# Supplementary material for: Potent Stimulation of the Androgen Receptor Instigates a Viral Mimicry Response in Prostate Cancer
Source: Cancer Res Commun. 2022 Jul 25;2(7):706–24. doi: 10.1158/2767-9764.CRC-21-0139 (PMC10010308; doi:10.1158/2767-9764.CRC-21-0139)
Supplement: Supplementary Dataset S1 — Supplementary ChIP-seq data analysis [file crc-21-0139-s02.xlsx]

## Sheet: Shared_peaks
Peak_ID	chromosome	start	end
1	chr1	2342177	2342666
2	chr1	5787223	5787792
3	chr1	8031153	8031715
4	chr1	8130879	8131482
5	chr1	8319015	8319630
6	chr1	8472545	8473027
7	chr1	9496176	9496812
8	chr1	9613602	9614210
9	chr1	10169321	10169851
10	chr1	11316253	11316692
11	chr1	15064661	15065140
12	chr1	20358982	20359353
13	chr1	24455729	24456120
14	chr1	27693423	27693838
15	chr1	31731324	31731931
16	chr1	32689955	32690280
17	chr1	32967377	32968025
18	chr1	35791876	35792390
19	chr1	36665571	36666075
20	chr1	36705275	36705888
21	chr1	37964693	37965258
22	chr1	40009975	40010437
23	chr1	48429161	48429666
24	chr1	48918513	48918922
25	chr1	49490745	49491336
26	chr1	49798564	49799088
27	chr1	52414113	52414771
28	chr1	57253780	57254249
29	chr1	59536906	59537343
30	chr1	60061380	60061959
31	chr1	60740399	60740819
32	chr1	60893889	60894292
33	chr1	61818925	61819437
34	chr1	62106256	62106754
35	chr1	63066379	63066830
36	chr1	63906341	63906906
37	chr1	64253631	64254023
38	chr1	64367329	64367852
39	chr1	64394320	64394820
40	chr1	65226353	65226882
41	chr1	68038305	68038690
42	chr1	69010255	69011033
43	chr1	71554328	71554741
44	chr1	72247881	72248282
45	chr1	74628912	74629324
46	chr1	77321758	77322194
47	chr1	79756606	79757302
48	chr1	81234093	81234566
49	chr1	81442644	81443145
50	chr1	81699862	81700466
51	chr1	81988642	81989274
52	chr1	82025324	82026145
53	chr1	84609405	84609825
54	chr1	85338852	85339376
55	chr1	85869392	85869823
56	chr1	86000163	86000779
57	chr1	92210844	92211330
58	chr1	92282702	92283300
59	chr1	94956996	94957381
60	chr1	95209374	95209977
61	chr1	95561397	95562143
62	chr1	95798273	95798765
63	chr1	95835833	95836598
64	chr1	96354575	96355107
65	chr1	98286055	98286512
66	chr1	98809864	98810358
67	chr1	100500793	100501179
68	chr1	100951304	100952004
69	chr1	101412700	101413026
70	chr1	108016630	108016998
71	chr1	108045213	108045562
72	chr1	108325050	108325524
73	chr1	112185668	112186181
74	chr1	112383866	112384255
75	chr1	113072819	113073319
76	chr1	113184525	113184905
77	chr1	114977687	114978167
78	chr1	115892281	115892768
79	chr1	115945278	115945675
80	chr1	116497128	116497555
81	chr1	117018943	117019397
82	chr1	120180306	120180785
83	chr1	121289123	121289639
84	chr1	145246234	145246696
85	chr1	149986547	149987079
86	chr1	151363674	151364163
87	chr1	152059365	152059767
88	chr1	152164223	152164923
89	chr1	156586115	156586720
90	chr1	157253786	157254762
91	chr1	157389535	157390306
92	chr1	157671585	157672162
93	chr1	157705963	157706379
94	chr1	158166950	158167450
95	chr1	160101774	160102187
96	chr1	161794287	161794876
97	chr1	161854170	161854711
98	chr1	162159165	162159524
99	chr1	162538559	162539001
100	chr1	162702428	162702857
101	chr1	163985195	163985795
102	chr1	164840944	164841407
103	chr1	165039026	165039432
104	chr1	165793027	165793498
105	chr1	167513707	167514149
106	chr1	167733473	167733861
107	chr1	169437162	169437876
108	chr1	169478153	169478622
109	chr1	169537633	169538094
110	chr1	173713719	173714292
111	chr1	174083244	174083618
112	chr1	174537573	174538234
113	chr1	175201460	175202019
114	chr1	176536542	176537019
115	chr1	178306329	178306875
116	chr1	179947336	179948021
117	chr1	180012872	180013587
118	chr1	180497852	180498396
119	chr1	181327837	181328610
120	chr1	182142908	182143490
121	chr1	182938247	182938831
122	chr1	184044110	184044683
123	chr1	184391958	184392459
124	chr1	184591439	184591778
125	chr1	184601918	184602408
126	chr1	184760026	184760411
127	chr1	184899037	184899397
128	chr1	184980187	184980671
129	chr1	185127268	185127646
130	chr1	185312050	185312411
131	chr1	185503925	185504467
132	chr1	185674876	185675333
133	chr1	186461636	186462022
134	chr1	187291072	187291535
135	chr1	187729084	187729692
136	chr1	187806948	187807373
137	chr1	187940972	187941410
138	chr1	192813411	192813907
139	chr1	192830812	192831426
140	chr1	193077631	193078001
141	chr1	193731227	193731686
142	chr1	197511384	197511787
143	chr1	198806522	198807219
144	chr1	198859835	198860214
145	chr1	201744387	201744927
146	chr1	204058076	204058507
147	chr1	204348059	204348431
148	chr1	204386236	204386639
149	chr1	204851577	204852007
150	chr1	205668008	205668518
151	chr1	205792951	205793423
152	chr1	207178095	207178564
153	chr1	207201231	207201729
154	chr1	207205084	207205612
155	chr1	208124069	208124548
156	chr1	208471943	208472439
157	chr1	209784186	209784696
158	chr1	211353430	211353958
159	chr1	211647460	211648240
160	chr1	212306481	212307090
161	chr1	217402000	217402365
162	chr1	217699381	217699849
163	chr1	218819696	218820079
164	chr1	218823832	218824348
165	chr1	219691529	219691950
166	chr1	219694689	219695090
167	chr1	221567307	221567875
168	chr1	223119589	223120372
169	chr1	224074229	224074686
170	chr1	224326763	224327301
171	chr1	224464811	224465657
172	chr1	224492390	224492896
173	chr1	224827705	224828154
174	chr1	225253050	225253642
175	chr1	227204544	227205192
176	chr1	227470492	227471127
177	chr1	227531968	227532381
178	chr1	228863993	228864589
179	chr1	229365550	229366034
180	chr1	229409492	229410022
181	chr1	229980439	229980893
182	chr1	230321682	230322098
183	chr1	231820061	231820556
184	chr1	233840558	233841138
185	chr1	235494673	235495127
186	chr1	235572328	235572756
187	chr1	236483847	236484280
188	chr1	236552580	236553037
189	chr1	237301733	237302335
190	chr1	237612252	237612750
191	chr1	239189370	239189991
192	chr1	240039903	240040288
193	chr1	240046639	240047293
194	chr1	242509589	242509951
195	chr1	243438421	243439060
196	chr1	244825866	244826460
197	chr1	246517504	246518154
198	chr10	1362919	1363473
199	chr10	1366962	1367552
200	chr10	1693184	1693638
201	chr10	5694068	5694413
202	chr10	5831598	5832065
203	chr10	5939529	5939923
204	chr10	6297307	6297870
205	chr10	13533654	13534071
206	chr10	13759892	13760273
207	chr10	13899512	13899925
208	chr10	14033089	14033907
209	chr10	14613975	14614495
210	chr10	14709172	14709572
211	chr10	20245383	20245847
212	chr10	21184630	21184985
213	chr10	21582020	21582613
214	chr10	22755669	22756175
215	chr10	24158545	24159002
216	chr10	25459436	25459970
217	chr10	30477822	30478267
218	chr10	32982312	32982817
219	chr10	33483068	33483576
220	chr10	34914982	34915745
221	chr10	35979464	35979865
222	chr10	36462124	36462626
223	chr10	43690109	43690500
224	chr10	44273570	44274029
225	chr10	45169008	45169405
226	chr10	45497007	45497665
227	chr10	45559026	45559452
228	chr10	47101261	47101754
229	chr10	47131898	47132430
230	chr10	57899066	57899698
231	chr10	58143536	58144029
232	chr10	58717951	58718381
233	chr10	59519472	59519955
234	chr10	61751414	61751819
235	chr10	62027412	62027992
236	chr10	62147225	62147687
237	chr10	62257038	62257449
238	chr10	62485888	62486418
239	chr10	62726999	62727421
240	chr10	62884380	62884852
241	chr10	63006350	63006830
242	chr10	63086191	63086572
243	chr10	63776478	63777078
244	chr10	65442068	65442465
245	chr10	69716291	69716914
246	chr10	69843659	69844079
247	chr10	73272693	73273098
248	chr10	74014809	74015293
249	chr10	74877657	74878000
250	chr10	75832361	75832858
251	chr10	76720296	76720795
252	chr10	76781808	76782253
253	chr10	77793236	77793611
254	chr10	79257949	79259076
255	chr10	79647207	79647699
256	chr10	79926521	79926910
257	chr10	80489617	80489992
258	chr10	80502371	80502906
259	chr10	82610182	82610697
260	chr10	84630926	84631387
261	chr10	88664373	88664952
262	chr10	93788628	93789184
263	chr10	94663189	94664259
264	chr10	94750203	94750628
265	chr10	95155127	95155673
266	chr10	97234055	97234622
267	chr10	98478905	98479449
268	chr10	104007387	104007774
269	chr10	106047988	106048547
270	chr10	110481608	110482098
271	chr10	111331296	111331729
272	chr10	112335538	112335911
273	chr10	113547639	113548008
274	chr10	113837813	113838205
275	chr10	114092273	114092738
276	chr10	114120303	114120990
277	chr10	114397706	114398176
278	chr10	115922282	115922676
279	chr10	117326356	117326753
280	chr10	118187194	118187547
281	chr10	118312797	118313234
282	chr10	123880395	123881106
283	chr10	126053276	126053708
284	chr10	127280304	127280869
285	chr10	127372299	127372806
286	chr10	128269488	128269887
287	chr10	129907936	129908669
288	chr11	7559838	7560362
289	chr11	7563814	7564352
290	chr11	9438510	9438953
291	chr11	10108641	10109098
292	chr11	11605628	11606099
293	chr11	12091813	12092315
294	chr11	12269804	12270253
295	chr11	15690178	15690618
296	chr11	15992022	15992560
297	chr11	16247661	16248158
298	chr11	20532349	20532783
299	chr11	22968129	22968619
300	chr11	25412109	25412558
301	chr11	26932171	26932649
302	chr11	27417857	27418245
303	chr11	27499485	27500085
304	chr11	30163394	30163906
305	chr11	32350930	32351289
306	chr11	34661167	34661868
307	chr11	34692564	34692995
308	chr11	34771808	34772163
309	chr11	34932606	34933050
310	chr11	35083075	35083695
311	chr11	35448334	35448862
312	chr11	35929549	35930013
313	chr11	36489377	36489829
314	chr11	38206655	38207019
315	chr11	38531605	38532048
316	chr11	42332220	42332592
317	chr11	42778067	42778555
318	chr11	44230581	44231002
319	chr11	45084611	45085119
320	chr11	46803732	46804637
321	chr11	48063440	48064124
322	chr11	48077287	48077793
323	chr11	49189486	49189874
324	chr11	55030518	55030904
325	chr11	57270221	57270863
326	chr11	58693801	58694159
327	chr11	58781687	58782210
328	chr11	61192688	61193202
329	chr11	61462773	61463313
330	chr11	62355118	62355625
331	chr11	63013406	63013854
332	chr11	63401982	63402405
333	chr11	65953861	65954315
334	chr11	65956664	65957270
335	chr11	67850030	67850487
336	chr11	68305498	68305885
337	chr11	68419227	68419540
338	chr11	68614924	68615307
339	chr11	70282567	70283056
340	chr11	70585997	70586521
341	chr11	70824005	70824528
342	chr11	73707424	73708043
343	chr11	74517224	74517780
344	chr11	75450730	75451196
345	chr11	76512845	76513295
346	chr11	77811280	77811773
347	chr11	80493596	80494150
348	chr11	80632279	80632791
349	chr11	80903445	80903904
350	chr11	82850363	82850833
351	chr11	83121887	83122311
352	chr11	83419107	83419540
353	chr11	83495549	83495968
354	chr11	84569610	84570109
355	chr11	86839418	86839930
356	chr11	92922544	92923111
357	chr11	92970027	92970424
358	chr11	94441827	94442311
359	chr11	94820344	94820833
360	chr11	95081951	95082496
361	chr11	95652602	95653153
362	chr11	102235707	102236137
363	chr11	105320656	105321157
364	chr11	107032377	107032861
365	chr11	111008557	111009018
366	chr11	111176044	111176654
367	chr11	113210644	113211159
368	chr11	114000584	114001156
369	chr11	114033454	114033974
370	chr11	114049727	114050484
371	chr11	120393772	120394144
372	chr11	120911737	120912277
373	chr11	121170982	121171485
374	chr11	125762908	125763375
375	chr11	128751224	128751585
376	chr11	129408232	129408606
377	chr11	129895186	129895760
378	chr11	130112801	130113229
379	chr11	130299762	130300291
380	chr11	130508550	130508931
381	chr11	131285531	131286096
382	chr11	133253475	133253902
383	chr11	134097820	134098644
384	chr11	134367427	134367892
385	chr11	134397236	134397780
386	chr12	542963	543432
387	chr12	1159268	1159909
388	chr12	1842175	1842574
389	chr12	2884600	2885047
390	chr12	6539967	6540477
391	chr12	8049348	8049670
392	chr12	8143427	8143861
393	chr12	10768413	10768843
394	chr12	13036216	13036715
395	chr12	13883139	13883551
396	chr12	15649594	15650052
397	chr12	15972923	15973338
398	chr12	17346937	17347523
399	chr12	19670819	19671696
400	chr12	20141076	20141617
401	chr12	20574370	20574824
402	chr12	20853664	20854363
403	chr12	21503875	21504332
404	chr12	26581975	26582438
405	chr12	26948839	26949218
406	chr12	27803382	27803904
407	chr12	27849108	27849515
408	chr12	28384157	28384614
409	chr12	28431305	28431863
410	chr12	28658522	28659005
411	chr12	31612949	31613401
412	chr12	31644407	31644784
413	chr12	32610184	32610880
414	chr12	32833233	32833765
415	chr12	41454955	41455366
416	chr12	42405832	42406315
417	chr12	46652835	46653351
418	chr12	46839267	46839622
419	chr12	46887614	46888176
420	chr12	47186663	47187181
421	chr12	51107054	51107547
422	chr12	52520124	52520963
423	chr12	53551608	53552070
424	chr12	54837942	54838363
425	chr12	54849777	54850309
426	chr12	55190413	55190841
427	chr12	56302892	56303449
428	chr12	57153140	57153596
429	chr12	57670659	57671041
430	chr12	58703331	58703845
431	chr12	58926947	58927371
432	chr12	59309059	59309476
433	chr12	64983868	64984436
434	chr12	64987168	64987662
435	chr12	65961625	65962076
436	chr12	68418362	68418700
437	chr12	72180616	72181147
438	chr12	73447541	73448124
439	chr12	74358504	74358935
440	chr12	75435901	75436354
441	chr12	79193343	79193943
442	chr12	80425319	80425944
443	chr12	80583760	80584195
444	chr12	80713880	80714381
445	chr12	80950171	80950550
446	chr12	80978928	80979406
447	chr12	81243157	81243745
448	chr12	82020193	82020688
449	chr12	82393221	82393607
450	chr12	83324912	83325469
451	chr12	91271459	91271944
452	chr12	92007172	92007591
453	chr12	92111954	92112722
454	chr12	92424428	92424801
455	chr12	94207694	94208429
456	chr12	94955752	94956185
457	chr12	94985703	94986247
458	chr12	95283286	95283745
459	chr12	97962372	97963021
460	chr12	98250477	98251138
461	chr12	100057339	100057918
462	chr12	100125857	100126262
463	chr12	101869691	101870119
464	chr12	102009803	102010247
465	chr12	102416971	102417478
466	chr12	102736360	102736776
467	chr12	102896817	102897215
468	chr12	104244803	104245420
469	chr12	108167355	108167750
470	chr12	111505258	111505786
471	chr12	112743641	112744150
472	chr12	115093796	115094348
473	chr12	115352003	115352540
474	chr12	115762848	115763483
475	chr12	116267751	116268304
476	chr12	117074587	117075146
477	chr12	118240751	118241226
478	chr12	119005989	119006473
479	chr12	120154361	120154864
480	chr12	121737799	121738352
481	chr12	123715654	123716230
482	chr12	126389640	126390199
483	chr13	20745256	20745998
484	chr13	21946665	21947114
485	chr13	24296624	24297207
486	chr13	24776305	24776806
487	chr13	26070569	26071145
488	chr13	26552400	26552759
489	chr13	27498278	27498723
490	chr13	31667133	31667479
491	chr13	32718235	32718667
492	chr13	33207711	33208177
493	chr13	33886198	33886582
494	chr13	34909662	34910181
495	chr13	42294465	42295447
496	chr13	43127855	43128206
497	chr13	43498118	43498824
498	chr13	45428623	45429242
499	chr13	45495917	45496404
500	chr13	45496604	45497028
501	chr13	49973954	49974453
502	chr13	50432638	50433094
503	chr13	50504556	50505085
504	chr13	50940291	50941085
505	chr13	51002196	51002714
506	chr13	51898318	51899028
507	chr13	52186701	52187095
508	chr13	52256313	52256740
509	chr13	52692102	52692523
510	chr13	63295986	63296716
511	chr13	64830887	64831250
512	chr13	71154050	71154412
513	chr13	75007130	75007790
514	chr13	75553229	75553589
515	chr13	76041043	76041614
516	chr13	76217418	76217798
517	chr13	77629213	77629816
518	chr13	82448309	82448777
519	chr13	83699864	83700338
520	chr13	85821991	85822427
521	chr13	89600731	89601226
522	chr13	90984150	90984567
523	chr13	91185036	91185633
524	chr13	91893489	91893934
525	chr13	95870332	95870922
526	chr13	95885185	95885755
527	chr13	97049717	97050192
528	chr13	105026781	105027197
529	chr13	106448439	106448882
530	chr13	106468898	106469317
531	chr13	107389334	107389751
532	chr13	109632624	109633140
533	chr13	110048540	110048970
534	chr13	110161832	110162274
535	chr13	110667179	110667696
536	chr13	111133019	111134051
537	chr13	111490124	111490528
538	chr14	20192982	20193566
539	chr14	24048755	24049255
540	chr14	24158822	24159430
541	chr14	25423455	25423811
542	chr14	29345620	29346073
543	chr14	29418637	29419223
544	chr14	29421945	29422469
545	chr14	30203455	30204001
546	chr14	30612871	30613291
547	chr14	34723087	34723642
548	chr14	34797903	34798873
549	chr14	35673071	35673554
550	chr14	35848398	35848859
551	chr14	35873011	35873436
552	chr14	36398308	36398838
553	chr14	37737387	37737877
554	chr14	37887063	37887526
555	chr14	42455290	42455740
556	chr14	49334961	49335569
557	chr14	50108485	50108981
558	chr14	52880362	52880851
559	chr14	53012121	53012853
560	chr14	53476839	53477286
561	chr14	55593779	55594260
562	chr14	55708355	55708797
563	chr14	57321005	57321533
564	chr14	58059055	58059447
565	chr14	59588827	59589270
566	chr14	60099192	60099615
567	chr14	60321423	60321801
568	chr14	62012374	62012933
569	chr14	63267249	63267759
570	chr14	64981777	64982345
571	chr14	71529423	71530015
572	chr14	74127124	74127623
573	chr14	76002109	76002659
574	chr14	79996028	79996524
575	chr14	80520334	80520876
576	chr14	81054442	81054868
577	chr14	81072694	81073232
578	chr14	81867048	81867477
579	chr14	82028329	82028699
580	chr14	84427521	84427972
581	chr14	84886626	84887053
582	chr14	85123141	85123676
583	chr14	85633344	85633792
584	chr14	86278854	86279297
585	chr14	86337241	86337717
586	chr14	88476974	88477479
587	chr14	88883923	88884407
588	chr14	88932097	88932544
589	chr14	90038833	90039274
590	chr14	92070735	92071228
591	chr14	92075417	92075995
592	chr14	92554816	92555239
593	chr14	93186109	93186641
594	chr14	96353670	96354168
595	chr14	98770859	98771433
596	chr14	99470533	99471105
597	chr14	100045462	100045894
598	chr14	100433069	100433505
599	chr14	101971876	101972336
600	chr14	103991838	103992233
601	chr14	107254381	107254858
602	chr15	23648744	23649146
603	chr15	23791221	23791835
604	chr15	23844182	23844635
605	chr15	26873059	26873617
606	chr15	26874416	26874814
607	chr15	27643691	27644203
608	chr15	32267867	32268525
609	chr15	33115960	33116503
610	chr15	33322400	33323158
611	chr15	33597213	33597601
612	chr15	34233879	34234374
613	chr15	34508598	34509138
614	chr15	35600849	35601322
615	chr15	35803250	35803660
616	chr15	36767675	36768126
617	chr15	38661140	38661628
618	chr15	39187301	39188019
619	chr15	40682206	40682666
620	chr15	42578599	42579057
621	chr15	45185768	45186262
622	chr15	45191622	45192033
623	chr15	45280179	45280616
624	chr15	45431904	45432302
625	chr15	45679394	45679997
626	chr15	46104056	46104456
627	chr15	48309084	48309457
628	chr15	49547950	49548409
629	chr15	49753675	49754070
630	chr15	50963815	50964435
631	chr15	52303771	52304189
632	chr15	52945723	52946247
633	chr15	53922844	53923272
634	chr15	54159256	54159693
635	chr15	54389115	54389695
636	chr15	55236929	55237238
637	chr15	57821111	57821542
638	chr15	59780429	59780807
639	chr15	59846197	59846712
640	chr15	59960877	59961400
641	chr15	61014368	61014900
642	chr15	61206156	61206736
643	chr15	61994959	61995405
644	chr15	62149297	62149699
645	chr15	62806057	62806535
646	chr15	63191147	63191583
647	chr15	63345333	63345760
648	chr15	63358039	63358485
649	chr15	63695784	63696240
650	chr15	66874556	66875065
651	chr15	66941917	66942254
652	chr15	68053744	68054230
653	chr15	69767452	69767845
654	chr15	69984623	69985092
655	chr15	73026188	73026860
656	chr15	74956412	74957024
657	chr15	76864967	76865442
658	chr15	78109809	78110234
659	chr15	80070148	80071214
660	chr15	81680662	81681047
661	chr15	81697043	81697474
662	chr15	83588045	83588730
663	chr15	84332063	84332432
664	chr15	85874411	85874932
665	chr15	86075908	86076274
666	chr15	86558251	86558732
667	chr15	87477493	87477996
668	chr15	89661151	89661444
669	chr15	89672825	89673411
670	chr15	90316209	90316584
671	chr15	91585066	91585681
672	chr15	91837396	91837892
673	chr15	93197288	93197829
674	chr15	94792022	94792478
675	chr15	96222975	96223483
676	chr15	96457001	96457362
677	chr15	96879334	96879706
678	chr15	99071530	99071987
679	chr15	99346876	99347382
680	chr15	100209362	100209735
681	chr15	101430559	101430951
682	chr15	101434050	101434500
683	chr15	101438009	101438411
684	chr16	1680765	1681388
685	chr16	4719374	4719789
686	chr16	8877627	8877948
687	chr16	9081238	9081697
688	chr16	9459183	9459611
689	chr16	10614209	10614809
690	chr16	12006675	12007199
691	chr16	12231108	12231657
692	chr16	12432016	12432389
693	chr16	13590742	13591315
694	chr16	14512626	14513074
695	chr16	14750267	14750700
696	chr16	16134977	16135540
697	chr16	17700004	17700731
698	chr16	19871655	19872111
699	chr16	20598930	20599522
700	chr16	20715582	20715955
701	chr16	23373940	23374293
702	chr16	25700410	25700875
703	chr16	29751529	29752534
704	chr16	46910298	46910909
705	chr16	50216270	50216683
706	chr16	61493763	61494416
707	chr16	64674199	64674677
708	chr16	71490730	71491114
709	chr16	71627859	71628187
710	chr16	72711711	72712242
711	chr16	73024011	73024522
712	chr16	78156861	78157341
713	chr16	79745974	79746429
714	chr16	80909448	80909849
715	chr16	84766601	84767056
716	chr16	84946901	84947371
717	chr16	84978670	84979099
718	chr16	88110905	88111371
719	chr16	89411945	89412421
720	chr17	198311	198775
721	chr17	4213426	4213942
722	chr17	4246164	4246663
723	chr17	7158308	7158680
724	chr17	7959750	7960222
725	chr17	8057529	8058114
726	chr17	10127382	10127843
727	chr17	11997588	11998167
728	chr17	12277673	12278188
729	chr17	13063072	13063535
730	chr17	16034907	16035372
731	chr17	16921767	16922300
732	chr17	17104644	17104961
733	chr17	17395051	17395406
734	chr17	17886793	17887137
735	chr17	19151381	19151870
736	chr17	19533436	19533889
737	chr17	20105239	20105885
738	chr17	20903386	20903894
739	chr17	21122029	21122573
740	chr17	25412307	25412850
741	chr17	27954962	27955556
742	chr17	30955104	30955876
743	chr17	33357624	33358180
744	chr17	34148312	34148840
745	chr17	35525593	35526056
746	chr17	35679066	35679416
747	chr17	35905851	35906262
748	chr17	38231241	38231714
749	chr17	38977684	38978182
750	chr17	46032820	46033327
751	chr17	47468452	47468960
752	chr17	53231680	53232812
753	chr17	53684942	53685474
754	chr17	53808004	53808641
755	chr17	54885843	54886375
756	chr17	56100369	56100805
757	chr17	57805522	57805845
758	chr17	57946758	57947187
759	chr17	58545693	58546180
760	chr17	58934069	58934595
761	chr17	58966355	58966762
762	chr17	59509226	59509836
763	chr17	59588773	59589211
764	chr17	60803126	60803668
765	chr17	61915834	61916319
766	chr17	62299807	62300589
767	chr17	62532964	62533415
768	chr17	62747501	62747978
769	chr17	64294532	64295216
770	chr17	66292972	66293482
771	chr17	66374706	66375386
772	chr17	66426195	66426770
773	chr17	67236040	67236432
774	chr17	67476275	67476650
775	chr17	69112448	69112833
776	chr17	69906146	69906611
777	chr17	71211602	71211991
778	chr17	71423275	71423950
779	chr17	72754444	72754839
780	chr17	74170105	74170565
781	chr17	74192804	74193122
782	chr17	74656985	74657449
783	chr17	76110994	76111478
784	chr17	77403435	77403860
785	chr17	78041986	78042950
786	chr17	78734440	78734840
787	chr17	80071746	80072194
788	chr17	80110376	80110916
789	chr18	429034	429455
790	chr18	2532961	2533599
791	chr18	2760406	2760908
792	chr18	7690174	7690699
793	chr18	8080030	8080496
794	chr18	9717585	9718008
795	chr18	10041101	10041531
796	chr18	11856249	11856756
797	chr18	11976516	11976920
798	chr18	12606107	12606517
799	chr18	13026612	13027139
800	chr18	18910061	18910527
801	chr18	19413535	19414157
802	chr18	20065736	20066121
803	chr18	20818030	20818519
804	chr18	21264452	21265066
805	chr18	21305763	21306155
806	chr18	22216729	22217142
807	chr18	22441711	22442241
808	chr18	23614978	23615408
809	chr18	24325286	24325713
810	chr18	24637335	24637813
811	chr18	25736196	25736956
812	chr18	26741495	26742021
813	chr18	28614479	28615003
814	chr18	28949362	28949992
815	chr18	33050473	33050977
816	chr18	36463380	36463962
817	chr18	37368340	37368886
818	chr18	38397687	38398067
819	chr18	39331198	39331681
820	chr18	39429581	39430244
821	chr18	39958761	39959340
822	chr18	45588182	45588561
823	chr18	45733073	45733625
824	chr18	45883464	45883942
825	chr18	51842468	51843100
826	chr18	51952351	51952804
827	chr18	55244506	55245166
828	chr18	55592069	55592461
829	chr18	55901747	55902776
830	chr18	55952885	55953453
831	chr18	56217061	56217585
832	chr18	56722122	56722579
833	chr18	57639328	57639802
834	chr18	60168150	60168657
835	chr18	64542245	64542737
836	chr18	65896261	65897012
837	chr18	71231233	71231773
838	chr18	71359413	71360146
839	chr18	71378075	71378673
840	chr18	71400648	71401021
841	chr18	71423451	71424023
842	chr18	71949777	71950344
843	chr18	72660809	72661252
844	chr18	76771433	76771915
845	chr19	2543799	2544400
846	chr19	3429654	3430112
847	chr19	4991500	4992554
848	chr19	13102058	13102521
849	chr19	15605841	15606423
850	chr19	17097103	17097507
851	chr19	18808546	18810073
852	chr19	30403731	30404144
853	chr19	30481692	30482282
854	chr19	33401659	33402169
855	chr19	44198751	44199114
856	chr19	46246209	46246737
857	chr19	51353826	51354433
858	chr19	51372683	51373132
859	chr19	51392832	51393372
860	chr19	51574267	51574758
861	chr19	56187667	56188339
862	chr2	1690605	1690948
863	chr2	3473868	3474450
864	chr2	3871386	3871817
865	chr2	6413934	6414357
866	chr2	7537447	7537892
867	chr2	9141166	9141753
868	chr2	10804894	10805286
869	chr2	11679519	11679942
870	chr2	15424688	15425126
871	chr2	16999060	16999505
872	chr2	17124633	17125289
873	chr2	18631077	18631496
874	chr2	18981647	18982072
875	chr2	19676084	19676575
876	chr2	23162212	23162754
877	chr2	23631152	23631650
878	chr2	23968513	23968989
879	chr2	25413423	25413778
880	chr2	27123264	27123588
881	chr2	28294079	28294453
882	chr2	30812347	30812694
883	chr2	30862676	30863125
884	chr2	31542495	31542946
885	chr2	32952245	32952591
886	chr2	36602715	36603202
887	chr2	38030138	38030584
888	chr2	38366046	38366547
889	chr2	40341082	40341478
890	chr2	41675677	41676153
891	chr2	41787883	41788281
892	chr2	46252273	46252635
893	chr2	46361976	46362392
894	chr2	49534030	49534538
895	chr2	49676700	49677143
896	chr2	62652100	62652500
897	chr2	67673746	67674163
898	chr2	75262609	75263083
899	chr2	75495325	75495667
900	chr2	75708399	75708794
901	chr2	77078041	77078414
902	chr2	77465465	77465975
903	chr2	80019100	80019580
904	chr2	80119284	80119645
905	chr2	80772580	80773096
906	chr2	85185619	85186044
907	chr2	85935600	85936256
908	chr2	100615325	100615853
909	chr2	100684167	100684770
910	chr2	101696360	101697219
911	chr2	102512220	102512662
912	chr2	105932435	105932836
913	chr2	106060746	106061099
914	chr2	108836510	108836948
915	chr2	109248806	109249295
916	chr2	112663651	112664111
917	chr2	112685110	112685496
918	chr2	113345924	113346430
919	chr2	114689973	114690389
920	chr2	116682733	116683109
921	chr2	120061620	120062001
922	chr2	120095297	120095781
923	chr2	122384493	122385249
924	chr2	124806238	124806629
925	chr2	132362238	132362671
926	chr2	135597195	135597659
927	chr2	136722740	136723196
928	chr2	138650642	138651300
929	chr2	139651318	139651714
930	chr2	144975361	144975751
931	chr2	148042495	148042926
932	chr2	148245329	148245820
933	chr2	148318403	148318822
934	chr2	149635027	149635351
935	chr2	152631044	152631468
936	chr2	159522357	159522706
937	chr2	159659352	159659882
938	chr2	159667425	159668009
939	chr2	159949973	159950378
940	chr2	162941050	162941503
941	chr2	165706669	165707065
942	chr2	168943315	168943841
943	chr2	169134921	169135455
944	chr2	172619340	172619780
945	chr2	172953498	172953825
946	chr2	175020539	175021201
947	chr2	175671341	175671746
948	chr2	176941736	176942129
949	chr2	177349397	177349951
950	chr2	178794621	178795233
951	chr2	179774139	179775122
952	chr2	180438791	180439345
953	chr2	181663832	181664426
954	chr2	184108912	184109449
955	chr2	187408863	187409560
956	chr2	188050037	188050388
957	chr2	188406415	188406856
958	chr2	188851049	188851465
959	chr2	189437976	189438630
960	chr2	191332788	191333094
961	chr2	192127676	192128145
962	chr2	193315351	193315804
963	chr2	193441986	193442436
964	chr2	194137716	194138274
965	chr2	194339505	194340254
966	chr2	195883218	195883661
967	chr2	196227949	196228648
968	chr2	196504745	196505334
969	chr2	198034816	198035197
970	chr2	204934125	204934551
971	chr2	206636374	206636766
972	chr2	207687868	207688295
973	chr2	208132848	208133398
974	chr2	208709848	208710311
975	chr2	211098227	211098694
976	chr2	212046423	212046888
977	chr2	216700068	216700755
978	chr2	219178058	219178517
979	chr2	220263557	220264100
980	chr2	222475319	222475733
981	chr2	223317108	223317531
982	chr2	223650844	223651294
983	chr2	223660758	223661192
984	chr2	223661405	223661889
985	chr2	224084922	224085378
986	chr2	226705999	226706464
987	chr2	227541770	227542178
988	chr2	227603426	227604081
989	chr2	228442280	228442716
990	chr2	230700341	230700708
991	chr2	230962494	230962999
992	chr2	233520080	233520435
993	chr2	234861935	234862404
994	chr2	235277544	235277977
995	chr2	235961547	235961980
996	chr2	236982809	236983251
997	chr2	237588601	237588964
998	chr2	238410770	238411585
999	chr2	239152646	239153208
1000	chr2	243040254	243040652
1001	chr20	871968	872259
1002	chr20	1779380	1780019
1003	chr20	2245669	2246122
1004	chr20	8200008	8200517
1005	chr20	8738339	8739080
1006	chr20	9056382	9056806
1007	chr20	9315434	9315981
1008	chr20	9953269	9953654
1009	chr20	10639259	10639784
1010	chr20	10842054	10842613
1011	chr20	11159386	11159744
1012	chr20	12011077	12011527
1013	chr20	14189574	14190020
1014	chr20	17986665	17987260
1015	chr20	18377802	18378190
1016	chr20	19945129	19945551
1017	chr20	19947514	19948077
1018	chr20	21259411	21259915
1019	chr20	21970076	21970540
1020	chr20	21974761	21975240
1021	chr20	25260683	25261130
1022	chr20	30267633	30268073
1023	chr20	32199783	32200383
1024	chr20	32320255	32320713
1025	chr20	32840454	32840936
1026	chr20	32851872	32852333
1027	chr20	35932095	35932479
1028	chr20	36737529	36737990
1029	chr20	37233358	37233850
1030	chr20	37628774	37629199
1031	chr20	39097359	39097859
1032	chr20	39521242	39521615
1033	chr20	40279114	40279596
1034	chr20	43674084	43674580
1035	chr20	44144231	44144577
1036	chr20	45605542	45605956
1037	chr20	45947370	45947837
1038	chr20	45962793	45963369
1039	chr20	46271405	46271738
1040	chr20	48200196	48200633
1041	chr20	49154833	49155207
1042	chr20	49738354	49738706
1043	chr20	51341137	51341527
1044	chr20	52687961	52688438
1045	chr20	56338168	56338818
1046	chr20	61553965	61554359
1047	chr20	61829651	61830206
1048	chr21	16655462	16655920
1049	chr21	17452126	17452943
1050	chr21	17549242	17549709
1051	chr21	21811207	21811932
1052	chr21	22507898	22508288
1053	chr21	24129756	24130121
1054	chr21	24896765	24897181
1055	chr21	27237846	27238304
1056	chr21	27510871	27511335
1057	chr21	28527327	28527945
1058	chr21	29178366	29178887
1059	chr21	29523866	29524395
1060	chr21	29573701	29574055
1061	chr21	29808048	29808506
1062	chr21	29812037	29812657
1063	chr21	29922399	29923101
1064	chr21	30329971	30330448
1065	chr21	32639980	32640373
1066	chr21	33783839	33784289
1067	chr21	34075611	34076042
1068	chr21	34111567	34111956
1069	chr21	36108838	36109705
1070	chr21	37009781	37010157
1071	chr21	37853775	37854254
1072	chr21	38160394	38161007
1073	chr21	38218851	38219255
1074	chr21	39018668	39019038
1075	chr21	40125242	40125798
1076	chr21	40322509	40322986
1077	chr21	41817141	41817701
1078	chr21	42013879	42014269
1079	chr21	42718099	42718463
1080	chr21	42893549	42893940
1081	chr21	43406037	43406547
1082	chr21	44091939	44092475
1083	chr21	44151351	44151948
1084	chr21	45608445	45608817
1085	chr21	46525731	46526316
1086	chr21	46645722	46646382
1087	chr21	46852882	46853318
1088	chr22	21962069	21962548
1089	chr22	22902267	22902628
1090	chr22	23281917	23282495
1091	chr22	28160822	28161233
1092	chr22	29913514	29914088
1093	chr22	30330830	30331437
1094	chr22	30812916	30813378
1095	chr22	41128684	41129156
1096	chr22	41354319	41354761
1097	chr22	41813916	41814321
1098	chr22	43386876	43387275
1099	chr22	45040760	45041426
1100	chr22	45514478	45514842
1101	chr22	45586331	45586803
1102	chr22	46205248	46205716
1103	chr22	46371070	46371474
1104	chr22	47688153	47688687
1105	chr22	50651726	50652105
1106	chr3	2911565	2912061
1107	chr3	3528303	3528903
1108	chr3	5392336	5392921
1109	chr3	5539354	5540019
1110	chr3	7202381	7202826
1111	chr3	7423974	7424706
1112	chr3	9816171	9816531
1113	chr3	10470156	10470626
1114	chr3	10837379	10837836
1115	chr3	11355850	11356237
1116	chr3	11846018	11846383
1117	chr3	12640419	12640805
1118	chr3	13454939	13455435
1119	chr3	14270386	14271027
1120	chr3	14290462	14290999
1121	chr3	14337296	14337655
1122	chr3	21685253	21685743
1123	chr3	23329619	23330168
1124	chr3	23634440	23634971
1125	chr3	23884525	23885055
1126	chr3	24000683	24001236
1127	chr3	24181358	24181948
1128	chr3	24182823	24183296
1129	chr3	24879799	24880489
1130	chr3	25639136	25639767
1131	chr3	26777597	26778090
1132	chr3	27401442	27401975
1133	chr3	28662804	28663226
1134	chr3	29954118	29954822
1135	chr3	29978698	29979179
1136	chr3	30559692	30560218
1137	chr3	33244399	33244821
1138	chr3	35570929	35571294
1139	chr3	37123719	37124218
1140	chr3	37335110	37335619
1141	chr3	37794844	37795362
1142	chr3	39881001	39881499
1143	chr3	42465635	42466417
1144	chr3	42585940	42586698
1145	chr3	42603958	42604507
1146	chr3	44908994	44909322
1147	chr3	47497195	47497690
1148	chr3	47697691	47698087
1149	chr3	48273473	48274085
1150	chr3	48278102	48278552
1151	chr3	48848913	48849286
1152	chr3	48923145	48923633
1153	chr3	51578950	51579308
1154	chr3	58135845	58136291
1155	chr3	59527013	59527538
1156	chr3	59591508	59592058
1157	chr3	61218320	61218837
1158	chr3	62082746	62083551
1159	chr3	64164093	64164583
1160	chr3	64519082	64519602
1161	chr3	65606742	65607126
1162	chr3	65816303	65816645
1163	chr3	66622424	66622981
1164	chr3	66880580	66880912
1165	chr3	67757257	67757669
1166	chr3	68985846	68986467
1167	chr3	70121190	70121705
1168	chr3	70853018	70853471
1169	chr3	71240144	71240558
1170	chr3	72347359	72347887
1171	chr3	72356004	72356515
1172	chr3	73792706	73793021
1173	chr3	73853360	73853784
1174	chr3	74613710	74614071
1175	chr3	74692727	74693353
1176	chr3	74753923	74754455
1177	chr3	76478568	76479373
1178	chr3	79427014	79427556
1179	chr3	81603457	81604043
1180	chr3	82093081	82093520
1181	chr3	82105366	82105827
1182	chr3	82976940	82977517
1183	chr3	83930151	83930606
1184	chr3	85020602	85021048
1185	chr3	85852832	85853490
1186	chr3	86965991	86966474
1187	chr3	87186687	87187238
1188	chr3	87645019	87645373
1189	chr3	96538308	96538884
1190	chr3	99575934	99576433
1191	chr3	102248276	102248851
1192	chr3	102296138	102296624
1193	chr3	104019100	104019550
1194	chr3	104317952	104318412
1195	chr3	104329975	104330522
1196	chr3	106292253	106292802
1197	chr3	106397412	106398313
1198	chr3	106922919	106923533
1199	chr3	107157564	107157983
1200	chr3	107962081	107962575
1201	chr3	111445405	111446110
1202	chr3	111853369	111854072
1203	chr3	114730377	114730899
1204	chr3	114737373	114737960
1205	chr3	116982064	116982479
1206	chr3	117304874	117305657
1207	chr3	117328875	117329358
1208	chr3	119505282	119505620
1209	chr3	120274866	120275514
1210	chr3	120408283	120408702
1211	chr3	120948804	120949567
1212	chr3	121532788	121533608
1213	chr3	122370393	122370882
1214	chr3	122471297	122471727
1215	chr3	123346496	123346941
1216	chr3	125945463	125945846
1217	chr3	127022973	127023471
1218	chr3	128494751	128495159
1219	chr3	129142803	129143308
1220	chr3	131956411	131957047
1221	chr3	133663868	133664336
1222	chr3	138001549	138002170
1223	chr3	140947234	140947683
1224	chr3	142702147	142702665
1225	chr3	143815749	143816154
1226	chr3	143824252	143824865
1227	chr3	148342989	148343538
1228	chr3	149871606	149872129
1229	chr3	151290612	151291102
1230	chr3	152511744	152512095
1231	chr3	153799010	153799456
1232	chr3	153943205	153943684
1233	chr3	154867206	154867841
1234	chr3	154914788	154915208
1235	chr3	154950982	154951492
1236	chr3	155022061	155022580
1237	chr3	156231351	156231772
1238	chr3	156320382	156321614
1239	chr3	156624020	156624556
1240	chr3	157002463	157002954
1241	chr3	157258425	157258837
1242	chr3	160801526	160801912
1243	chr3	164930445	164930879
1244	chr3	168675935	168676317
1245	chr3	170585279	170585802
1246	chr3	171443947	171444351
1247	chr3	171843709	171844369
1248	chr3	174058736	174059213
1249	chr3	174950715	174951150
1250	chr3	175202453	175202886
1251	chr3	175270629	175271229
1252	chr3	175951811	175952179
1253	chr3	177803444	177804458
1254	chr3	178234649	178235137
1255	chr3	178744849	178745416
1256	chr3	179251062	179251532
1257	chr3	182403731	182404117
1258	chr3	182542767	182543216
1259	chr3	182607554	182608253
1260	chr3	183483171	183483582
1261	chr3	185454910	185455499
1262	chr3	187457112	187457784
1263	chr3	187794840	187795291
1264	chr3	188289295	188289638
1265	chr3	188665682	188666267
1266	chr3	189167808	189168201
1267	chr3	189667804	189668274
1268	chr3	189986576	189987067
1269	chr3	190427298	190427827
1270	chr3	190525510	190525957
1271	chr3	193639957	193640550
1272	chr3	195426655	195427113
1273	chr4	1048578	1049364
1274	chr4	4528008	4528615
1275	chr4	6634778	6635338
1276	chr4	6860646	6861111
1277	chr4	6958786	6959281
1278	chr4	8353567	8354058
1279	chr4	10499227	10499702
1280	chr4	10531698	10532448
1281	chr4	13387667	13388173
1282	chr4	13735466	13735939
1283	chr4	15651759	15652235
1284	chr4	16045727	16046180
1285	chr4	20640971	20641391
1286	chr4	24498266	24498689
1287	chr4	26143327	26143944
1288	chr4	37874974	37875386
1289	chr4	38011458	38011965
1290	chr4	38207686	38208124
1291	chr4	38623378	38623804
1292	chr4	39545654	39546079
1293	chr4	40808984	40809553
1294	chr4	41079621	41080173
1295	chr4	41333200	41333639
1296	chr4	48637913	48638431
1297	chr4	54314889	54315308
1298	chr4	54519509	54519944
1299	chr4	55988452	55988822
1300	chr4	58888385	58888790
1301	chr4	61292977	61293825
1302	chr4	66497453	66497890
1303	chr4	68577832	68578344
1304	chr4	68995548	68996157
1305	chr4	70208815	70209224
1306	chr4	70254782	70255216
1307	chr4	71929507	71929918
1308	chr4	72016685	72017088
1309	chr4	73759071	73759548
1310	chr4	73913534	73913953
1311	chr4	74761200	74761569
1312	chr4	75869323	75869805
1313	chr4	77295049	77295641
1314	chr4	77625205	77625831
1315	chr4	78485192	78485877
1316	chr4	78842726	78843238
1317	chr4	81024766	81025142
1318	chr4	82032863	82033270
1319	chr4	84505921	84506278
1320	chr4	85967304	85967827
1321	chr4	87508216	87508951
1322	chr4	88442922	88443342
1323	chr4	89435733	89436559
1324	chr4	89509502	89509947
1325	chr4	89776463	89776912
1326	chr4	90166535	90166965
1327	chr4	90769039	90769859
1328	chr4	91959152	91959566
1329	chr4	92761497	92761983
1330	chr4	92910420	92910968
1331	chr4	95259784	95260305
1332	chr4	95437044	95437554
1333	chr4	95601232	95601820
1334	chr4	96257868	96258373
1335	chr4	96512415	96513008
1336	chr4	98476245	98476640
1337	chr4	98545434	98545775
1338	chr4	100917514	100918162
1339	chr4	100939045	100939591
1340	chr4	101004015	101004656
1341	chr4	101551326	101551907
1342	chr4	102132291	102133049
1343	chr4	102874194	102874796
1344	chr4	106831911	106832587
1345	chr4	108603360	108603806
1346	chr4	111828883	111829430
1347	chr4	112804755	112805290
1348	chr4	115037181	115037729
1349	chr4	115483597	115484102
1350	chr4	117267853	117268351
1351	chr4	118124403	118124820
1352	chr4	119676591	119677076
1353	chr4	122520043	122520597
1354	chr4	123007478	123008107
1355	chr4	124186521	124187001
1356	chr4	125406275	125407096
1357	chr4	129581302	129581858
1358	chr4	135550087	135550672
1359	chr4	135767786	135768344
1360	chr4	136981879	136982244
1361	chr4	140047990	140048482
1362	chr4	140456376	140456819
1363	chr4	143834113	143834632
1364	chr4	146542655	146543119
1365	chr4	147975245	147976051
1366	chr4	148038390	148038956
1367	chr4	149613234	149613780
1368	chr4	152074696	152075196
1369	chr4	152105422	152105792
1370	chr4	153743397	153743882
1371	chr4	154190734	154191189
1372	chr4	156300685	156301268
1373	chr4	156344603	156345129
1374	chr4	159717446	159718019
1375	chr4	159934857	159935321
1376	chr4	161748608	161749323
1377	chr4	162266310	162266790
1378	chr4	162321396	162322223
1379	chr4	163423194	163423653
1380	chr4	163571865	163572298
1381	chr4	164030935	164031565
1382	chr4	170098467	170098842
1383	chr4	170281079	170281435
1384	chr4	171001646	171002103
1385	chr4	175168090	175168549
1386	chr4	175317641	175318200
1387	chr4	178225350	178225790
1388	chr4	183563983	183564411
1389	chr4	186189182	186189701
1390	chr4	186271279	186271844
1391	chr4	187467939	187468972
1392	chr4	187747077	187747515
1393	chr4	187871073	187871554
1394	chr4_gl000193_random	111333	111755
1395	chr5	1416511	1417154
1396	chr5	6019028	6019629
1397	chr5	8538903	8539426
1398	chr5	11850726	11851006
1399	chr5	13436632	13437075
1400	chr5	13944810	13945895
1401	chr5	14589082	14589514
1402	chr5	14716710	14717549
1403	chr5	14929400	14929957
1404	chr5	15356729	15357289
1405	chr5	16547493	16548041
1406	chr5	16776588	16777098
1407	chr5	20500616	20501113
1408	chr5	23991061	23991426
1409	chr5	25606388	25606991
1410	chr5	28193542	28193975
1411	chr5	31825280	31825779
1412	chr5	33487289	33487815
1413	chr5	34510741	34511546
1414	chr5	36285945	36286524
1415	chr5	37731185	37731635
1416	chr5	38666977	38667433
1417	chr5	39905413	39905915
1418	chr5	40307007	40307577
1419	chr5	40521436	40521931
1420	chr5	41432650	41433053
1421	chr5	42426611	42427186
1422	chr5	42461646	42462087
1423	chr5	42853818	42854361
1424	chr5	42858774	42859381
1425	chr5	49950896	49951313
1426	chr5	52187085	52187516
1427	chr5	54931874	54932381
1428	chr5	57033232	57033728
1429	chr5	57994923	57995313
1430	chr5	58105947	58106438
1431	chr5	58527195	58527678
1432	chr5	58676510	58676930
1433	chr5	59588041	59588462
1434	chr5	60048701	60049242
1435	chr5	60123005	60123517
1436	chr5	60418959	60419513
1437	chr5	63794934	63795289
1438	chr5	63915324	63915957
1439	chr5	65278526	65278933
1440	chr5	65658993	65659379
1441	chr5	65661662	65662028
1442	chr5	66994389	66994866
1443	chr5	67389265	67389694
1444	chr5	70878889	70879490
1445	chr5	71010610	71011298
1446	chr5	71306195	71306587
1447	chr5	75122984	75123451
1448	chr5	75621605	75622043
1449	chr5	75706935	75707309
1450	chr5	75843198	75843779
1451	chr5	76434687	76435134
1452	chr5	76624603	76625100
1453	chr5	76745147	76745563
1454	chr5	77390915	77391437
1455	chr5	79706113	79706613
1456	chr5	79921014	79921402
1457	chr5	80059738	80060194
1458	chr5	81306441	81306968
1459	chr5	93697434	93697953
1460	chr5	93739118	93739623
1461	chr5	94977554	94977904
1462	chr5	95325134	95325854
1463	chr5	95493213	95493782
1464	chr5	95674312	95674656
1465	chr5	96348586	96349247
1466	chr5	96432800	96433349
1467	chr5	96837018	96837543
1468	chr5	96979812	96980345
1469	chr5	98114985	98115368
1470	chr5	101090879	101091470
1471	chr5	105234463	105234872
1472	chr5	106797916	106798333
1473	chr5	107320856	107321374
1474	chr5	108989794	108990234
1475	chr5	109323655	109324040
1476	chr5	111117654	111118199
1477	chr5	113668153	113668622
1478	chr5	113681806	113682477
1479	chr5	114038341	114038843
1480	chr5	114174575	114175119
1481	chr5	114511998	114512910
1482	chr5	114893954	114894729
1483	chr5	116218274	116218637
1484	chr5	118606375	118607005
1485	chr5	119388782	119389391
1486	chr5	119992689	119993080
1487	chr5	121072633	121073064
1488	chr5	121113137	121113619
1489	chr5	121339574	121340259
1490	chr5	122732987	122733730
1491	chr5	124025373	124025811
1492	chr5	125391664	125392305
1493	chr5	126137231	126137657
1494	chr5	126814958	126815704
1495	chr5	128387080	128387500
1496	chr5	130495812	130496319
1497	chr5	133329333	133329810
1498	chr5	134885709	134886067
1499	chr5	135286816	135287329
1500	chr5	136545358	136545838
1501	chr5	136590421	136590804
1502	chr5	137235558	137236055
1503	chr5	137884324	137884745
1504	chr5	137945282	137945624
1505	chr5	141477570	141477994
1506	chr5	142132751	142133289
1507	chr5	142940766	142941365
1508	chr5	145210022	145210583
1509	chr5	145399652	145400071
1510	chr5	147290977	147291535
1511	chr5	147521031	147521659
1512	chr5	147777818	147778341
1513	chr5	148221086	148221570
1514	chr5	148398612	148399143
1515	chr5	148869107	148869774
1516	chr5	149376023	149376640
1517	chr5	150223148	150223751
1518	chr5	150794061	150794525
1519	chr5	150849335	150849884
1520	chr5	154213596	154214050
1521	chr5	155005725	155006117
1522	chr5	157172110	157172566
1523	chr5	158613264	158613725
1524	chr5	163218307	163218724
1525	chr5	163945055	163945781
1526	chr5	164455459	164455810
1527	chr5	165489685	165490180
1528	chr5	167710058	167710531
1529	chr5	167780157	167780911
1530	chr5	169360683	169361516
1531	chr5	172438563	172439022
1532	chr5	172469668	172470020
1533	chr5	175024725	175025170
1534	chr5	176371284	176371680
1535	chr5	180690596	180691068
1536	chr6	1838874	1839289
1537	chr6	3310873	3311323
1538	chr6	3670106	3670487
1539	chr6	4235466	4235995
1540	chr6	4738842	4739219
1541	chr6	5167467	5168160
1542	chr6	6750400	6750858
1543	chr6	7595034	7595481
1544	chr6	7687997	7688639
1545	chr6	7981877	7982400
1546	chr6	9463501	9464028
1547	chr6	10682792	10683173
1548	chr6	10950231	10950815
1549	chr6	11021225	11021610
1550	chr6	13038632	13039015
1551	chr6	14459226	14459816
1552	chr6	14598551	14599100
1553	chr6	15453834	15454232
1554	chr6	20056523	20056886
1555	chr6	21557127	21557852
1556	chr6	21614134	21614570
1557	chr6	22521206	22521644
1558	chr6	22699647	22700105
1559	chr6	23650333	23650744
1560	chr6	24961123	24961773
1561	chr6	25330072	25330592
1562	chr6	25447471	25447937
1563	chr6	25805030	25805453
1564	chr6	29957195	29957617
1565	chr6	33684945	33685335
1566	chr6	33796081	33796433
1567	chr6	34563312	34563939
1568	chr6	34566330	34566945
1569	chr6	35569654	35570097
1570	chr6	35578620	35579028
1571	chr6	35690085	35690745
1572	chr6	35693370	35693770
1573	chr6	35695692	35696135
1574	chr6	36317022	36317494
1575	chr6	38825531	38825958
1576	chr6	40700607	40701031
1577	chr6	42228814	42229096
1578	chr6	45007473	45007821
1579	chr6	46104863	46105240
1580	chr6	46190345	46190710
1581	chr6	46789378	46789879
1582	chr6	47602180	47602544
1583	chr6	49632389	49632956
1584	chr6	49874524	49874928
1585	chr6	51217188	51217566
1586	chr6	51344096	51344687
1587	chr6	51877910	51878272
1588	chr6	52818500	52818936
1589	chr6	53057442	53057840
1590	chr6	53298376	53298831
1591	chr6	53333956	53334405
1592	chr6	53560199	53560812
1593	chr6	53569385	53569927
1594	chr6	56379944	56380384
1595	chr6	57243441	57243964
1596	chr6	57838211	57838906
1597	chr6	62502759	62503232
1598	chr6	62745880	62746297
1599	chr6	62979525	62979928
1600	chr6	71114023	71114393
1601	chr6	71374500	71374970
1602	chr6	71526037	71526548
1603	chr6	73197755	73198208
1604	chr6	73210536	73211108
1605	chr6	73639008	73639606
1606	chr6	75463475	75464470
1607	chr6	77126411	77126914
1608	chr6	79194109	79194717
1609	chr6	79386293	79386770
1610	chr6	79585165	79585922
1611	chr6	80498601	80499036
1612	chr6	80528816	80529510
1613	chr6	80725477	80725913
1614	chr6	86622260	86622671
1615	chr6	90651036	90651545
1616	chr6	91078638	91079078
1617	chr6	93515886	93516447
1618	chr6	94052070	94052532
1619	chr6	94649978	94650477
1620	chr6	96331173	96332018
1621	chr6	102870432	102870817
1622	chr6	102931989	102932438
1623	chr6	103366045	103366543
1624	chr6	106050391	106050955
1625	chr6	106545435	106545993
1626	chr6	106879197	106879669
1627	chr6	107090331	107090785
1628	chr6	108552832	108553284
1629	chr6	108910396	108910837
1630	chr6	109323361	109324029
1631	chr6	109833582	109834107
1632	chr6	110125827	110126293
1633	chr6	110135688	110136158
1634	chr6	110137723	110138507
1635	chr6	110975118	110975858
1636	chr6	110986752	110987116
1637	chr6	110993648	110994139
1638	chr6	111251987	111252449
1639	chr6	112418580	112419059
1640	chr6	112762870	112763191
1641	chr6	112793466	112793910
1642	chr6	113450645	113451112
1643	chr6	114007146	114007585
1644	chr6	116432564	116433098
1645	chr6	116632579	116632985
1646	chr6	119522621	119523136
1647	chr6	121627268	121627797
1648	chr6	121631799	121632418
1649	chr6	125190133	125190639
1650	chr6	126039231	126039697
1651	chr6	128015173	128015516
1652	chr6	130329223	130329643
1653	chr6	131455594	131455963
1654	chr6	131869597	131870037
1655	chr6	133194823	133195214
1656	chr6	134793733	134794270
1657	chr6	134951467	134952027
1658	chr6	136209520	136210080
1659	chr6	137368111	137368575
1660	chr6	138125772	138126268
1661	chr6	138194447	138194920
1662	chr6	138580028	138580612
1663	chr6	138665410	138665846
1664	chr6	138813945	138814541
1665	chr6	139806763	139807340
1666	chr6	142606718	142607125
1667	chr6	142629041	142629541
1668	chr6	142671427	142671889
1669	chr6	142697159	142697724
1670	chr6	144732556	144733365
1671	chr6	146289799	146290285
1672	chr6	147347700	147348109
1673	chr6	148578964	148579416
1674	chr6	148579862	148580448
1675	chr6	148941495	148941851
1676	chr6	150641470	150641890
1677	chr6	151067276	151067666
1678	chr6	151348295	151348808
1679	chr6	151554007	151554460
1680	chr6	160558274	160558748
1681	chr6	160593767	160594225
1682	chr6	160796176	160796691
1683	chr6	161375232	161375670
1684	chr6	163915195	163915621
1685	chr6	164836297	164836769
1686	chr6	165233446	165233846
1687	chr6	165841219	165841807
1688	chr6	165881843	165882278
1689	chr6	168281555	168281997
1690	chr7	1136795	1137202
1691	chr7	2870413	2870976
1692	chr7	2900165	2900702
1693	chr7	3541133	3541825
1694	chr7	3559828	3560169
1695	chr7	7726463	7726915
1696	chr7	10084420	10084825
1697	chr7	11268122	11268660
1698	chr7	11489820	11490402
1699	chr7	11799706	11800482
1700	chr7	13137728	13138155
1701	chr7	14727301	14727939
1702	chr7	16137676	16138155
1703	chr7	18480587	18481020
1704	chr7	20147835	20148354
1705	chr7	20633552	20633950
1706	chr7	22390325	22390766
1707	chr7	24021279	24021806
1708	chr7	24192192	24192595
1709	chr7	25289353	25289797
1710	chr7	25396244	25396838
1711	chr7	26453041	26453422
1712	chr7	27033996	27034458
1713	chr7	27975996	27976683
1714	chr7	29252380	29252850
1715	chr7	29270257	29270819
1716	chr7	29417232	29417615
1717	chr7	30004454	30004865
1718	chr7	30141839	30142280
1719	chr7	31010127	31010653
1720	chr7	34237914	34238469
1721	chr7	34275584	34276210
1722	chr7	36226446	36226846
1723	chr7	43033619	43033986
1724	chr7	43587199	43587869
1725	chr7	50122067	50122476
1726	chr7	50550633	50551086
1727	chr7	50576388	50576828
1728	chr7	50618424	50618844
1729	chr7	50953715	50954309
1730	chr7	51681552	51681965
1731	chr7	53262888	53263300
1732	chr7	55056175	55056554
1733	chr7	55143290	55143810
1734	chr7	66935245	66935767
1735	chr7	69014498	69014918
1736	chr7	69061051	69061569
1737	chr7	69153030	69153652
1738	chr7	69326124	69326559
1739	chr7	73164085	73164561
1740	chr7	73613613	73614132
1741	chr7	77296999	77297434
1742	chr7	77421310	77421726
1743	chr7	79839765	79840176
1744	chr7	82169448	82169863
1745	chr7	82896391	82896847
1746	chr7	84182924	84183636
1747	chr7	84244601	84245078
1748	chr7	87932752	87933258
1749	chr7	89696417	89696854
1750	chr7	89856633	89857027
1751	chr7	89860535	89861082
1752	chr7	90040813	90041341
1753	chr7	90335536	90336056
1754	chr7	91194767	91195382
1755	chr7	91881946	91882279
1756	chr7	95179403	95179942
1757	chr7	95585052	95585467
1758	chr7	96137632	96138101
1759	chr7	96318366	96318930
1760	chr7	96693334	96693763
1761	chr7	98583740	98584103
1762	chr7	99424778	99425349
1763	chr7	99547353	99547885
1764	chr7	101026164	101026611
1765	chr7	101585069	101585525
1766	chr7	102629617	102629994
1767	chr7	103127798	103128276
1768	chr7	103425233	103425751
1769	chr7	103825648	103826289
1770	chr7	105007967	105008404
1771	chr7	105317492	105318102
1772	chr7	105857539	105858182
1773	chr7	105953931	105954443
1774	chr7	106531674	106532201
1775	chr7	107257639	107258319
1776	chr7	107263743	107264191
1777	chr7	107426341	107426824
1778	chr7	107452275	107452916
1779	chr7	108254570	108255060
1780	chr7	110394616	110395195
1781	chr7	110399078	110399558
1782	chr7	110902447	110903220
1783	chr7	111443219	111443789
1784	chr7	111800546	111801238
1785	chr7	112202033	112202525
1786	chr7	113006845	113007257
1787	chr7	113054650	113055183
1788	chr7	114012586	114013078
1789	chr7	115318013	115318465
1790	chr7	115957336	115957678
1791	chr7	117004459	117004889
1792	chr7	118265337	118265891
1793	chr7	119839219	119839710
1794	chr7	119844234	119844656
1795	chr7	120082642	120083073
1796	chr7	120369335	120369870
1797	chr7	121263825	121264170
1798	chr7	122348752	122349212
1799	chr7	122838952	122839497
1800	chr7	123038416	123038808
1801	chr7	123047939	123048716
1802	chr7	123597009	123597417
1803	chr7	125118829	125119319
1804	chr7	125124729	125125302
1805	chr7	128425845	128426316
1806	chr7	129538554	129539191
1807	chr7	130008566	130008946
1808	chr7	130602961	130603356
1809	chr7	130796010	130797023
1810	chr7	130969482	130969922
1811	chr7	131085652	131086344
1812	chr7	131785218	131785687
1813	chr7	134152750	134153204
1814	chr7	135647522	135647891
1815	chr7	135708062	135708629
1816	chr7	137692457	137692961
1817	chr7	137781132	137781655
1818	chr7	137879340	137879840
1819	chr7	137931951	137932403
1820	chr7	138795873	138796317
1821	chr7	139424810	139425224
1822	chr7	142941400	142941899
1823	chr7	144328861	144329252
1824	chr7	144329619	144330076
1825	chr7	146351056	146351541
1826	chr7	150057362	150057814
1827	chr7	152729602	152729966
1828	chr7	155208279	155208606
1829	chr7	157665922	157666614
1830	chr8	1895085	1895526
1831	chr8	6130291	6130680
1832	chr8	6291734	6292125
1833	chr8	6456870	6457357
1834	chr8	6884757	6885231
1835	chr8	8225747	8226267
1836	chr8	8264198	8264731
1837	chr8	8732722	8733029
1838	chr8	10345549	10345925
1839	chr8	11144200	11144819
1840	chr8	11431057	11431468
1841	chr8	11983963	11984436
1842	chr8	12652815	12653218
1843	chr8	15351079	15351685
1844	chr8	17924091	17924786
1845	chr8	18037192	18037578
1846	chr8	18812344	18812734
1847	chr8	18979625	18980123
1848	chr8	19056157	19056766
1849	chr8	19551546	19552178
1850	chr8	19624829	19625424
1851	chr8	22698128	22698556
1852	chr8	22877528	22877880
1853	chr8	22879664	22880508
1854	chr8	23501164	23501574
1855	chr8	24224481	24224889
1856	chr8	24315308	24315844
1857	chr8	25265423	25266136
1858	chr8	27139898	27140483
1859	chr8	27336639	27337281
1860	chr8	29780986	29781641
1861	chr8	30533175	30533673
1862	chr8	35513406	35513866
1863	chr8	36654661	36655138
1864	chr8	38171891	38172259
1865	chr8	38367088	38367556
1866	chr8	38858697	38859198
1867	chr8	39689438	39690022
1868	chr8	39961891	39962379
1869	chr8	41867618	41868137
1870	chr8	42765554	42766186
1871	chr8	47482599	47483072
1872	chr8	48438490	48439265
1873	chr8	48647496	48648048
1874	chr8	49561638	49562555
1875	chr8	49696078	49696499
1876	chr8	49745872	49746251
1877	chr8	54140278	54140903
1878	chr8	56687027	56687398
1879	chr8	56932052	56932429
1880	chr8	57300115	57300666
1881	chr8	59198695	59199054
1882	chr8	59366483	59367004
1883	chr8	61812400	61812789
1884	chr8	62918655	62918985
1885	chr8	63570341	63570861
1886	chr8	66675997	66676355
1887	chr8	66748291	66748754
1888	chr8	67443352	67444097
1889	chr8	67471974	67472587
1890	chr8	67626136	67626847
1891	chr8	68722764	68723427
1892	chr8	69060799	69061250
1893	chr8	69643869	69644471
1894	chr8	69766602	69767069
1895	chr8	71579948	71580446
1896	chr8	72253693	72254077
1897	chr8	72909013	72909525
1898	chr8	72961237	72961568
1899	chr8	74543596	74544119
1900	chr8	75089838	75090329
1901	chr8	75488388	75489195
1902	chr8	76864049	76864829
1903	chr8	78425337	78425747
1904	chr8	78880961	78881612
1905	chr8	78882021	78882399
1906	chr8	80008706	80009106
1907	chr8	80268068	80268969
1908	chr8	80318764	80319200
1909	chr8	80355430	80355983
1910	chr8	80819068	80819539
1911	chr8	81034810	81035199
1912	chr8	81158954	81159510
1913	chr8	81657933	81658550
1914	chr8	82035548	82035979
1915	chr8	82234460	82235085
1916	chr8	83309138	83309553
1917	chr8	83757908	83758303
1918	chr8	83894452	83894966
1919	chr8	85742565	85743086
1920	chr8	86224981	86225440
1921	chr8	87302140	87302564
1922	chr8	87429138	87429668
1923	chr8	87664869	87665403
1924	chr8	90319904	90320372
1925	chr8	91013736	91014296
1926	chr8	91946819	91947438
1927	chr8	94238141	94238829
1928	chr8	96113007	96113819
1929	chr8	96625086	96625517
1930	chr8	97884825	97885231
1931	chr8	99748015	99748577
1932	chr8	100717893	100718404
1933	chr8	101284039	101284684
1934	chr8	102199269	102199636
1935	chr8	102214077	102214423
1936	chr8	102450526	102450992
1937	chr8	102507359	102507897
1938	chr8	102516915	102517331
1939	chr8	102555560	102555929
1940	chr8	102595689	102596519
1941	chr8	103970936	103971343
1942	chr8	105290614	105291082
1943	chr8	105575205	105575752
1944	chr8	105629506	105629853
1945	chr8	108350946	108351299
1946	chr8	108430003	108430386
1947	chr8	109596228	109596726
1948	chr8	116816510	116816896
1949	chr8	117679447	117680156
1950	chr8	119619851	119620260
1951	chr8	121229502	121230099
1952	chr8	123765048	123765428
1953	chr8	124417628	124418241
1954	chr8	128255885	128256380
1955	chr8	128531368	128531964
1956	chr8	128861486	128861881
1957	chr8	129169503	129169946
1958	chr8	133911111	133911720
1959	chr8	134338935	134339526
1960	chr8	134467754	134468277
1961	chr8	134863549	134864337
1962	chr8	135898725	135899170
1963	chr9	299020	299386
1964	chr9	299992	300364
1965	chr9	494758	495240
1966	chr9	2477653	2478177
1967	chr9	4574045	4574442
1968	chr9	4663445	4663868
1969	chr9	6516764	6517195
1970	chr9	12515982	12516473
1971	chr9	14027136	14027560
1972	chr9	14106650	14107125
1973	chr9	14700414	14700875
1974	chr9	16203814	16204203
1975	chr9	16486210	16486621
1976	chr9	17482288	17482867
1977	chr9	22098351	22098794
1978	chr9	22455209	22455729
1979	chr9	22954960	22955486
1980	chr9	24381176	24382089
1981	chr9	26782824	26783295
1982	chr9	27539644	27540023
1983	chr9	31335773	31336203
1984	chr9	33162874	33163400
1985	chr9	33878631	33879072
1986	chr9	34773411	34773867
1987	chr9	35258634	35259032
1988	chr9	35790124	35790553
1989	chr9	36099622	36100129
1990	chr9	37196019	37196536
1991	chr9	72117812	72118262
1992	chr9	73034876	73035298
1993	chr9	73095599	73096151
1994	chr9	73216449	73216933
1995	chr9	75942057	75942579
1996	chr9	76447624	76448062
1997	chr9	80007295	80007692
1998	chr9	80986635	80987063
1999	chr9	82104413	82105240
[truncated: 76 more rows]

## Sheet: Shared_genes
Peak_ID	chromosome	start	end	gene_id	gene_name	refseq_id	distance_to_TSS	location	gene_strand	gene_TSS
1	chr1	2342177	2342666	5192	PEX10	NM_002617	1588	intron	-	2336242
1	chr1	2342177	2342666	5192	PEX10	NM_153818	1588	intron	-	2336242
1	chr1	2342177	2342666	11079	RER1	NM_007033	19208	TES_downstream	+	2323213
3	chr1	8031153	8031715	3604	TNFRSF9	NM_001561	-30548	TSS_upstream	-	7979907
3	chr1	8031153	8031715	11315	PARK7	NM_001123377	9721	intron	+	8021713
3	chr1	8031153	8031715	11315	PARK7	NM_007262	9721	intron	+	8021713
4	chr1	8130879	8131482	54206	ERRFI1	NM_018948	-44788	TSS_upstream	-	8071779
6	chr1	8472545	8473027	473	RERE	NM_001042682	10960	5'UTR	-	8412465
8	chr1	9613602	9614210	199953	TMEM201	NM_001010866	-35070	TSS_upstream	+	9648976
8	chr1	9613602	9614210	199953	TMEM201	NM_001130924	-35070	TSS_upstream	+	9648976
8	chr1	9613602	9614210	84275	SLC25A33	NM_032315	14379	intron	+	9599527
10	chr1	11316253	11316692	29914	UBIAD1	NM_013319	-16782	TSS_upstream	+	11333254
12	chr1	20358982	20359353	5322	PLA2G5	NM_000929	-37533	TSS_upstream	+	20396700
13	chr1	24455729	24456120	127294	MYOM3	NM_152372	-17260	TSS_upstream	-	24382531
13	chr1	24455729	24456120	58985	IL22RA1	NM_021258	13686	intron	-	24446260
14	chr1	27693423	27693838	2827	GPR3	NM_005281	-25521	TSS_upstream	+	27719151
14	chr1	27693423	27693838	9064	MAP3K6	NM_004672	-294	TSS_upstream	-	27681669
14	chr1	27693423	27693838	8547	FCN3	NM_003665	7684	TES_downstream	-	27695602
14	chr1	27693423	27693838	8547	FCN3	NM_173452	7684	TES_downstream	-	27695602
14	chr1	27693423	27693838	388611	CD164L2	NM_207397	16174	TES_downstream	-	27705596
14	chr1	27693423	27693838	84958	SYTL1	NM_032872	25118	TES_downstream	+	27668512
14	chr1	27693423	27693838	84065	TMEM222	NM_032125	44995	TES_downstream	+	27648635
15	chr1	31731324	31731931	51538	ZCCHC17	NM_016505	-38214	TSS_upstream	+	31769841
15	chr1	31731324	31731931	9410	SNRNP40	NM_004814	38016	TES_downstream	-	31732416
16	chr1	32689955	32690280	3932	LCK	NM_001042771	-49594	TSS_upstream	+	32739711
16	chr1	32689955	32690280	3932	LCK	NM_005356	-26722	TSS_upstream	+	32716839
16	chr1	32689955	32690280	84734	FAM167B	NM_032648	-22700	TSS_upstream	+	32712817
16	chr1	32689955	32690280	56063	C1orf91	NM_019118	-2192	TSS_upstream	-	32681799
16	chr1	32689955	32690280	8668	EIF3I	NM_003757	2147	intron	+	32687970
16	chr1	32689955	32690280	149069	DCDC2B	NM_001099434	15423	TES_downstream	+	32674694
16	chr1	32689955	32690280	339483	MTMR9L	NR_026850	17193	TES_downstream	-	32697261
16	chr1	32689955	32690280	55721	IQCC	NM_001160042	18882	TES_downstream	+	32671235
16	chr1	32689955	32690280	55721	IQCC	NM_018134	18882	TES_downstream	+	32671235
16	chr1	32689955	32690280	79140	CCDC28B	NM_024296	23916	TES_downstream	+	32666201
16	chr1	32689955	32690280	200081	TXLNA	NM_175852	44773	TES_downstream	+	32645344
17	chr1	32967377	32968025	653121	ZBTB8A	NM_001040441	-37070	TSS_upstream	+	33004771
17	chr1	32967377	32968025	728116	ZBTB8B	NM_001145720	37044	TES_downstream	+	32930657
19	chr1	36665571	36666075	9967	THRAP3	NM_005119	-24193	TSS_upstream	+	36690016
19	chr1	36665571	36666075	55700	MAP7D1	NM_018067	44021	TES_downstream	+	36621802
20	chr1	36705275	36705888	9967	THRAP3	NM_005119	15565	5'UTR	+	36690016
21	chr1	37964693	37965258	64769	MEAF6	NM_022756	15388	intron	-	37958175
21	chr1	37964693	37965258	80149	ZC3H12A	NM_025079	24857	TES_downstream	+	37940118
22	chr1	40009975	40010437	728448	LOC728448	NR_003929	15163	3'UTR	-	39987952
22	chr1	40009975	40010437	677834	SNORA55	NR_002983	22975	TES_downstream	-	40033045
22	chr1	40009975	40010437	8761	PABPC4	NM_001135653	32314	TES_downstream	-	40026484
22	chr1	40009975	40010437	8761	PABPC4	NM_001135654	32314	TES_downstream	-	40026484
22	chr1	40009975	40010437	8761	PABPC4	NM_003819	32314	TES_downstream	-	40026484
24	chr1	48918513	48918922	54558	SPATA6	NM_019073	19127	exon	-	48764277
27	chr1	52414113	52414771	5865	RAB3B	NM_002867	41905	intron	-	52384836
28	chr1	57253780	57254249	199920	C1orf168	NM_001004303	31354	intron	-	57184477
35	chr1	63066379	63066830	27329	ANGPTL3	NM_014495	3418	intron	+	63063186
37	chr1	64253631	64254023	4919	ROR1	NM_001083592	14138	intron	+	64239689
37	chr1	64253631	64254023	4919	ROR1	NM_005012	14138	intron	+	64239689
40	chr1	65226353	65226882	55225	RAVER2	NM_018211	15840	intron	+	65210777
42	chr1	69010255	69011033	55635	DEPDC1	NM_001114120	-47846	TSS_upstream	-	68939836
42	chr1	69010255	69011033	55635	DEPDC1	NM_017779	-47846	TSS_upstream	-	68939836
43	chr1	71554328	71554741	5733	PTGER3	NM_198716	-41044	TSS_upstream	-	71318035
43	chr1	71554328	71554741	5733	PTGER3	NM_198717	-41044	TSS_upstream	-	71318035
43	chr1	71554328	71554741	5733	PTGER3	NM_198714	-41044	TSS_upstream	-	71318035
43	chr1	71554328	71554741	5733	PTGER3	NR_028292	-41044	TSS_upstream	-	71318035
43	chr1	71554328	71554741	5733	PTGER3	NR_028293	-41044	TSS_upstream	-	71318035
43	chr1	71554328	71554741	5733	PTGER3	NR_028294	-41044	TSS_upstream	-	71318035
43	chr1	71554328	71554741	5733	PTGER3	NM_198718	-41044	TSS_upstream	-	71418115
43	chr1	71554328	71554741	5733	PTGER3	NM_001126044	-41044	TSS_upstream	-	71418115
43	chr1	71554328	71554741	5733	PTGER3	NM_198719	-41044	TSS_upstream	-	71436463
43	chr1	71554328	71554741	5733	PTGER3	NM_198715	-41044	TSS_upstream	-	71471537
43	chr1	71554328	71554741	406962	MIR186	NR_029707	-21136	TSS_upstream	-	71533313
43	chr1	71554328	71554741	9406	ZRANB2	NM_203350	-7790	TSS_upstream	-	71528974
43	chr1	71554328	71554741	9406	ZRANB2	NM_005455	-7790	TSS_upstream	-	71528974
45	chr1	74628912	74629324	51086	TNNI3K	NM_001112808	-34828	TSS_upstream	+	74663946
45	chr1	74628912	74629324	8790	FPGT	NM_003838	-34807	TSS_upstream	+	74663925
45	chr1	74628912	74629324	127255	LRRIQ3	NM_001105659	34752	intron	-	74491703
46	chr1	77321758	77322194	81849	ST6GALNAC5	NM_030965	-11209	TSS_upstream	+	77333185
53	chr1	84609405	84609825	5567	PRKACB	NM_182948	-336	TSS_upstream	+	84609951
54	chr1	85338852	85339376	23566	LPAR3	NM_012152	19781	5'UTR	-	85279085
56	chr1	86000163	86000779	3491	CYR61	NM_001554	-45972	TSS_upstream	+	86046443
56	chr1	86000163	86000779	23576	DDAH1	NM_001134445	43574	5'UTR	-	85784168
61	chr1	95561397	95562143	199857	ALG14	NM_144988	-23264	TSS_upstream	-	95448278
61	chr1	95561397	95562143	148534	TMEM56	NM_152487	-21123	TSS_upstream	+	95582893
67	chr1	100500793	100501179	64645	HIAT1	NM_033055	-2802	TSS_upstream	+	100503788
73	chr1	112185668	112186181	5906	RAP1A	NM_001010935	23520	5'UTR	+	112162404
73	chr1	112185668	112186181	5906	RAP1A	NM_002884	23520	5'UTR	+	112162404
75	chr1	113072819	113073319	7482	WNT2B	NM_024494	21700	TES_downstream	+	113051369
76	chr1	113184525	113184905	4343	MOV10	NM_001130079	-32332	TSS_upstream	+	113217047
76	chr1	113184525	113184905	4343	MOV10	NM_020963	-32332	TSS_upstream	+	113217047
76	chr1	113184525	113184905	54879	ST7L	NM_017744	-22676	TSS_upstream	-	113066141
76	chr1	113184525	113184905	54879	ST7L	NM_138727	-22676	TSS_upstream	-	113066141
76	chr1	113184525	113184905	54879	ST7L	NM_138728	-22676	TSS_upstream	-	113066141
76	chr1	113184525	113184905	54879	ST7L	NM_138729	-22676	TSS_upstream	-	113084416
76	chr1	113184525	113184905	829	CAPZA1	NM_006135	22641	intron	+	113162074
78	chr1	115892281	115892768	4803	NGF	NM_002506	-11668	TSS_upstream	-	115828536
80	chr1	116497128	116497555	55356	SLC22A15	NM_018420	-21777	TSS_upstream	+	116519118
82	chr1	120180306	120180785	90874	ZNF697	NM_001080470	9844	5'UTR	-	120161999
83	chr1	121289123	121289639	647121	LOC647121	NR_003955	28472	5'UTR	+	121260909
84	chr1	145246234	145246696	100132406	NBPF10	NM_001039703	-46905	TSS_upstream	+	145293370
84	chr1	145246234	145246696	388677	NOTCH2NL	NM_203458	37355	5'UTR	+	145209110
85	chr1	149986547	149987079	56957	OTUD7B	NM_020205	-4128	TSS_upstream	-	149912232
86	chr1	151363674	151364163	5993	RFX5	NM_000449	-44150	TSS_upstream	-	151313115
86	chr1	151363674	151364163	5993	RFX5	NM_001025603	-44150	TSS_upstream	-	151313115
86	chr1	151363674	151364163	8991	SELENBP1	NM_003944	-18755	TSS_upstream	-	151336780
86	chr1	151363674	151364163	5692	PSMB4	NM_002796	-8122	TSS_upstream	+	151372040
87	chr1	152059365	152059767	126637	TCHHL1	NM_001008536	1973	exon	-	152056619
87	chr1	152059365	152059767	7062	TCHH	NM_007113	26989	TES_downstream	-	152078792
88	chr1	152164223	152164923	126638	RPTN	NM_001122965	-32870	TSS_upstream	-	152126070
88	chr1	152164223	152164923	388697	HRNR	NM_001009931	32095	TES_downstream	-	152184557
89	chr1	156586115	156586720	128239	IQGAP3	NM_178229	-44022	TSS_upstream	-	156495197
89	chr1	156586115	156586720	63827	BCAN	NM_198427	-25322	TSS_upstream	+	156611739
89	chr1	156586115	156586720	63827	BCAN	NM_021948	-25322	TSS_upstream	+	156611739
89	chr1	156586115	156586720	54865	GPATCH4	NM_182679	-15148	TSS_upstream	-	156564281
89	chr1	156586115	156586720	54865	GPATCH4	NM_015590	-15148	TSS_upstream	-	156564281
89	chr1	156586115	156586720	60484	HAPLN2	NM_021817	-2668	TSS_upstream	+	156589085
89	chr1	156586115	156586720	128240	APOA1BP	NM_144772	24860	TES_downstream	+	156561557
89	chr1	156586115	156586720	164118	TTC24	NM_001105669	34396	TES_downstream	+	156552021
92	chr1	157671585	157672162	115352	FCRL3	NM_052939	-1227	TSS_upstream	-	157647978
93	chr1	157705963	157706379	115352	FCRL3	NM_052939	-35525	TSS_upstream	-	157647978
93	chr1	157705963	157706379	79368	FCRL2	NM_030764	40750	TES_downstream	-	157715522
94	chr1	158166950	158167450	912	CD1D	NM_001766	17464	TES_downstream	+	158149736
95	chr1	160101774	160102187	480	ATP1A4	NM_001001734	-45220	TSS_upstream	+	160147200
95	chr1	160101774	160102187	93185	IGSF8	NM_052868	-33573	TSS_upstream	-	160061137
95	chr1	160101774	160102187	480	ATP1A4	NM_144699	-19371	TSS_upstream	+	160121351
95	chr1	160101774	160102187	477	ATP1A2	NM_000702	16461	intron	+	160085519
99	chr1	162538559	162539001	6675	UAP1	NM_003115	7485	intron	+	162531295
104	chr1	165793027	165793498	7371	UCK2	NM_012474	-3627	TSS_upstream	+	165796889
105	chr1	167513707	167514149	919	CD247	NM_000734	-26082	TSS_upstream	-	167399877
105	chr1	167513707	167514149	919	CD247	NM_198053	-26082	TSS_upstream	-	167399877
105	chr1	167513707	167514149	8804	CREG1	NM_003851	9127	intron	-	167510252
106	chr1	167733473	167733861	9019	MPZL1	NM_024569	42481	intron	+	167691186
106	chr1	167733473	167733861	9019	MPZL1	NM_001146191	42481	intron	+	167691186
106	chr1	167733473	167733861	9019	MPZL1	NM_003953	42481	intron	+	167691186
107	chr1	169437162	169437876	57821	C1orf114	NM_021179	-40850	TSS_upstream	-	169364113
107	chr1	169437162	169437876	10560	SLC19A2	NM_006996	17688	intron	-	169433150
108	chr1	169478153	169478622	10560	SLC19A2	NM_006996	-23180	TSS_upstream	-	169433150
109	chr1	169537633	169538094	2153	F5	NM_000130	17905	intron	-	169481191
110	chr1	173713719	173714292	27252	KLHL20	NM_014458	29926	intron	+	173684079
111	chr1	174083244	174083618	9910	RABGAP1L	NM_014857	-45202	TSS_upstream	+	174128633
113	chr1	175201460	175202019	9674	KIAA0040	NM_001162895	-39791	TSS_upstream	-	175126122
113	chr1	175201460	175202019	9674	KIAA0040	NM_014656	-39791	TSS_upstream	-	175126122
113	chr1	175201460	175202019	9674	KIAA0040	NM_001162893	-39511	TSS_upstream	-	175126122
113	chr1	175201460	175202019	9674	KIAA0040	NM_001162894	-39511	TSS_upstream	-	175126122
115	chr1	178306329	178306875	9462	RASAL2	NM_004841	-4003	TSS_upstream	+	178310605
116	chr1	179947336	179948021	9857	CEP350	NM_014810	23771	5'UTR	+	179923907
118	chr1	180497852	180498396	84320	ACBD6	NM_032360	-26103	TSS_upstream	-	180257352
121	chr1	182938247	182938831	81626	C1orf14	NM_030933	-15987	TSS_upstream	-	182869000
122	chr1	184044110	184044683	23127	GLT25D2	NM_015101	-37534	TSS_upstream	-	183904966
122	chr1	184044110	184044683	116461	TSEN15	NM_052965	23586	TES_downstream	+	184020810
122	chr1	184044110	184044683	116461	TSEN15	NM_001127394	23586	TES_downstream	+	184020810
122	chr1	184044110	184044683	116461	TSEN15	NR_023349	23586	TES_downstream	+	184020810
123	chr1	184391958	184392459	81563	C1orf21	NM_030806	36059	5'UTR	+	184356149
126	chr1	184760026	184760411	80267	EDEM3	NM_025191	-36178	TSS_upstream	-	184659626
127	chr1	184899037	184899397	116496	FAM129A	NM_052966	44464	intron	-	184760166
128	chr1	184980187	184980671	116496	FAM129A	NM_052966	-36748	TSS_upstream	-	184760166
128	chr1	184980187	184980671	6045	RNF2	NM_007212	-34121	TSS_upstream	+	185014550
129	chr1	185127268	185127646	81627	C1orf25	NM_030934	-1342	TSS_upstream	-	185087218
129	chr1	185127268	185127646	54823	C1orf26	NM_017673	1167	5'UTR	+	185126290
129	chr1	185127268	185127646	54823	C1orf26	NM_001105518	1266	5'UTR	+	185126191
130	chr1	185312050	185312411	10625	IVNS1ABP	NM_006469	-25770	TSS_upstream	-	185265523
132	chr1	185674876	185675333	83872	HMCN1	NM_031935	-28578	TSS_upstream	+	185703682
133	chr1	186461636	186462022	5132	PDC	NM_022576	-43974	TSS_upstream	-	186412718
133	chr1	186461636	186462022	5132	PDC	NM_002597	-31591	TSS_upstream	-	186412718
138	chr1	192813411	192813907	5997	RGS2	NM_002923	35491	TES_downstream	+	192778168
140	chr1	193077631	193078001	51377	UCHL5	NM_015984	-49296	TSS_upstream	-	192984899
140	chr1	193077631	193078001	79577	CDC73	NM_024529	-13271	TSS_upstream	+	193091087
140	chr1	193077631	193078001	51022	GLRX2	NM_197962	-3261	TSS_upstream	-	193065599
140	chr1	193077631	193078001	51022	GLRX2	NM_016066	-2573	TSS_upstream	-	193065600
140	chr1	193077631	193078001	6738	TROVE2	NM_004600	48860	TES_downstream	+	193028956
140	chr1	193077631	193078001	6738	TROVE2	NM_001042369	48860	TES_downstream	+	193028956
140	chr1	193077631	193078001	6738	TROVE2	NM_001042370	49064	TES_downstream	+	193028752
143	chr1	198806522	198807219	406955	MIR181B1	NR_029612	21240	TES_downstream	-	198828001
143	chr1	198806522	198807219	406995	MIR181A1	NR_029626	21411	TES_downstream	-	198828173
144	chr1	198859835	198860214	406955	MIR181B1	NR_029612	-31914	TSS_upstream	-	198828001
144	chr1	198859835	198860214	406995	MIR181A1	NR_029626	-31743	TSS_upstream	-	198828173
146	chr1	204058076	204058507	284573	C1orf157	NR_027902	-47900	TSS_upstream	-	204001574
146	chr1	204058076	204058507	9580	SOX13	NM_005686	16046	5'UTR	+	204042245
147	chr1	204348059	204348431	22874	PLEKHA6	NM_014935	-19202	TSS_upstream	-	204187981
147	chr1	204348059	204348431	127841	LOC127841	NR_027022	-9399	TSS_upstream	-	204337557
147	chr1	204348059	204348431	84919	PPP1R15B	NM_032833	32698	TES_downstream	-	204372493
148	chr1	204386236	204386639	127841	LOC127841	NR_027022	-47591	TSS_upstream	-	204337557
148	chr1	204386236	204386639	84919	PPP1R15B	NM_032833	-5494	TSS_upstream	-	204372493
150	chr1	205668008	205668518	85414	SLC45A3	NM_033102	-18634	TSS_upstream	-	205626980
151	chr1	205792951	205793423	8934	RAB7L1	NM_001135664	-48578	TSS_upstream	-	205737114
151	chr1	205792951	205793423	8934	RAB7L1	NM_001135662	-48578	TSS_upstream	-	205737114
151	chr1	205792951	205793423	8934	RAB7L1	NM_001135663	-48578	TSS_upstream	-	205737114
151	chr1	205792951	205793423	8934	RAB7L1	NM_003929	-48578	TSS_upstream	-	205737114
151	chr1	205792951	205793423	254428	SLC41A1	NM_173854	-11027	TSS_upstream	-	205758220
151	chr1	205792951	205793423	148811	PM20D1	NM_152491	26057	TES_downstream	-	205797153
152	chr1	207178095	207178564	5208	PFKFB2	NM_006212	-48290	TSS_upstream	+	207226619
152	chr1	207178095	207178564	5208	PFKFB2	NM_001018053	-48290	TSS_upstream	+	207226619
152	chr1	207178095	207178564	83953	FCAMR	NM_001122980	-34360	TSS_upstream	-	207131403
152	chr1	207178095	207178564	83953	FCAMR	NM_001122979	-34360	TSS_upstream	-	207131403
152	chr1	207178095	207178564	83953	FCAMR	NM_032029	-34360	TSS_upstream	-	207131403
152	chr1	207178095	207178564	79098	C1orf116	NM_001083924	27771	TES_downstream	-	207191865
152	chr1	207178095	207178564	79098	C1orf116	NM_023938	27771	TES_downstream	-	207191865
152	chr1	207178095	207178564	55432	YOD1	NM_018566	46092	TES_downstream	-	207217193
153	chr1	207201231	207201729	5208	PFKFB2	NM_006212	-25139	TSS_upstream	+	207226619
153	chr1	207201231	207201729	5208	PFKFB2	NM_001018053	-25139	TSS_upstream	+	207226619
153	chr1	207201231	207201729	79098	C1orf116	NM_001083924	4620	5'UTR	-	207191865
153	chr1	207201231	207201729	79098	C1orf116	NM_023938	4620	5'UTR	-	207191865
153	chr1	207201231	207201729	55432	YOD1	NM_018566	22941	TES_downstream	-	207217193
154	chr1	207205084	207205612	5208	PFKFB2	NM_006212	-21271	TSS_upstream	+	207226619
154	chr1	207205084	207205612	5208	PFKFB2	NM_001018053	-21271	TSS_upstream	+	207226619
154	chr1	207205084	207205612	79098	C1orf116	NM_001083924	752	5'UTR	-	207191865
154	chr1	207205084	207205612	79098	C1orf116	NM_023938	752	5'UTR	-	207191865
154	chr1	207205084	207205612	55432	YOD1	NM_018566	19073	TES_downstream	-	207217193
155	chr1	208124069	208124548	947	CD34	NM_001025109	-39626	TSS_upstream	-	208059882
155	chr1	208124069	208124548	947	CD34	NM_001773	-39626	TSS_upstream	-	208059882
157	chr1	209784186	209784696	57172	CAMK1G	NM_020439	27397	intron	+	209757044
157	chr1	209784186	209784696	3914	LAMB3	NM_001017402	40237	TES_downstream	-	209788219
157	chr1	209784186	209784696	3914	LAMB3	NM_001127641	41232	TES_downstream	-	209788219
157	chr1	209784186	209784696	3914	LAMB3	NM_000228	41378	TES_downstream	-	209788219
158	chr1	211353430	211353958	3756	KCNH1	NM_002238	-46238	TSS_upstream	-	210851656
158	chr1	211353430	211353958	3756	KCNH1	NM_172362	-46238	TSS_upstream	-	210851656
159	chr1	211647460	211648240	343035	RD3	NM_001164688	18408	TES_downstream	-	211649863
159	chr1	211647460	211648240	343035	RD3	NM_183059	18408	TES_downstream	-	211649863
168	chr1	223119589	223120372	84976	DISP1	NM_032890	18198	intron	+	223101782
169	chr1	224074229	224074686	7159	TP53BP2	NM_005426	-40784	TSS_upstream	-	223967595
169	chr1	224074229	224074686	7159	TP53BP2	NM_001031685	-40784	TSS_upstream	-	223967595
170	chr1	224326763	224327301	8560	DEGS1	NM_003676	-43895	TSS_upstream	+	224370927
170	chr1	224326763	224327301	8560	DEGS1	NM_144780	-43895	TSS_upstream	+	224370927
170	chr1	224326763	224327301	23219	FBXO28	NM_001136115	25242	intron	+	224301790
170	chr1	224326763	224327301	23219	FBXO28	NM_015176	25242	intron	+	224301790
172	chr1	224492390	224492896	4931	NVL	NM_206840	25228	intron	-	224415036
172	chr1	224492390	224492896	4931	NVL	NM_002533	25228	intron	-	224415036
173	chr1	224827705	224828154	149111	CNIH3	NM_152495	23751	intron	+	224804178
176	chr1	227470492	227471127	8476	CDC42BPA	NM_003607	35016	intron	-	227177566
176	chr1	227470492	227471127	8476	CDC42BPA	NM_014826	35016	intron	-	227177566
177	chr1	227531968	227532381	8476	CDC42BPA	NM_003607	-26349	TSS_upstream	-	227177566
177	chr1	227531968	227532381	8476	CDC42BPA	NM_014826	-26349	TSS_upstream	-	227177566
178	chr1	228863993	228864589	58480	RHOU	NM_021205	-6577	TSS_upstream	+	228870868
179	chr1	229365550	229366034	5867	RAB4A	NM_004578	-41086	TSS_upstream	+	229406878
180	chr1	229409492	229410022	10638	SPHAR	NM_006542	-30371	TSS_upstream	+	229440128
180	chr1	229409492	229410022	5867	RAB4A	NM_004578	2879	intron	+	229406878
185	chr1	235494673	235495127	6905	TBCE	NM_001079515	-35827	TSS_upstream	+	235530727
185	chr1	235494673	235495127	6905	TBCE	NM_003193	-35827	TSS_upstream	+	235530727
185	chr1	235494673	235495127	51742	ARID4B	NM_016374	-3369	TSS_upstream	-	235330210
185	chr1	235494673	235495127	51742	ARID4B	NM_031371	-3369	TSS_upstream	-	235330210
185	chr1	235494673	235495127	9453	GGPS1	NM_004837	3032	5'UTR	+	235491868
185	chr1	235494673	235495127	9453	GGPS1	NM_001037278	3032	5'UTR	+	235491868
185	chr1	235494673	235495127	9453	GGPS1	NM_001037277	3148	5'UTR	+	235491752
186	chr1	235572328	235572756	6905	TBCE	NM_001079515	41815	intron	+	235530727
186	chr1	235572328	235572756	6905	TBCE	NM_003193	41815	intron	+	235530727
187	chr1	236483847	236484280	56605	ERO1LB	NM_019891	-38725	TSS_upstream	-	236378423
188	chr1	236552580	236553037	128178	EDARADD	NM_080738	-5907	TSS_upstream	+	236558715
188	chr1	236552580	236553037	128178	EDARADD	NM_145861	-4871	TSS_upstream	+	236557679
195	chr1	243438421	243439060	9859	CEP170	NM_001042404	-20033	TSS_upstream	-	243287730
195	chr1	243438421	243439060	9859	CEP170	NM_001042405	-20033	TSS_upstream	-	243287730
195	chr1	243438421	243439060	9859	CEP170	NM_014812	-20033	TSS_upstream	-	243287730
195	chr1	243438421	243439060	10806	SDCCAG8	NM_006642	19421	intron	+	243419319
196	chr1	244825866	244826460	51029	PPPDE1	NM_016076	9812	intron	+	244816351
201	chr10	5694068	5694413	54906	C10orf18	NM_017782	-32560	TSS_upstream	+	5726800
201	chr10	5694068	5694413	79754	ASB13	NM_024701	14317	intron	-	5680819
201	chr10	5694068	5694413	79754	ASB13	NR_024581	14317	3'UTR	-	5680819
202	chr10	5831598	5832065	2665	GDI2	NM_001115156	23680	intron	-	5807186
202	chr10	5831598	5832065	2665	GDI2	NM_001494	23680	intron	-	5807186
203	chr10	5939529	5939923	54522	ANKRD16	NM_019046	-7867	TSS_upstream	-	5903690
203	chr10	5939529	5939923	54522	ANKRD16	NM_001009941	-7867	TSS_upstream	-	5920050
203	chr10	5939529	5939923	54522	ANKRD16	NM_001009943	-7867	TSS_upstream	-	5920050
203	chr10	5939529	5939923	84893	FBXO18	NM_032807	3378	intron	+	5936348
203	chr10	5939529	5939923	84893	FBXO18	NM_178150	7513	intron	+	5932213
205	chr10	13533654	13534071	222389	BEND7	NM_152751	11113	intron	-	13480483
205	chr10	13533654	13534071	222389	BEND7	NM_001100912	11113	intron	-	13483089
212	chr10	21184630	21184985	10529	NEBL	NM_006393	1723	intron	-	21068904
216	chr10	25459436	25459970	57512	GPR158	NM_020752	-4586	TSS_upstream	+	25464289
216	chr10	25459436	25459970	100128811	LOC100128811	NR_027333	5501	3'UTR	-	25447000
221	chr10	35979464	35979865	8325	FZD8	NM_031866	-49303	TSS_upstream	-	35927176
224	chr10	44273570	44274029	10151	HNRNPA3P1	NR_002726	12065	TES_downstream	-	44282859
226	chr10	45497007	45497665	11067	C10orf10	NM_007021	-23007	TSS_upstream	-	45471710
226	chr10	45497007	45497665	220979	C10orf25	NM_001039380	-1001	TSS_upstream	-	45493145
226	chr10	45497007	45497665	7570	ZNF22	NM_006963	1064	5'UTR	+	45496272
226	chr10	45497007	45497665	83937	RASSF4	NM_032023	42118	TES_downstream	+	45455218
228	chr10	47101261	47101754	5540	PPYR1	NM_005972	17974	TES_downstream	+	47083533
228	chr10	47101261	47101754	728643	LOC728643	NR_003277	32328	TES_downstream	-	47133296
229	chr10	47131898	47132430	728643	LOC728643	NR_003277	1671	TES_downstream	-	47133296
229	chr10	47131898	47132430	728113	ANXA8L1	NM_001098845	41875	TES_downstream	-	47157990
229	chr10	47131898	47132430	653145	ANXA8	NM_001040084	41957	TES_downstream	-	47157985
229	chr10	47131898	47132430	5540	PPYR1	NM_005972	48631	TES_downstream	+	47083533
229	chr10	47131898	47132430	644054	FAM25C	NM_001137548	49523	TES_downstream	-	47177223
229	chr10	47131898	47132430	100133093	FAM25G	NM_001137549	49523	TES_downstream	-	47177223
229	chr10	47131898	47132430	100132929	FAM25B	NM_001137556	49523	TES_downstream	-	47177223
231	chr10	58143536	58144029	11130	ZWINT	NM_001005413	-22749	TSS_upstream	-	58117198
231	chr10	58143536	58144029	11130	ZWINT	NM_007057	-22749	TSS_upstream	-	58117198
231	chr10	58143536	58144029	11130	ZWINT	NM_032997	-22749	TSS_upstream	-	58117198
234	chr10	61751414	61751819	283025	C10orf40	NR_024340	-30946	TSS_upstream	-	61717975
236	chr10	62147225	62147687	288	ANK3	NM_020987	2031	intron	-	61788159
239	chr10	62726999	62727421	9886	RHOBTB1	NM_014836	-23178	TSS_upstream	-	62629199
239	chr10	62726999	62727421	9886	RHOBTB1	NR_024556	-23178	TSS_upstream	-	62629199
239	chr10	62726999	62727421	9886	RHOBTB1	NR_024554	33525	3'UTR	-	62629199
239	chr10	62726999	62727421	9886	RHOBTB1	NR_024555	33987	3'UTR	-	62629199
246	chr10	69843659	69844079	84665	MYPN	NM_032578	-25380	TSS_upstream	+	69869249
246	chr10	69843659	69844079	26091	HERC4	NM_015601	-8767	TSS_upstream	-	69681656
246	chr10	69843659	69844079	26091	HERC4	NM_022079	-8767	TSS_upstream	-	69681656
248	chr10	74014809	74015293	51008	ASCC1	NM_015947	-39358	TSS_upstream	-	73856277
248	chr10	74014809	74015293	54541	DDIT4	NM_019058	-18625	TSS_upstream	+	74033676
248	chr10	74014809	74015293	119504	C10orf104	NM_173473	39246	TES_downstream	+	73975805
249	chr10	74877657	74878000	5033	P4HA1	NM_000917	-21097	TSS_upstream	-	74766981
249	chr10	74877657	74878000	5033	P4HA1	NM_001017962	-21097	TSS_upstream	-	74766981
249	chr10	74877657	74878000	5033	P4HA1	NM_001142595	-21097	TSS_upstream	-	74766981
249	chr10	74877657	74878000	5033	P4HA1	NM_001142596	-21097	TSS_upstream	-	74766981
249	chr10	74877657	74878000	25961	NUDT13	NM_015901	7619	intron	+	74870209
252	chr10	76781808	76782253	338599	DUPD1	NM_001003892	36241	TES_downstream	-	76797593
255	chr10	79647207	79647699	100128292	LOC100128292	NR_024585	-39116	TSS_upstream	+	79686569
255	chr10	79647207	79647699	9231	DLG5	NM_004747	38894	intron	-	79550550
266	chr10	97234055	97234622	10580	SORBS1	NM_001034954	-33402	TSS_upstream	-	97071530
266	chr10	97234055	97234622	10580	SORBS1	NM_001034955	-33402	TSS_upstream	-	97071530
266	chr10	97234055	97234622	10580	SORBS1	NM_001034956	-33402	TSS_upstream	-	97071530
266	chr10	97234055	97234622	10580	SORBS1	NM_001034957	-33402	TSS_upstream	-	97071530
266	chr10	97234055	97234622	10580	SORBS1	NM_006434	-33402	TSS_upstream	-	97071530
267	chr10	98478905	98479449	118788	PIK3AP1	NM_152309	1101	intron	-	98353070
268	chr10	104007387	104007774	5309	PITX3	NM_005029	-6350	TSS_upstream	-	103989945
268	chr10	104007387	104007774	8729	GBF1	NM_004193	2272	5'UTR	+	104005308
268	chr10	104007387	104007774	83401	ELOVL3	NM_152310	21438	TES_downstream	+	103986142
269	chr10	106047988	106048547	119391	GSTO2	NM_183239	19637	intron	+	106028630
269	chr10	106047988	106048547	9446	GSTO1	NM_004832	33590	TES_downstream	+	106014677
269	chr10	106047988	106048547	85450	ITPRIP	NM_033397	45395	TES_downstream	-	106071900
272	chr10	112335538	112335911	9126	SMC3	NM_005445	8276	intron	+	112327448
275	chr10	114092273	114092738	51703	ACSL5	NM_016234	-43450	TSS_upstream	+	114135955
275	chr10	114092273	114092738	51703	ACSL5	NM_203380	-42517	TSS_upstream	+	114135022
275	chr10	114092273	114092738	51703	ACSL5	NM_203379	-41410	TSS_upstream	+	114133915
275	chr10	114092273	114092738	390003	GUCY2G	NR_028134	23847	3'UTR	-	114067936
275	chr10	114092273	114092738	6975	TECTB	NM_058222	49013	TES_downstream	+	114043492
276	chr10	114120303	114120990	51703	ACSL5	NM_016234	-15309	TSS_upstream	+	114135955
276	chr10	114120303	114120990	51703	ACSL5	NM_203380	-14376	TSS_upstream	+	114135022
276	chr10	114120303	114120990	51703	ACSL5	NM_203379	-13269	TSS_upstream	+	114133915
276	chr10	114120303	114120990	390003	GUCY2G	NR_028134	-4294	TSS_upstream	-	114067936
278	chr10	115922282	115922676	56165	TDRD1	NM_198795	-16549	TSS_upstream	+	115939028
278	chr10	115922282	115922676	55088	C10orf118	NM_018017	11884	exon	-	115881973
280	chr10	118187194	118187547	119548	PNLIPRP3	NM_001011709	-53	TSS_upstream	+	118187423
281	chr10	118312797	118313234	5407	PNLIPRP1	NM_006229	-37474	TSS_upstream	+	118350489
281	chr10	118312797	118313234	5406	PNLIP	NM_000936	7588	intron	+	118305427
282	chr10	123880395	123881106	10579	TACC2	NM_006997	-42354	TSS_upstream	+	123923104
282	chr10	123880395	123881106	10579	TACC2	NM_206860	-42354	TSS_upstream	+	123923104
284	chr10	127280304	127280869	100169752	LOC100169752	NR_023362	17647	TES_downstream	+	127262939
285	chr10	127372299	127372806	26098	C10orf137	NM_015608	-35531	TSS_upstream	+	127408083
285	chr10	127372299	127372806	387718	C10orf122	NM_001128202	-840	TSS_upstream	-	127344263
287	chr10	129907936	129908669	4288	MKI67	NM_001145966	16165	intron	-	129894926
287	chr10	129907936	129908669	4288	MKI67	NM_002417	16165	intron	-	129894926
288	chr11	7559838	7560362	8495	PPFIBP2	NM_003621	25100	5'UTR	+	7535000
289	chr11	7563814	7564352	8495	PPFIBP2	NM_003621	29083	5'UTR	+	7535000
290	chr11	9438510	9438953	7702	ZNF143	NM_003442	-43781	TSS_upstream	+	9482512
290	chr11	9438510	9438953	677808	SNORA23	NR_002962	-11581	TSS_upstream	+	9450312
290	chr11	9438510	9438953	10527	IPO7	NM_006391	32563	intron	+	9406168
293	chr11	12091813	12092315	9645	MICAL2	NM_014632	-40073	TSS_upstream	+	12132137
294	chr11	12269804	12270253	84953	MICALCL	NM_032867	-38418	TSS_upstream	+	12308446
302	chr11	27417857	27418245	91057	CCDC34	NM_030771	-33257	TSS_upstream	-	27360060
302	chr11	27417857	27418245	91057	CCDC34	NM_080654	-33257	TSS_upstream	-	27370418
303	chr11	27499485	27500085	497258	BDNFOS	NR_002832	-28613	TSS_upstream	+	27528398
303	chr11	27499485	27500085	55366	LGR4	NM_018490	-5452	TSS_upstream	-	27387509
303	chr11	27499485	27500085	55327	LIN7C	NM_018362	28540	TES_downstream	-	27515970
306	chr11	34661167	34661868	26298	EHF	NM_012153	18850	5'UTR	+	34642667
309	chr11	34932606	34933050	8050	PDHX	NM_001135024	-4848	TSS_upstream	+	34937676
309	chr11	34932606	34933050	8050	PDHX	NM_001166158	-4848	TSS_upstream	+	34937676
309	chr11	34932606	34933050	8050	PDHX	NM_003477	-4848	TSS_upstream	+	34937676
309	chr11	34932606	34933050	51074	APIP	NM_015957	5110	intron	-	34903842
311	chr11	35448334	35448862	6506	SLC1A2	NM_004171	-7494	TSS_upstream	-	35272752
312	chr11	35929549	35930013	143458	LDLRAD3	NM_174902	-35830	TSS_upstream	+	35965611
313	chr11	36489377	36489829	7189	TRAF6	NM_004620	42218	TES_downstream	-	36510722
313	chr11	36489377	36489829	7189	TRAF6	NM_145803	42218	TES_downstream	-	36510722
319	chr11	45084611	45085119	56981	PRDM11	NM_020229	-30698	TSS_upstream	+	45115563
320	chr11	46803732	46804637	692108	SNORD67	NR_003056	-20136	TSS_upstream	-	46783939
323	chr11	49189486	49189874	2346	FOLH1	NM_001014986	40541	intron	-	49168187
323	chr11	49189486	49189874	2346	FOLH1	NM_004476	40541	intron	-	49168187
324	chr11	55030518	55030904	79097	TRIM48	NM_024114	1054	intron	+	55029657
325	chr11	57270221	57270863	219537	SMTNL1	NM_001105565	-38436	TSS_upstream	+	57308978
325	chr11	57270221	57270863	8501	SLC43A1	NM_003627	12616	intron	-	57252007
325	chr11	57270221	57270863	26519	TIMM10	NM_012456	27689	TES_downstream	-	57295935
325	chr11	57270221	57270863	349667	RTN4RL2	NM_178570	42204	TES_downstream	+	57228338
326	chr11	58693801	58694159	92292	GLYATL1	NM_080661	-16741	TSS_upstream	+	58710721
328	chr11	61192688	61193202	54949	SDHAF2	NM_017841	-4651	TSS_upstream	+	61197596
328	chr11	61192688	61193202	79869	CPSF7	NM_024811	4437	intron	-	61170120
328	chr11	61192688	61193202	79869	CPSF7	NM_001136040	4518	intron	-	61170120
328	chr11	61192688	61193202	79869	CPSF7	NM_001142565	4518	intron	-	61170120
328	chr11	61192688	61193202	51259	TMEM216	NM_016499	33081	TES_downstream	+	61159864
329	chr11	61462773	61463313	747	DAGLA	NM_006133	15134	5'UTR	+	61447909
330	chr11	62355118	62355625	79026	AHNAK	NM_024060	-41040	TSS_upstream	-	62201015
330	chr11	62355118	62355625	79026	AHNAK	NM_001620	-41040	TSS_upstream	-	62283374
330	chr11	62355118	62355625	6094	ROM1	NM_000327	-24841	TSS_upstream	+	62380212
330	chr11	62355118	62355625	1937	EEF1G	NM_001404	-13912	TSS_upstream	-	62327072
330	chr11	62355118	62355625	64852	TUT1	NM_022830	3737	intron	-	62342516
330	chr11	62355118	62355625	9219	MTA2	NM_004739	13931	TES_downstream	-	62360674
330	chr11	62355118	62355625	256364	EML3	NM_153265	24865	TES_downstream	-	62369690
330	chr11	62355118	62355625	26229	B3GAT3	NM_012200	34076	TES_downstream	-	62382768
331	chr11	63013406	63013854	387775	SLC22A10	NM_001039752	-43799	TSS_upstream	+	63057429
331	chr11	63013406	63013854	387601	SLC22A25	NM_199352	-16507	TSS_upstream	-	62931295
332	chr11	63401982	63402405	10313	RTN3	NM_006054	-46728	TSS_upstream	+	63448921
332	chr11	63401982	63402405	10313	RTN3	NM_201428	-46728	TSS_upstream	+	63448921
332	chr11	63401982	63402405	10313	RTN3	NM_201429	-46728	TSS_upstream	+	63448921
332	chr11	63401982	63402405	10313	RTN3	NM_201430	-46728	TSS_upstream	+	63448921
332	chr11	63401982	63402405	11145	PLA2G16	NM_007069	-20285	TSS_upstream	-	63341943
332	chr11	63401982	63402405	11145	PLA2G16	NM_001128203	-20253	TSS_upstream	-	63341943
332	chr11	63401982	63402405	25923	ATL3	NM_015459	36889	intron	-	63396436
335	chr11	67850030	67850487	1119	CHKA	NM_001277	38599	intron	-	67820327
335	chr11	67850030	67850487	1119	CHKA	NM_212469	38599	intron	-	67820327
335	chr11	67850030	67850487	10312	TCIRG1	NM_006053	39812	TES_downstream	+	67810446
335	chr11	67850030	67850487	10312	TCIRG1	NM_006019	43776	TES_downstream	+	67806482
337	chr11	68419227	68419540	51083	GAL	NM_015973	-32599	TSS_upstream	+	68451982
338	chr11	68614924	68615307	1374	CPT1A	NM_001031847	-5717	TSS_upstream	-	68522090
338	chr11	68614924	68615307	1374	CPT1A	NM_001876	-5717	TSS_upstream	-	68522352
339	chr11	70282567	70283056	2017	CTTN	NM_138565	38168	TES_downstream	+	70244643
339	chr11	70282567	70283056	2017	CTTN	NM_005231	38200	TES_downstream	+	70244611
342	chr11	73707424	73708043	7351	UCP2	NM_003355	-13845	TSS_upstream	-	73685715
342	chr11	73707424	73708043	7352	UCP3	NM_003356	12548	TES_downstream	-	73711329
342	chr11	73707424	73708043	7352	UCP3	NM_022803	12548	TES_downstream	-	73713811
342	chr11	73707424	73708043	374407	DNAJB13	NM_153614	46370	TES_downstream	+	73661363
344	chr11	75450730	75451196	84649	DGAT2	NM_032564	-28814	TSS_upstream	+	75479777
344	chr11	75450730	75451196	80168	MOGAT2	NM_025098	22030	TES_downstream	+	75428933
345	chr11	76512845	76513295	25987	TSKU	NM_015516	18786	TES_downstream	+	76494284
346	chr11	77811280	77811773	4718	NDUFC2	NM_004549	-20262	TSS_upstream	-	77779399
346	chr11	77811280	77811773	7069	THRSP	NM_003251	36620	TES_downstream	+	77774906
346	chr11	77811280	77811773	79053	ALG8	NM_024079	39172	TES_downstream	-	77811987
346	chr11	77811280	77811773	79053	ALG8	NM_001007027	39172	TES_downstream	-	77811987
350	chr11	82850363	82850833	51585	PCF11	NM_015885	-17538	TSS_upstream	+	82868136
352	chr11	83419107	83419540	1740	DLG2	NM_001142702	-25856	TSS_upstream	-	83166055
356	chr11	92922544	92923111	120103	SLC36A4	NM_152313	8267	intron	-	92880851
357	chr11	92970027	92970424	120103	SLC36A4	NM_152313	-39131	TSS_upstream	-	92880851
359	chr11	94820344	94820833	23052	ENDOD1	NM_015036	-2428	TSS_upstream	+	94823016
359	chr11	94820344	94820833	10929	SFRS2B	NM_032102	20533	TES_downstream	+	94800055
361	chr11	95652602	95653153	8898	MTMR2	NM_201278	4493	5'UTR	-	95566045
361	chr11	95652602	95653153	8898	MTMR2	NM_201281	4493	5'UTR	-	95566045
361	chr11	95652602	95653153	8898	MTMR2	NM_016156	4493	intron	-	95566045
361	chr11	95652602	95653153	8898	MTMR2	NR_023356	4493	3'UTR	-	95566045
362	chr11	102235707	102236137	329	BIRC2	NM_001166	17957	intron	+	102217965
362	chr11	102235707	102236137	330	BIRC3	NM_001165	47729	TES_downstream	+	102188193
362	chr11	102235707	102236137	330	BIRC3	NM_182962	47729	TES_downstream	+	102188193
366	chr11	111176044	111176654	399948	C11orf92	NM_207429	-5811	TSS_upstream	-	111164170
366	chr11	111176044	111176654	120376	C11orf93	NM_001136105	6374	5'UTR	+	111169975
366	chr11	111176044	111176654	341032	C11orf53	NM_198498	49643	TES_downstream	+	111126706
367	chr11	113210644	113211159	255239	ANKK1	NM_178510	-47611	TSS_upstream	+	113258512
367	chr11	113210644	113211159	54970	TTC12	NM_017868	25651	intron	+	113185250
372	chr11	120911737	120912277	219899	TBCEL	NM_152715	17195	5'UTR	+	120894812
372	chr11	120911737	120912277	219899	TBCEL	NM_001130047	17205	5'UTR	+	120894802
373	chr11	121170982	121171485	6309	SC5DL	NM_001024956	7657	5'UTR	+	121163576
373	chr11	121170982	121171485	6309	SC5DL	NM_006918	7846	5'UTR	+	121163387
374	chr11	125762908	125763375	29118	DDX25	NM_013264	-11130	TSS_upstream	+	125774271
374	chr11	125762908	125763375	219844	HYLS1	NM_001134793	6187	5'UTR	+	125756954
374	chr11	125762908	125763375	219844	HYLS1	NM_145014	9633	5'UTR	+	125753508
374	chr11	125762908	125763375	83480	PUS3	NM_031307	9974	TES_downstream	-	125763379
375	chr11	128751224	128751585	3758	KCNJ1	NM_000220	-39042	TSS_upstream	-	128707914
375	chr11	128751224	128751585	3758	KCNJ1	NM_153764	-14137	TSS_upstream	-	128707914
375	chr11	128751224	128751585	3758	KCNJ1	NM_153765	-14137	TSS_upstream	-	128707914
375	chr11	128751224	128751585	3758	KCNJ1	NM_153766	-14137	TSS_upstream	-	128707914
375	chr11	128751224	128751585	3758	KCNJ1	NM_153767	-14137	TSS_upstream	-	128707914
375	chr11	128751224	128751585	3762	KCNJ5	NM_000890	-9908	TSS_upstream	+	128761312
375	chr11	128751224	128751585	219833	C11orf45	NM_145013	24187	TES_downstream	-	128769467
377	chr11	129895186	129895760	334	APLP2	NM_001142276	-44242	TSS_upstream	+	129939715
377	chr11	129895186	129895760	334	APLP2	NM_001142277	-44242	TSS_upstream	+	129939715
377	chr11	129895186	129895760	334	APLP2	NM_001142278	-44242	TSS_upstream	+	129939715
377	chr11	129895186	129895760	334	APLP2	NM_001642	-44242	TSS_upstream	+	129939715
377	chr11	129895186	129895760	334	APLP2	NR_024515	-44242	TSS_upstream	+	129939715
377	chr11	129895186	129895760	334	APLP2	NR_024516	-44242	TSS_upstream	+	129939715
377	chr11	129895186	129895760	56980	PRDM10	NM_020228	-22744	TSS_upstream	-	129769601
377	chr11	129895186	129895760	56980	PRDM10	NM_199437	-22744	TSS_upstream	-	129769601
377	chr11	129895186	129895760	440072	NCRNA00167	NR_024233	22955	TES_downstream	+	129872518
379	chr11	130299762	130300291	170689	ADAMTS15	NM_139055	-18842	TSS_upstream	+	130318868
379	chr11	130299762	130300291	11095	ADAMTS8	NM_007037	-1488	TSS_upstream	-	130274819
381	chr11	131285531	131286096	50863	NTM	NM_001048209	45443	intron	+	131240370
383	chr11	134097820	134098644	112937	GLB1L3	NM_001080407	-48042	TSS_upstream	+	134146274
383	chr11	134097820	134098644	27034	ACAD8	NM_014384	-25201	TSS_upstream	+	134123433
383	chr11	134097820	134098644	23310	NCAPD3	NM_015261	-3807	TSS_upstream	-	134022336
383	chr11	134097820	134098644	112936	VPS26B	NM_052875	3672	intron	+	134094560
383	chr11	134097820	134098644	29087	THYN1	NM_001037305	25027	TES_downstream	-	134118174
383	chr11	134097820	134098644	29087	THYN1	NM_014174	25027	TES_downstream	-	134118174
383	chr11	134097820	134098644	29087	THYN1	NM_199298	25027	TES_downstream	-	134118174
383	chr11	134097820	134098644	29087	THYN1	NM_001037304	25027	TES_downstream	-	134118174
383	chr11	134097820	134098644	29087	THYN1	NM_199297	25027	TES_downstream	-	134118174
386	chr12	542963	543432	5927	KDM5A	NM_001042603	-44578	TSS_upstream	-	389222
386	chr12	542963	543432	5927	KDM5A	NM_005056	-44578	TSS_upstream	-	389222
386	chr12	542963	543432	283358	B4GALNT3	NM_173593	-26345	TSS_upstream	+	569542
386	chr12	542963	543432	84318	CCDC77	NM_032358	32457	intron	+	510740
386	chr12	542963	543432	84318	CCDC77	NM_001130146	32457	intron	+	510740
386	chr12	542963	543432	84318	CCDC77	NM_001130147	44682	intron	+	498515
386	chr12	542963	543432	84318	CCDC77	NM_001130148	44682	intron	+	498515
388	chr12	1842175	1842574	79602	ADIPOR2	NM_024551	42128	5'UTR	+	1800246
389	chr12	2884600	2885047	55846	ITFG2	NM_018463	-37039	TSS_upstream	+	2921862
389	chr12	2884600	2885047	2288	FKBP4	NM_002014	-19284	TSS_upstream	+	2904107
390	chr12	6539967	6540477	55080	TAPBPL	NM_018009	-20954	TSS_upstream	+	6561176
390	chr12	6539967	6540477	939	CD27	NM_001242	-13828	TSS_upstream	+	6554050
390	chr12	6539967	6540477	390284	SRP14P1	NR_003273	-7444	TSS_upstream	+	6547666
390	chr12	6539967	6540477	678655	LOC678655	NR_015382	20460	TES_downstream	-	6548166
390	chr12	6539967	6540477	6843	VAMP1	NM_016830	39620	TES_downstream	-	6571405
390	chr12	6539967	6540477	6843	VAMP1	NM_014231	39620	TES_downstream	-	6571405
390	chr12	6539967	6540477	6843	VAMP1	NM_199245	39620	TES_downstream	-	6571405
390	chr12	6539967	6540477	4055	LTBR	NM_002342	46866	TES_downstream	+	6493356
391	chr12	8049348	8049670	144195	SLC2A14	NM_153449	-24015	TSS_upstream	-	7966397
391	chr12	8049348	8049670	6515	SLC2A3	NM_006931	39382	TES_downstream	-	8071824
392	chr12	8143427	8143861	55810	FOXJ2	NM_018416	-41714	TSS_upstream	+	8185358
393	chr12	10768413	10768843	10748	KLRA1	NR_028045	-16195	TSS_upstream	-	10741077
393	chr12	10768413	10768843	55110	MAGOHB	NM_018048	-2446	TSS_upstream	-	10756793
394	chr12	13036216	13036715	693199	MIR614	NR_030345	-32297	TSS_upstream	+	13068762
394	chr12	13036216	13036715	9052	GPRC5A	NM_003979	-7490	TSS_upstream	+	13043955
394	chr12	13036216	13036715	387841	RPL13AP20	NR_003932	8055	TES_downstream	+	13028410
396	chr12	15649594	15650052	5800	PTPRO	NM_030668	-49462	TSS_upstream	+	15699285
396	chr12	15649594	15650052	5800	PTPRO	NM_030669	-49462	TSS_upstream	+	15699285
396	chr12	15649594	15650052	5800	PTPRO	NM_030670	-49462	TSS_upstream	+	15699285
396	chr12	15649594	15650052	5800	PTPRO	NM_030671	-49462	TSS_upstream	+	15699285
397	chr12	15972923	15973338	2059	EPS8	NM_004447	-30621	TSS_upstream	-	15773075
402	chr12	20853664	20854363	53919	SLCO1C1	NM_017435	5615	intron	+	20848398
402	chr12	20853664	20854363	53919	SLCO1C1	NM_001145944	5615	5'UTR	+	20848398
402	chr12	20853664	20854363	53919	SLCO1C1	NM_001145946	5725	intron	+	20848288
402	chr12	20853664	20854363	53919	SLCO1C1	NM_001145945	5725	intron	+	20848288
403	chr12	21503875	21504332	3375	IAPP	NM_000415	-21698	TSS_upstream	+	21525801
403	chr12	21503875	21504332	6579	SLCO1A2	NM_021094	-16272	TSS_upstream	-	21417534
403	chr12	21503875	21504332	6579	SLCO1A2	NM_134431	44267	5'UTR	-	21417534
405	chr12	26948839	26949218	3709	ITPR2	NM_002223	37102	intron	-	26488286
406	chr12	27803382	27803904	387849	REP15	NM_001029874	-45784	TSS_upstream	+	27849427
407	chr12	27849108	27849515	60488	MRPS35	NM_021821	-14417	TSS_upstream	+	27863728
407	chr12	27849108	27849515	387849	REP15	NM_001029874	-116	TSS_upstream	+	27849427
408	chr12	28384157	28384614	55297	CCDC91	NM_018318	-25747	TSS_upstream	+	28410132
409	chr12	28431305	28431863	55297	CCDC91	NM_018318	21452	intron	+	28410132
413	chr12	32610184	32610880	121512	FGD4	NM_139241	-44508	TSS_upstream	+	32655040
414	chr12	32833233	32833765	10059	DNM1L	NM_005690	1363	intron	+	32832136
414	chr12	32833233	32833765	10059	DNM1L	NM_012062	1363	intron	+	32832136
414	chr12	32833233	32833765	10059	DNM1L	NM_012063	1363	intron	+	32832136
417	chr12	46652835	46653351	81539	SLC38A1	NM_001077484	10114	5'UTR	-	46576842
417	chr12	46652835	46653351	81539	SLC38A1	NM_030674	10114	5'UTR	-	46576842
420	chr12	47186663	47187181	55089	SLC38A4	NM_001143824	32857	5'UTR	-	47158543
420	chr12	47186663	47187181	55089	SLC38A4	NM_018018	32857	5'UTR	-	47158543
423	chr12	53551608	53552070	283337	ZNF740	NM_001004304	-22695	TSS_upstream	+	53574534
423	chr12	53551608	53552070	51380	CSAD	NM_015989	22590	3'UTR	-	53551447
423	chr12	53551608	53552070	3695	ITGB7	NM_000889	49160	TES_downstream	-	53585107
424	chr12	54837942	54838363	3678	ITGA5	NM_002205	-25103	TSS_upstream	-	54789046
424	chr12	54837942	54838363	121355	GTSF1	NM_144594	29233	TES_downstream	-	54849736
425	chr12	54849777	54850309	3071	NCKAP1L	NM_005337	-41451	TSS_upstream	+	54891494
425	chr12	54849777	54850309	3678	ITGA5	NM_002205	-36994	TSS_upstream	-	54789046
425	chr12	54849777	54850309	121355	GTSF1	NM_144594	17342	3'UTR	-	54849736
427	chr12	56302892	56303449	1606	DGKA	NM_201444	-22641	TSS_upstream	+	56325811
427	chr12	56302892	56303449	1606	DGKA	NM_201445	-22641	TSS_upstream	+	56325811
427	chr12	56302892	56303449	1606	DGKA	NM_201554	-22641	TSS_upstream	+	56325811
427	chr12	56302892	56303449	1606	DGKA	NM_001345	-21775	TSS_upstream	+	56324945
427	chr12	56302892	56303449	84305	WIBG	NM_001143853	17738	intron	-	56295196
427	chr12	56302892	56303449	84305	WIBG	NM_032345	18526	intron	-	56295196
428	chr12	57153140	57153596	4666	NACA	NM_001113201	-34303	TSS_upstream	-	57106210
428	chr12	57153140	57153596	4666	NACA	NM_005594	-34303	TSS_upstream	-	57106210
428	chr12	57153140	57153596	4666	NACA	NM_001113202	-34043	TSS_upstream	-	57106210
428	chr12	57153140	57153596	4666	NACA	NM_001113203	-34043	TSS_upstream	-	57106210
428	chr12	57153140	57153596	5557	PRIM1	NM_000946	-7223	TSS_upstream	-	57125369
428	chr12	57153140	57153596	8630	HSD17B6	NM_003725	-3739	TSS_upstream	+	57157107
429	chr12	57670659	57671041	56901	NDUFA4L2	NM_020142	-36376	TSS_upstream	-	57628687
429	chr12	57670659	57671041	246329	STAC3	NM_145064	-25882	TSS_upstream	-	57637241
429	chr12	57670659	57671041	22864	R3HDM2	NM_014925	33395	intron	-	57647547
429	chr12	57670659	57671041	6472	SHMT2	NM_001166357	46708	TES_downstream	+	57624142
429	chr12	57670659	57671041	6472	SHMT2	NM_001166359	46740	TES_downstream	+	57624110
429	chr12	57670659	57671041	6472	SHMT2	NR_029415	46740	TES_downstream	+	57624110
429	chr12	57670659	57671041	6472	SHMT2	NM_001166358	47023	TES_downstream	+	57623827
429	chr12	57670659	57671041	6472	SHMT2	NR_029416	47023	TES_downstream	+	57623827
429	chr12	57670659	57671041	6472	SHMT2	NM_001166356	47495	TES_downstream	+	57623355
429	chr12	57670659	57671041	6472	SHMT2	NM_005412	47495	TES_downstream	+	57623355
429	chr12	57670659	57671041	6472	SHMT2	NR_029417	47495	TES_downstream	+	57623355
432	chr12	59309059	59309476	121227	LRIG3	NM_001136051	4059	intron	-	59265937
432	chr12	59309059	59309476	121227	LRIG3	NM_153377	4994	intron	-	59265937
433	chr12	64983868	64984436	693129	MIR548C	NR_030347	-32136	TSS_upstream	+	65016288
433	chr12	64983868	64984436	283349	RASSF3	NM_178169	-20140	TSS_upstream	+	65004292
434	chr12	64987168	64987662	693129	MIR548C	NR_030347	-28873	TSS_upstream	+	65016288
434	chr12	64987168	64987662	283349	RASSF3	NM_178169	-16877	TSS_upstream	+	65004292
437	chr12	72180616	72181147	23011	RAB21	NM_014999	32224	3'UTR	+	72148657
447	chr12	81243157	81243745	693202	MIR617	NR_030348	-17044	TSS_upstream	-	81226311
459	chr12	97962372	97963021	406926	MIR135A2	NR_029678	5107	TES_downstream	+	97957589
461	chr12	100057339	100057918	196472	FAM71C	NM_153364	16094	TES_downstream	+	100041534
463	chr12	101869691	101870119	121599	SPIC	NM_152323	-1429	TSS_upstream	+	101871334
464	chr12	102009803	102010247	4604	MYBPC1	NM_206819	21279	intron	+	101988746
464	chr12	102009803	102010247	4604	MYBPC1	NM_206820	21279	intron	+	101988746
464	chr12	102009803	102010247	4604	MYBPC1	NM_206821	21279	intron	+	101988746
464	chr12	102009803	102010247	4604	MYBPC1	NM_002465	21279	intron	+	101988746
465	chr12	102416971	102417478	51019	CCDC53	NM_016053	38674	intron	-	102406717
467	chr12	102896817	102897215	3479	IGF1	NM_001111284	-24588	TSS_upstream	-	102789644
467	chr12	102896817	102897215	3479	IGF1	NM_000618	-22639	TSS_upstream	-	102789644
467	chr12	102896817	102897215	3479	IGF1	NM_001111283	-22639	TSS_upstream	-	102789644
467	chr12	102896817	102897215	3479	IGF1	NM_001111285	-22639	TSS_upstream	-	102811454
468	chr12	104244803	104245420	51559	NT5DC3	NM_001031701	-10137	TSS_upstream	-	104166080
469	chr12	108167355	108167750	11108	PRDM4	NM_012406	-12639	TSS_upstream	-	108126643
469	chr12	108167355	108167750	121549	ASCL4	NM_203436	-609	TSS_upstream	+	108168161
470	chr12	111505258	111505786	23316	CUX2	NM_015267	33694	intron	+	111471828
471	chr12	112743641	112744150	283450	C12orf51	NM_001109662	142	exon	-	112598111
472	chr12	115093796	115094348	6926	TBX3	NM_005996	27896	TES_downstream	-	115108058
472	chr12	115093796	115094348	6926	TBX3	NM_016569	27896	TES_downstream	-	115108058
479	chr12	120154361	120154864	5564	PRKAB1	NM_006253	48852	TES_downstream	+	120105760
480	chr12	121737799	121738352	10645	CAMKK2	NM_172226	-3520	TSS_upstream	-	121675495
480	chr12	121737799	121738352	10645	CAMKK2	NM_006549	-1965	TSS_upstream	-	121675495
480	chr12	121737799	121738352	10645	CAMKK2	NM_172216	-1965	TSS_upstream	-	121675495
480	chr12	121737799	121738352	10645	CAMKK2	NM_153499	-1965	TSS_upstream	-	121675495
480	chr12	121737799	121738352	10645	CAMKK2	NM_153500	-1965	TSS_upstream	-	121675495
480	chr12	121737799	121738352	10645	CAMKK2	NM_172214	-1965	TSS_upstream	-	121681391
480	chr12	121737799	121738352	10645	CAMKK2	NM_172215	-1965	TSS_upstream	-	121681391
481	chr12	123715654	123716230	10198	MPHOSPH9	NM_022782	-9502	TSS_upstream	-	123640947
481	chr12	123715654	123716230	91574	C12orf65	NM_001143905	-2359	TSS_upstream	+	123718301
481	chr12	123715654	123716230	91574	C12orf65	NM_152269	-1898	TSS_upstream	+	123717840
481	chr12	123715654	123716230	8099	CDK2AP1	NM_004642	40744	TES_downstream	-	123745541
483	chr13	20745256	20745998	2700	GJA3	NM_021954	-10445	TSS_upstream	-	20712394
483	chr13	20745256	20745998	2706	GJB2	NM_004004	21486	TES_downstream	-	20761605
486	chr13	24776305	24776806	221178	SPATA13	NM_001166271	41695	5'UTR	+	24734860
486	chr13	24776305	24776806	221178	SPATA13	NM_153023	41695	5'UTR	+	24734860
492	chr13	33207711	33208177	23047	PDS5B	NM_015032	47353	5'UTR	+	33160591
493	chr13	33886198	33886582	90627	STARD13	NM_178006	-26490	TSS_upstream	-	33677272
496	chr13	43127855	43128206	8600	TNFSF11	NM_003701	-20260	TSS_upstream	+	43148290
496	chr13	43127855	43128206	8600	TNFSF11	NM_033012	-8841	TSS_upstream	+	43136871
501	chr13	49973954	49974453	83852	SETDB2	NM_031915	-44225	TSS_upstream	+	50018428
501	chr13	49973954	49974453	81617	CAB39L	NM_030925	1531	5'UTR	-	49882786
501	chr13	49973954	49974453	81617	CAB39L	NM_001079670	44017	5'UTR	-	49882786
502	chr13	50432638	50433094	220429	LOC220429	NR_003268	-31678	TSS_upstream	+	50464544
503	chr13	50504556	50505085	57213	C13orf1	NM_001127482	5804	intron	-	50486841
503	chr13	50504556	50505085	57213	C13orf1	NM_020456	5804	intron	-	50486841
503	chr13	50504556	50505085	57213	C13orf1	NR_023351	5804	3'UTR	-	50486841
503	chr13	50504556	50505085	220429	LOC220429	NR_003268	40276	TES_downstream	+	50464544
506	chr13	51898318	51899028	647174	SERPINE3	NM_001101320	-16494	TSS_upstream	+	51915167
507	chr13	52186701	52187095	115825	WDFY2	NM_052950	28415	intron	+	52158483
509	chr13	52692102	52692523	341676	NEK5	NM_199289	10901	intron	-	52638901
509	chr13	52692102	52692523	4752	NEK3	NM_152720	41197	TES_downstream	-	52706779
509	chr13	52692102	52692523	4752	NEK3	NM_001146099	41683	TES_downstream	-	52706779
509	chr13	52692102	52692523	4752	NEK3	NM_002498	41683	TES_downstream	-	52706779
509	chr13	52692102	52692523	4752	NEK3	NR_027415	41683	TES_downstream	-	52706779
515	chr13	76041043	76041614	9882	TBC1D4	NM_014832	14921	intron	-	75858808
516	chr13	76217418	76217798	4008	LMO7	NM_005358	23039	intron	+	76194569
517	chr13	77629213	77629816	26224	FBXL3	NM_012158	-28184	TSS_upstream	-	77579389
537	chr13	111490124	111490528	283487	C13orf29	NR_027701	32328	TES_downstream	-	111516333
538	chr14	20192982	20193566	441669	OR4Q3	NM_172194	-22312	TSS_upstream	+	20215586
539	chr14	24048755	24049255	8906	AP1G2	NM_003917	-11727	TSS_upstream	-	24028776
539	chr14	24048755	24049255	84502	JPH4	NM_001146028	-997	TSS_upstream	-	24037243
539	chr14	24048755	24049255	84502	JPH4	NM_032452	-997	TSS_upstream	-	24037243
539	chr14	24048755	24049255	79178	THTPA	NM_001126339	23808	TES_downstream	+	24025197
539	chr14	24048755	24049255	79178	THTPA	NM_024328	23808	TES_downstream	+	24025197
539	chr14	24048755	24049255	79178	THTPA	NR_023314	23808	TES_downstream	+	24025197
550	chr14	35848398	35848859	4792	NFKBIA	NM_020529	25331	TES_downstream	-	35870716
551	chr14	35873011	35873436	4792	NFKBIA	NM_020529	736	intron	-	35870716
557	chr14	50108485	50108981	6166	RPL36AL	NM_001001	-21385	TSS_upstream	-	50085406
557	chr14	50108485	50108981	55172	C14orf104	NM_001083908	-6786	TSS_upstream	-	50091893
557	chr14	50108485	50108981	55172	C14orf104	NM_018139	-6786	TSS_upstream	-	50091893
557	chr14	50108485	50108981	4247	MGAT2	NM_002408	21245	TES_downstream	+	50087488
557	chr14	50108485	50108981	122769	PPIL5	NM_203467	43319	TES_downstream	+	50065414
557	chr14	50108485	50108981	122769	PPIL5	NM_152329	43319	TES_downstream	+	50065414
557	chr14	50108485	50108981	5427	POLE2	NM_002692	46201	TES_downstream	-	50110277
559	chr14	53012121	53012853	283554	GPR137C	NM_001099652	-7378	TSS_upstream	+	53019865
559	chr14	53012121	53012853	57544	TXNDC16	NM_001160047	6813	5'UTR	-	52897308
559	chr14	53012121	53012853	57544	TXNDC16	NM_020784	6813	5'UTR	-	52897308
561	chr14	55593779	55594260	3958	LGALS3	NR_003225	-9886	TSS_upstream	+	55603905
561	chr14	55593779	55594260	3958	LGALS3	NM_002306	-1852	TSS_upstream	+	55595871
562	chr14	55708355	55708797	55030	FBXO34	NM_152231	-30295	TSS_upstream	+	55738871
562	chr14	55708355	55708797	55030	FBXO34	NM_017943	-29444	TSS_upstream	+	55738020
563	chr14	57321005	57321533	5015	OTX2	NM_172337	-48925	TSS_upstream	-	57267426
563	chr14	57321005	57321533	5015	OTX2	NM_021728	-44086	TSS_upstream	-	57267426
563	chr14	57321005	57321533	100309464	OTX2OS1	NR_029385	41369	5'UTR	+	57279900
564	chr14	58059055	58059447	341880	SLC35F4	NM_001080455	4363	intron	-	58030639
566	chr14	60099192	60099615	6252	RTN1	NM_206852	-1884	TSS_upstream	-	60062693
567	chr14	60321423	60321801	6252	RTN1	NM_021136	15944	intron	-	60062693
570	chr14	64981777	64982345	145376	C14orf50	NM_172365	-34558	TSS_upstream	+	65016619
570	chr14	64981777	64982345	3306	HSPA2	NM_021979	-25124	TSS_upstream	+	65007185
570	chr14	64981777	64982345	7597	ZBTB25	NM_006977	-11508	TSS_upstream	-	64953556
570	chr14	64981777	64982345	22890	ZBTB1	NM_001123329	10770	5'UTR	+	64971291
570	chr14	64981777	64982345	22890	ZBTB1	NM_014950	10770	5'UTR	+	64971291
570	chr14	64981777	64982345	9495	AKAP5	NM_004857	49845	TES_downstream	+	64932216
572	chr14	74127124	74127623	83544	DNAL1	NM_031427	15796	intron	+	74111577
572	chr14	74127124	74127623	641372	ACOT6	NM_001037162	43826	TES_downstream	+	74083547
573	chr14	76002109	76002659	55640	FLVCR2	NM_017791	-42555	TSS_upstream	+	76044939
573	chr14	76002109	76002659	10538	BATF	NM_006399	13601	intron	+	75988783
578	chr14	81867048	81867477	85439	STON2	NM_033104	-2336	TSS_upstream	-	81736910
579	chr14	82028329	82028699	6400	SEL1L	NM_005065	-28310	TSS_upstream	-	81939239
586	chr14	88476974	88477479	2581	GALC	NM_000153	-17320	TSS_upstream	-	88399359
586	chr14	88476974	88477479	2581	GALC	NM_001037525	-17320	TSS_upstream	-	88429657
586	chr14	88476974	88477479	8477	GPR65	NM_003608	5731	exon	+	88471495
587	chr14	88883923	88884407	55812	SPATA7	NM_001040428	32154	intron	+	88852011
587	chr14	88883923	88884407	55812	SPATA7	NM_018418	32154	intron	+	88852011
589	chr14	90038833	90039274	29018	PRO1768	NR_024620	-3506	TSS_upstream	+	90042559
589	chr14	90038833	90039274	1112	FOXN3	NM_001085471	46440	5'UTR	-	89622516
590	chr14	92070735	92071228	650662	C14orf184	NM_001080113	-29599	TSS_upstream	-	92038787
591	chr14	92075417	92075995	650662	C14orf184	NM_001080113	-34324	TSS_upstream	-	92038787
592	chr14	92554816	92555239	9321	TRIP11	NM_004239	-48211	TSS_upstream	-	92435461
592	chr14	92554816	92555239	53981	CPSF2	NM_017437	-33301	TSS_upstream	+	92588328
592	chr14	92554816	92555239	4287	ATXN3	NM_001164775	17937	5'UTR	-	92524896
592	chr14	92554816	92555239	4287	ATXN3	NM_001164780	17937	5'UTR	-	92524896
592	chr14	92554816	92555239	4287	ATXN3	NM_001127696	17937	intron	-	92524896
592	chr14	92554816	92555239	4287	ATXN3	NM_001127697	17937	intron	-	92524896
592	chr14	92554816	92555239	4287	ATXN3	NM_001164779	17937	intron	-	92524896
592	chr14	92554816	92555239	4287	ATXN3	NM_001164781	17937	intron	-	92524896
592	chr14	92554816	92555239	4287	ATXN3	NM_004993	17937	intron	-	92524896
592	chr14	92554816	92555239	4287	ATXN3	NM_030660	17937	intron	-	92524896
592	chr14	92554816	92555239	4287	ATXN3	NM_001164774	17937	intron	-	92524896
592	chr14	92554816	92555239	4287	ATXN3	NM_001164776	17937	intron	-	92524896
592	chr14	92554816	92555239	4287	ATXN3	NM_001164777	17937	intron	-	92524896
592	chr14	92554816	92555239	4287	ATXN3	NM_001164778	17937	intron	-	92524896
592	chr14	92554816	92555239	4287	ATXN3	NM_001164782	17937	intron	-	92524896
592	chr14	92554816	92555239	4287	ATXN3	NR_028453	17937	3'UTR	-	92524896
592	chr14	92554816	92555239	4287	ATXN3	NR_028454	17937	3'UTR	-	92524896
592	chr14	92554816	92555239	4287	ATXN3	NR_028455	17937	3'UTR	-	92524896
592	chr14	92554816	92555239	4287	ATXN3	NR_028456	17937	3'UTR	-	92524896
592	chr14	92554816	92555239	4287	ATXN3	NR_028457	17937	3'UTR	-	92524896
592	chr14	92554816	92555239	4287	ATXN3	NR_028458	17937	3'UTR	-	92524896
592	chr14	92554816	92555239	4287	ATXN3	NR_028459	17937	3'UTR	-	92524896
592	chr14	92554816	92555239	4287	ATXN3	NR_028460	17937	3'UTR	-	92524896
592	chr14	92554816	92555239	4287	ATXN3	NR_028461	17937	3'UTR	-	92524896
592	chr14	92554816	92555239	4287	ATXN3	NR_028462	17937	3'UTR	-	92524896
592	chr14	92554816	92555239	4287	ATXN3	NR_028463	17937	3'UTR	-	92524896
592	chr14	92554816	92555239	4287	ATXN3	NR_028464	17937	3'UTR	-	92524896
592	chr14	92554816	92555239	4287	ATXN3	NR_028465	17937	3'UTR	-	92524896
592	chr14	92554816	92555239	4287	ATXN3	NR_028466	17937	3'UTR	-	92524896
592	chr14	92554816	92555239	4287	ATXN3	NR_028467	17937	3'UTR	-	92524896
592	chr14	92554816	92555239	4287	ATXN3	NR_028468	17937	3'UTR	-	92524896
592	chr14	92554816	92555239	4287	ATXN3	NR_028469	17937	3'UTR	-	92524896
592	chr14	92554816	92555239	4287	ATXN3	NR_028470	17937	3'UTR	-	92524896
592	chr14	92554816	92555239	4707	NDUFB1	NM_004545	33125	TES_downstream	-	92582469
593	chr14	93186109	93186641	5641	LGMN	NM_001008530	28636	intron	-	93170156
593	chr14	93186109	93186641	5641	LGMN	NM_005606	28636	intron	-	93170156
597	chr14	100045462	100045894	317762	CCDC85C	NM_001144995	25048	intron	-	99977603
599	chr14	101971876	101972336	64150	DIO3OS	NR_002770	49906	TES_downstream	-	102018559
600	chr14	103991838	103992233	84334	C14orf153	NM_032374	-37263	TSS_upstream	+	104029298
600	chr14	103991838	103992233	115708	TRMT61A	NM_152307	-3473	TSS_upstream	+	103995508
600	chr14	103991838	103992233	1152	CKB	NM_001823	-2866	TSS_upstream	-	103985995
600	chr14	103991838	103992233	9529	BAG5	NM_001015049	36578	TES_downstream	-	104022888
600	chr14	103991838	103992233	9529	BAG5	NM_004873	36606	TES_downstream	-	104022888
600	chr14	103991838	103992233	9529	BAG5	NM_001015048	37115	TES_downstream	-	104022888
603	chr15	23791221	23791835	7681	MKRN3	NM_005664	-18925	TSS_upstream	+	23810453
604	chr15	23844182	23844635	7681	MKRN3	NM_005664	33955	TES_downstream	+	23810453
604	chr15	23844182	23844635	54551	MAGEL2	NM_019066	48584	TES_downstream	-	23888697
610	chr15	33322400	33323158	342184	FMN1	NM_001103184	37305	intron	-	33066346
611	chr15	33597213	33597601	6263	RYR3	NM_001036	-5769	TSS_upstream	+	33603176
612	chr15	34233879	34234374	1133	CHRM5	NM_012125	-26962	TSS_upstream	+	34261088
613	chr15	34508598	34509138	51234	TMEM85	NM_016454	-8376	TSS_upstream	+	34517244
613	chr15	34508598	34509138	79768	C15orf29	NM_024713	-6572	TSS_upstream	-	34432875
615	chr15	35803250	35803660	89978	ATPBD4	NM_080650	34948	intron	-	35663170
615	chr15	35803250	35803660	89978	ATPBD4	NM_001141972	34948	TES_downstream	-	35812473
619	chr15	40682206	40682666	388115	C15orf52	NM_207380	-49269	TSS_upstream	-	40623653
619	chr15	40682206	40682666	3712	IVD	NM_001159508	-15249	TSS_upstream	+	40697685
619	chr15	40682206	40682666	3712	IVD	NM_002225	-15249	TSS_upstream	+	40697685
619	chr15	40682206	40682666	90417	C15orf23	NM_001142762	7515	intron	+	40674921
619	chr15	40682206	40682666	90417	C15orf23	NM_001142761	7515	intron	+	40674921
619	chr15	40682206	40682666	90417	C15orf23	NM_033286	7515	intron	+	40674921
619	chr15	40682206	40682666	85455	DISP2	NM_033510	32003	TES_downstream	+	40650433
619	chr15	40682206	40682666	644844	PHGR1	NM_001145643	39203	TES_downstream	+	40643233
620	chr15	42578599	42579057	25963	TMEM87A	NM_015497	-13074	TSS_upstream	-	42502728
620	chr15	42578599	42579057	25963	TMEM87A	NM_001110503	-13074	TSS_upstream	-	42550135
620	chr15	42578599	42579057	2595	GANC	NM_198141	12463	intron	+	42566365
623	chr15	45280179	45280616	6652	SORD	NM_003104	-34943	TSS_upstream	+	45315340
623	chr15	45280179	45280616	145645	C15orf43	NM_152448	31495	TES_downstream	+	45248902
624	chr15	45431904	45432302	50506	DUOX2	NM_014080	-25745	TSS_upstream	-	45384852
624	chr15	45431904	45432302	90527	DUOXA1	NM_144565	-10047	TSS_upstream	-	45409687
624	chr15	45431904	45432302	53905	DUOX1	NM_017434	9912	intron	+	45422191
624	chr15	45431904	45432302	53905	DUOX1	NM_175940	9912	intron	+	45422191
624	chr15	45431904	45432302	405753	DUOXA2	NM_207581	25580	TES_downstream	+	45406523
625	chr15	45679394	45679997	100126311	MIR147B	NR_030599	-45552	TSS_upstream	+	45725247
625	chr15	45679394	45679997	84419	C15orf48	NM_032413	-43067	TSS_upstream	+	45722762
625	chr15	45679394	45679997	84419	C15orf48	NM_197955	-43067	TSS_upstream	+	45722762
625	chr15	45679394	45679997	79029	SPATA5L1	NM_024063	-14823	TSS_upstream	+	45694518
625	chr15	45679394	45679997	79029	SPATA5L1	NR_027635	-14823	TSS_upstream	+	45694518
625	chr15	45679394	45679997	2628	GATM	NM_001482	-8716	TSS_upstream	-	45653323
629	chr15	49753675	49754070	2252	FGF7	NM_002009	38498	intron	+	49715374
630	chr15	50963815	50964435	54822	TRPM7	NM_017672	14868	intron	-	50852490
631	chr15	52303771	52304189	123169	LEO1	NM_138792	-40023	TSS_upstream	-	52230224
631	chr15	52303771	52304189	5597	MAPK6	NM_002748	-7430	TSS_upstream	+	52311410
632	chr15	52945723	52946247	56204	KIAA1370	NM_019600	24834	intron	-	52873522
640	chr15	59960877	59961400	2958	GTF2A2	NM_004492	-11402	TSS_upstream	-	59930262
640	chr15	59960877	59961400	663	BNIP2	NM_004330	20503	exon	-	59955063
647	chr15	63345333	63345760	7168	TPM1	NM_001018008	4911	intron	+	63340635
647	chr15	63345333	63345760	7168	TPM1	NM_000366	10709	intron	+	63334837
647	chr15	63345333	63345760	7168	TPM1	NM_001018005	10709	intron	+	63334837
647	chr15	63345333	63345760	7168	TPM1	NM_001018004	10709	intron	+	63334837
647	chr15	63345333	63345760	7168	TPM1	NM_001018006	10709	intron	+	63334837
647	chr15	63345333	63345760	7168	TPM1	NM_001018007	10709	intron	+	63334837
647	chr15	63345333	63345760	7168	TPM1	NM_001018020	10709	intron	+	63334837
648	chr15	63358039	63358485	7168	TPM1	NM_001018008	17627	intron	+	63340635
648	chr15	63358039	63358485	7168	TPM1	NM_000366	23425	3'UTR	+	63334837
648	chr15	63358039	63358485	7168	TPM1	NM_001018005	23425	3'UTR	+	63334837
648	chr15	63358039	63358485	7168	TPM1	NM_001018004	23425	intron	+	63334837
648	chr15	63358039	63358485	7168	TPM1	NM_001018006	23425	intron	+	63334837
648	chr15	63358039	63358485	7168	TPM1	NM_001018007	23425	intron	+	63334837
648	chr15	63358039	63358485	7168	TPM1	NM_001018020	23425	intron	+	63334837
649	chr15	63695784	63696240	771	CA12	NM_001218	-21938	TSS_upstream	-	63615730
649	chr15	63695784	63696240	771	CA12	NM_206925	-21938	TSS_upstream	-	63615730
650	chr15	66874556	66875065	197021	LCTL	NM_207338	-16976	TSS_upstream	-	66840538
653	chr15	69767452	69767845	6176	RPLP1	NM_001003	22490	TES_downstream	+	69745158
653	chr15	69767452	69767845	6176	RPLP1	NM_213725	22490	TES_downstream	+	69745158
655	chr15	73026188	73026860	123346	HIGD2B	NR_002780	-48035	TSS_upstream	-	72968123
655	chr15	73026188	73026860	585	BBS4	NM_033028	47999	intron	+	72978525
655	chr15	73026188	73026860	83440	ADPGK	NM_031284	49601	TES_downstream	-	73043709
655	chr15	73026188	73026860	83440	ADPGK	NR_023318	49601	TES_downstream	-	73043709
655	chr15	73026188	73026860	83440	ADPGK	NR_023319	49601	TES_downstream	-	73043709
656	chr15	74956412	74957024	80153	EDC3	NM_001142443	31667	intron	-	74922899
656	chr15	74956412	74957024	80153	EDC3	NM_001142444	31667	intron	-	74922899
656	chr15	74956412	74957024	80153	EDC3	NM_025083	31667	intron	-	74922899
656	chr15	74956412	74957024	1198	CLK3	NM_001130028	49384	TES_downstream	+	74907334
660	chr15	81680662	81681047	342125	TMC3	NM_001080532	-14437	TSS_upstream	-	81624759
661	chr15	81697043	81697474	342125	TMC3	NM_001080532	-30841	TSS_upstream	-	81624759
662	chr15	83588045	83588730	9455	HOMER2	NM_004839	33085	intron	-	83517737
662	chr15	83588045	83588730	9455	HOMER2	NM_199330	33085	intron	-	83517737
662	chr15	83588045	83588730	9455	HOMER2	NM_199331	33085	intron	-	83517737
662	chr15	83588045	83588730	9455	HOMER2	NM_199332	33085	intron	-	83517737
663	chr15	84332063	84332432	57188	ADAMTSL3	NM_207517	9410	intron	+	84322837
664	chr15	85874411	85874932	11214	AKAP13	NM_006738	-49199	TSS_upstream	+	85923870
664	chr15	85874411	85874932	11214	AKAP13	NM_007200	-49199	TSS_upstream	+	85923870
668	chr15	89661151	89661444	11057	ABHD2	NM_007011	29917	intron	+	89631380
668	chr15	89661151	89661444	11057	ABHD2	NM_152924	29917	intron	+	89631380
669	chr15	89672825	89673411	11057	ABHD2	NM_007011	41738	intron	+	89631380
669	chr15	89672825	89673411	11057	ABHD2	NM_152924	41738	intron	+	89631380
670	chr15	90316209	90316584	55897	MESP1	NM_018670	-21857	TSS_upstream	-	90293099
670	chr15	90316209	90316584	145873	MESP2	NM_001039958	-3192	TSS_upstream	+	90319588
670	chr15	90316209	90316584	290	ANPEP	NM_001150	41675	TES_downstream	-	90328126
671	chr15	91585066	91585681	9055	PRC1	NM_003981	-47570	TSS_upstream	-	91509273
671	chr15	91585066	91585681	9055	PRC1	NM_199413	-47570	TSS_upstream	-	91509273
671	chr15	91585066	91585681	9055	PRC1	NM_199414	-47570	TSS_upstream	-	91509273
671	chr15	91585066	91585681	26276	VPS33B	NM_018668	-19541	TSS_upstream	-	91541773
673	chr15	93197288	93197829	400451	FAM174B	NM_207446	1472	intron	-	93160680
674	chr15	94792022	94792478	55784	MCTP2	NM_001159643	-49179	TSS_upstream	+	94841429
674	chr15	94792022	94792478	55784	MCTP2	NM_018349	-49179	TSS_upstream	+	94841429
677	chr15	96879334	96879706	7026	NR2F2	NM_001145157	2952	intron	+	96876568
677	chr15	96879334	96879706	7026	NR2F2	NM_001145156	3727	intron	+	96875793
677	chr15	96879334	96879706	7026	NR2F2	NM_021005	5410	intron	+	96874110
677	chr15	96879334	96879706	7026	NR2F2	NM_001145155	10364	intron	+	96869156
678	chr15	99071530	99071987	283777	FAM169B	NM_182562	-14148	TSS_upstream	-	98980390
680	chr15	100209362	100209735	4205	MEF2A	NM_001130928	36366	intron	+	100173182
681	chr15	101430559	101430951	79705	LRRK1	NM_024652	-28704	TSS_upstream	+	101459459
681	chr15	101430559	101430951	220	ALDH1A3	NM_000693	10747	intron	+	101420008
682	chr15	101434050	101434500	79705	LRRK1	NM_024652	-25184	TSS_upstream	+	101459459
682	chr15	101434050	101434500	220	ALDH1A3	NM_000693	14267	exon	+	101420008
683	chr15	101438009	101438411	79705	LRRK1	NM_024652	-21249	TSS_upstream	+	101459459
683	chr15	101438009	101438411	220	ALDH1A3	NM_000693	18202	intron	+	101420008
684	chr16	1680765	1681388	90861	HN1L	NM_144570	-47201	TSS_upstream	+	1728277
684	chr16	1680765	1681388	57585	CRAMP1L	NM_020825	16436	intron	+	1664640
685	chr16	4719374	4719789	84309	NUDT16L1	NM_032349	-24134	TSS_upstream	+	4743715
685	chr16	4719374	4719789	23295	MGRN1	NM_001142290	44756	intron	+	4674825
685	chr16	4719374	4719789	23295	MGRN1	NM_001142291	44756	intron	+	4674825
685	chr16	4719374	4719789	23295	MGRN1	NM_001142289	44756	intron	+	4674825
685	chr16	4719374	4719789	23295	MGRN1	NM_015246	44756	intron	+	4674825
686	chr16	8877627	8877948	5373	PMM2	NM_000303	-13882	TSS_upstream	+	8891669
686	chr16	8877627	8877948	25880	TMEM186	NM_015421	13717	TES_downstream	-	8889037
687	chr16	9081238	9081697	7874	USP7	NM_003470	-24127	TSS_upstream	-	8985950
690	chr16	12006675	12007199	2935	GSPT1	NM_001130006	2887	intron	-	11961986
690	chr16	12006675	12007199	2935	GSPT1	NM_002094	2887	intron	-	11961986
690	chr16	12006675	12007199	2935	GSPT1	NM_001130007	3581	5'UTR	-	11961986
695	chr16	14750267	14750700	5073	PARN	NM_001134477	-26364	TSS_upstream	-	14529558
695	chr16	14750267	14750700	5073	PARN	NM_002582	-26360	TSS_upstream	-	14529558
695	chr16	14750267	14750700	51283	BFAR	NM_016561	23816	intron	+	14726667
695	chr16	14750267	14750700	8399	PLA2G10	NM_003561	38042	TES_downstream	-	14766406
698	chr16	19871655	19872111	51704	GPRC5B	NM_016235	24267	intron	-	19870294
699	chr16	20598930	20599522	348158	ACSM2B	NM_001105069	-11532	TSS_upstream	-	20548083
699	chr16	20598930	20599522	348158	ACSM2B	NM_182617	-11532	TSS_upstream	-	20548083
700	chr16	20715582	20715955	116285	ACSM1	NM_052956	-13191	TSS_upstream	-	20634558
700	chr16	20715582	20715955	55623	THUMPD1	NM_017736	37430	TES_downstream	-	20744990
702	chr16	25700410	25700875	9951	HS3ST4	NM_006040	-2704	TSS_upstream	+	25703346
703	chr16	29751529	29752534	653808	ZG16	NM_152338	-37529	TSS_upstream	+	29789560
703	chr16	29751529	29752534	283897	C16orf54	NM_175900	5308	TES_downstream	-	29753785
704	chr16	46910298	46910909	388272	C16orf87	NM_001001436	-45530	TSS_upstream	-	46835958
704	chr16	46910298	46910909	84706	GPT2	NM_001142466	-8498	TSS_upstream	+	46919101
704	chr16	46910298	46910909	84706	GPT2	NM_133443	-7704	TSS_upstream	+	46918307
705	chr16	50216270	50216683	64282	PAPD5	NM_001040284	29648	intron	+	50186828
705	chr16	50216270	50216683	64282	PAPD5	NM_001040285	29648	intron	+	50186828
708	chr16	71490730	71491114	7571	ZNF23	NM_145911	5194	5'UTR	-	71481512
708	chr16	71490730	71491114	7567	ZNF19	NM_006961	32331	TES_downstream	-	71507975
709	chr16	71627859	71628187	91862	MARVELD3	NM_052858	-32046	TSS_upstream	+	71660069
709	chr16	71627859	71628187	91862	MARVELD3	NM_001017967	-32046	TSS_upstream	+	71660069
709	chr16	71627859	71628187	6898	TAT	NM_000353	-17026	TSS_upstream	-	71600753
712	chr16	78156861	78157341	51741	WWOX	NM_130844	23551	TES_downstream	+	78133550
712	chr16	78156861	78157341	51741	WWOX	NM_130791	23551	intron	+	78133550
712	chr16	78156861	78157341	51741	WWOX	NM_016373	23551	intron	+	78133550
715	chr16	84766601	84767056	9100	USP10	NM_005153	33274	intron	+	84733554
720	chr17	198311	198775	9501	RPH3AL	NM_006987	4032	5'UTR	-	62293
721	chr17	4213426	4213942	51479	ANKFY1	NM_016376	-46411	TSS_upstream	-	4066666
721	chr17	4213426	4213942	51479	ANKFY1	NM_020740	-46411	TSS_upstream	-	4097774
722	chr17	4246164	4246663	7326	UBE2G1	NM_003342	23555	intron	-	4172513
723	chr17	7158308	7158680	442898	MIR324	NR_029896	-31797	TSS_upstream	-	7126615
723	chr17	7158308	7158680	6517	SLC2A4	NM_001042	-26559	TSS_upstream	+	7185053
723	chr17	7158308	7158680	1856	DVL2	NM_004422	-20632	TSS_upstream	-	7128660
723	chr17	7158308	7158680	79142	PHF23	NM_024297	-15670	TSS_upstream	-	7138347
723	chr17	7158308	7158680	11337	GABARAP	NM_007278	-12742	TSS_upstream	-	7143739
723	chr17	7158308	7158680	23399	DULLARD	NM_001143775	-3500	TSS_upstream	-	7146905
723	chr17	7158308	7158680	23399	DULLARD	NM_015343	-3236	TSS_upstream	-	7146905
723	chr17	7158308	7158680	23587	C17orf81	NM_203413	2944	intron	+	7155550
723	chr17	7158308	7158680	23587	C17orf81	NM_015362	2944	intron	+	7155550
723	chr17	7158308	7158680	23587	C17orf81	NM_203414	2944	intron	+	7155550
723	chr17	7158308	7158680	23587	C17orf81	NM_203415	3123	intron	+	7155371
723	chr17	7158308	7158680	1366	CLDN7	NM_001307	7300	TES_downstream	-	7163222
723	chr17	7158308	7158680	37	ACADVL	NM_001033859	35342	TES_downstream	+	7123152
723	chr17	7158308	7158680	51087	YBX2	NM_015982	39381	TES_downstream	-	7191570
724	chr17	7959750	7960222	247	ALOX15B	NM_001039130	17629	TES_downstream	+	7942357
724	chr17	7959750	7960222	247	ALOX15B	NM_001039131	17629	TES_downstream	+	7942357
724	chr17	7959750	7960222	247	ALOX15B	NM_001141	17629	TES_downstream	+	7942357
724	chr17	7959750	7960222	242	ALOX12B	NM_001139	31034	TES_downstream	-	7975953
725	chr17	8057529	8058114	59344	ALOXE3	NM_021628	-35962	TSS_upstream	-	7999218
725	chr17	8057529	8058114	59344	ALOXE3	NM_001165960	-35588	TSS_upstream	-	7999218
725	chr17	8057529	8058114	84667	HES7	NM_001165967	-30412	TSS_upstream	-	8023907
725	chr17	8057529	8058114	84667	HES7	NM_032580	-30412	TSS_upstream	-	8023907
725	chr17	8057529	8058114	5187	PER1	NM_002616	-2069	TSS_upstream	-	8043788
725	chr17	8057529	8058114	6844	VAMP2	NM_014232	8471	TES_downstream	-	8062464
725	chr17	8057529	8058114	84314	TMEM107	NM_032354	21892	TES_downstream	-	8076298
725	chr17	8057529	8058114	84314	TMEM107	NM_183065	21892	TES_downstream	-	8076298
725	chr17	8057529	8058114	54785	C17orf59	NM_017622	35742	TES_downstream	-	8091651
726	chr17	10127382	10127843	8522	GAS7	NM_201433	-25745	TSS_upstream	-	9813925
727	chr17	11997588	11998167	100126313	MIR744	NR_030613	12662	TES_downstream	+	11985215
731	chr17	16921767	16922300	23495	TNFRSF13B	NM_012452	-46632	TSS_upstream	-	16842397
731	chr17	16921767	16922300	23164	MPRIP	NM_015134	-24073	TSS_upstream	+	16946106
731	chr17	16921767	16922300	23164	MPRIP	NM_201274	-24073	TSS_upstream	+	16946106
732	chr17	17104644	17104961	201164	PLD6	NM_178836	4829	3'UTR	-	17104310
732	chr17	17104644	17104961	201163	FLCN	NM_144997	35699	TES_downstream	-	17115528
732	chr17	17104644	17104961	201163	FLCN	NM_144606	35699	TES_downstream	-	17124485
733	chr17	17395051	17395406	51655	RASD1	NM_016084	4478	TES_downstream	-	17397754
733	chr17	17395051	17395406	55090	MED9	NM_018019	14929	3'UTR	+	17380299
734	chr17	17886793	17887137	146691	TOM1L2	NM_001033551	-11182	TSS_upstream	-	17746822
734	chr17	17886793	17887137	146691	TOM1L2	NM_001082968	-11182	TSS_upstream	-	17746822
734	chr17	17886793	17887137	83450	LRRC48	NM_001130091	10839	intron	+	17876126
734	chr17	17886793	17887137	83450	LRRC48	NM_001130092	10839	intron	+	17876126
734	chr17	17886793	17887137	83450	LRRC48	NM_001130090	10839	intron	+	17876126
734	chr17	17886793	17887137	83450	LRRC48	NM_031294	10839	intron	+	17876126
735	chr17	19151381	19151870	22905	EPN2	NM_014964	10936	5'UTR	+	19140689
735	chr17	19151381	19151870	22905	EPN2	NM_148921	10936	5'UTR	+	19140689
735	chr17	19151381	19151870	22905	EPN2	NM_001102664	10936	5'UTR	+	19140689
736	chr17	19533436	19533889	224	ALDH3A2	NM_001031806	-18401	TSS_upstream	+	19552063
736	chr17	19533436	19533889	224	ALDH3A2	NM_000382	-18401	TSS_upstream	+	19552063
737	chr17	20105239	20105885	92521	CYTSB	NM_001033554	46161	intron	+	20059401
737	chr17	20105239	20105885	92521	CYTSB	NM_001033555	46161	intron	+	20059401
738	chr17	20903386	20903894	23326	USP22	NM_015276	42711	3'UTR	-	20902907
739	chr17	21122029	21122573	8834	TMEM11	NM_003876	-4394	TSS_upstream	-	21101262
739	chr17	21122029	21122573	8834	TMEM11	NR_024547	-4394	TSS_upstream	-	21101262
739	chr17	21122029	21122573	256302	C17orf103	NM_152914	34276	TES_downstream	-	21142185
741	chr17	27954962	27955556	28964	GIT1	NM_001085454	-38650	TSS_upstream	-	27900486
741	chr17	27954962	27955556	28964	GIT1	NM_014030	-38650	TSS_upstream	-	27900486
741	chr17	27954962	27955556	84940	CORO6	NM_032854	-6819	TSS_upstream	-	27941773
741	chr17	27954962	27955556	124930	ANKRD13B	NM_152345	34733	TES_downstream	+	27920526
743	chr17	33357624	33358180	117584	RFFL	NM_001017368	32856	5'UTR	-	33336130
744	chr17	34148312	34148840	79148	MMP28	NM_024302	-25937	TSS_upstream	-	34092875
744	chr17	34148312	34148840	79148	MMP28	NM_001032278	-25937	TSS_upstream	-	34105509
744	chr17	34148312	34148840	8148	TAF15	NM_003487	12089	intron	+	34136487
744	chr17	34148312	34148840	8148	TAF15	NM_139215	12089	intron	+	34136487
744	chr17	34148312	34148840	256957	C17orf66	NM_152781	47318	TES_downstream	-	34181959
746	chr17	35679066	35679416	31	ACACA	NM_198838	-22550	TSS_upstream	-	35441927
746	chr17	35679066	35679416	31	ACACA	NM_198837	-22550	TSS_upstream	-	35441927
746	chr17	35679066	35679416	31	ACACA	NM_198836	36817	intron	-	35441927
748	chr17	38231241	38231714	339287	MSL1	NM_001012241	-47312	TSS_upstream	+	38278789
748	chr17	38231241	38231714	9862	MED24	NM_001079518	-20589	TSS_upstream	-	38175350
748	chr17	38231241	38231714	9862	MED24	NM_014815	-20589	TSS_upstream	-	38175350
748	chr17	38231241	38231714	7067	THRA	NM_003250	12318	intron	+	38219159
748	chr17	38231241	38231714	7067	THRA	NM_199334	12415	intron	+	38219062
748	chr17	38231241	38231714	9572	NR1D1	NM_021724	25495	TES_downstream	-	38249040
748	chr17	38231241	38231714	100113390	SNORD124	NR_003692	47683	TES_downstream	+	38183794
749	chr17	38977684	38978182	353288	KRT26	NM_181539	-49523	TSS_upstream	-	38922491
749	chr17	38977684	38978182	342574	KRT27	NM_181537	-39148	TSS_upstream	-	38933060
749	chr17	38977684	38978182	162605	KRT28	NM_181535	-21723	TSS_upstream	-	38948447
749	chr17	38977684	38978182	3858	KRT10	NM_000421	929	intron	-	38974369
749	chr17	38977684	38978182	147184	TMEM99	NM_145274	2560	5'UTR	+	38975373
749	chr17	38977684	38978182	3859	KRT12	NM_000223	45528	TES_downstream	-	39017429
750	chr17	46032820	46033327	80279	CDK5RAP3	NM_176096	-15355	TSS_upstream	+	46048428
750	chr17	46032820	46033327	79170	ATAD4	NM_024320	2036	5'UTR	-	46029334
750	chr17	46032820	46033327	55163	PNPO	NM_018129	14185	TES_downstream	+	46018888
751	chr17	47468452	47468960	22834	ZNF652	NM_001145365	-29231	TSS_upstream	-	47366568
751	chr17	47468452	47468960	22834	ZNF652	NM_014897	-28872	TSS_upstream	-	47366568
751	chr17	47468452	47468960	5245	PHB	NM_002634	23535	TES_downstream	-	47481419
754	chr17	53808004	53808641	58488	PCTP	NM_021213	-20033	TSS_upstream	+	53828355
754	chr17	53808004	53808641	58488	PCTP	NM_001102402	-20033	TSS_upstream	+	53828355
754	chr17	53808004	53808641	55273	TMEM100	NM_018286	-8098	TSS_upstream	-	53796989
754	chr17	53808004	53808641	55273	TMEM100	NM_001099640	1159	5'UTR	-	53796989
755	chr17	54885843	54886375	8526	DGKE	NM_003647	-25350	TSS_upstream	+	54911459
755	chr17	54885843	54886375	339210	C17orf67	NM_001085430	7140	intron	-	54869274
756	chr17	56100369	56100805	7716	VEZF1	NM_007146	-34973	TSS_upstream	-	56048909
756	chr17	56100369	56100805	6426	SFRS1	NM_006924	-15881	TSS_upstream	-	56078281
756	chr17	56100369	56100805	6426	SFRS1	NM_001078166	-15881	TSS_upstream	-	56078281
757	chr17	57805522	57805845	51651	PTRH2	NM_016077	-20828	TSS_upstream	-	57774667
757	chr17	57805522	57805845	81671	TMEM49	NM_030938	20821	5'UTR	+	57784862
758	chr17	57946758	57947187	6198	RPS6KB1	NM_003161	-23470	TSS_upstream	+	57970442
758	chr17	57946758	57947187	51174	TUBD1	NM_016261	23323	intron	-	57936850
758	chr17	57946758	57947187	406991	MIR21	NR_029493	28346	TES_downstream	+	57918626
759	chr17	58545693	58546180	124773	C17orf64	NM_181707	46072	TES_downstream	+	58499864
762	chr17	59509226	59509836	9496	TBX4	NM_018488	-24275	TSS_upstream	+	59533806
762	chr17	59509226	59509836	388407	C17orf82	NM_203425	20420	TES_downstream	+	59489111
762	chr17	59509226	59509836	6909	TBX2	NM_005994	32275	TES_downstream	+	59477256
765	chr17	61915834	61916319	146771	TCAM1	NR_002947	-18299	TSS_upstream	+	61934375
765	chr17	61915834	61916319	117246	FTSJ3	NM_017647	-11046	TSS_upstream	-	61896794
765	chr17	61915834	61916319	6603	SMARCD2	NM_001098426	4274	intron	-	61909440
765	chr17	61915834	61916319	6603	SMARCD2	NM_003077	4274	intron	-	61909440
765	chr17	61915834	61916319	5705	PSMC5	NM_002805	11267	TES_downstream	+	61904809
765	chr17	61915834	61916319	1443	CSH2	NM_020991	35012	TES_downstream	-	61949372
765	chr17	61915834	61916319	1443	CSH2	NM_022645	35012	TES_downstream	-	61949372
765	chr17	61915834	61916319	1443	CSH2	NM_022644	35012	TES_downstream	-	61949372
765	chr17	61915834	61916319	2689	GH2	NM_022557	43146	TES_downstream	-	61957571
765	chr17	61915834	61916319	2689	GH2	NM_022558	43146	TES_downstream	-	61957573
765	chr17	61915834	61916319	2689	GH2	NM_002059	43146	TES_downstream	-	61957575
765	chr17	61915834	61916319	2689	GH2	NM_022556	43146	TES_downstream	-	61957575
766	chr17	62299807	62300589	55852	TEX2	NM_018469	40454	5'UTR	-	62224795
767	chr17	62532964	62533415	11232	POLG2	NM_007215	-40006	TSS_upstream	-	62473903
767	chr17	62532964	62533415	1655	DDX5	NM_004396	-30706	TSS_upstream	-	62494373
767	chr17	62532964	62533415	90799	CCDC45	NM_138363	30032	exon	+	62503157
768	chr17	62747501	62747978	146880	LOC146880	NR_027487	29882	TES_downstream	-	62774257
768	chr17	62747501	62747978	146880	LOC146880	NR_026899	30377	3'UTR	-	62745780
769	chr17	64294532	64295216	5578	PRKCA	NM_002737	-4051	TSS_upstream	+	64298925
770	chr17	66292972	66293482	9120	SLC16A6	NM_004694	-5823	TSS_upstream	-	66264337
770	chr17	66292972	66293482	22901	ARSG	NM_014960	37905	5'UTR	+	66255322
770	chr17	66292972	66293482	51321	AMZ2	NM_001033569	49083	TES_downstream	+	66244144
770	chr17	66292972	66293482	51321	AMZ2	NM_001033570	49083	TES_downstream	+	66244144
770	chr17	66292972	66293482	51321	AMZ2	NM_001033571	49083	TES_downstream	+	66244144
770	chr17	66292972	66293482	51321	AMZ2	NM_001033572	49083	TES_downstream	+	66244144
770	chr17	66292972	66293482	51321	AMZ2	NM_001033574	49083	TES_downstream	+	66244144
770	chr17	66292972	66293482	51321	AMZ2	NM_016627	49083	TES_downstream	+	66244144
771	chr17	66374706	66375386	693220	MIR635	NR_030365	45642	TES_downstream	-	66420591
772	chr17	66426195	66426770	693220	MIR635	NR_030365	-5794	TSS_upstream	-	66420591
772	chr17	66426195	66426770	55062	WIPI1	NM_017983	27170	intron	-	66417422
773	chr17	67236040	67236432	10349	ABCA10	NM_080282	4719	5'UTR	-	67144147
777	chr17	71211602	71211991	55028	C17orf80	NM_001100622	-16979	TSS_upstream	+	71228775
777	chr17	71211602	71211991	55028	C17orf80	NM_001100621	-16979	TSS_upstream	+	71228775
777	chr17	71211602	71211991	55028	C17orf80	NM_017941	-16979	TSS_upstream	+	71228775
777	chr17	71211602	71211991	84923	FAM104A	NM_001098832	16736	intron	-	71203492
777	chr17	71211602	71211991	84923	FAM104A	NM_032837	16736	intron	-	71203492
777	chr17	71211602	71211991	9382	COG1	NM_018714	22624	TES_downstream	+	71189172
777	chr17	71211602	71211991	642843	CPSF4L	NM_001129885	46222	TES_downstream	-	71244587
779	chr17	72754444	72754839	146722	CD300LF	NM_139018	-45534	TSS_upstream	-	72690452
779	chr17	72754444	72754839	54868	TMEM104	NM_017728	-17980	TSS_upstream	+	72772621
779	chr17	72754444	72754839	9368	SLC9A3R1	NM_004252	9879	intron	+	72744762
779	chr17	72754444	72754839	26151	NAT9	NM_015654	17828	TES_downstream	-	72766688
779	chr17	72754444	72754839	326624	RAB37	NM_001006638	21286	TES_downstream	+	72733355
779	chr17	72754444	72754839	326624	RAB37	NM_001163990	21286	TES_downstream	+	72733355
779	chr17	72754444	72754839	326624	RAB37	NM_001163989	21683	TES_downstream	+	72732958
780	chr17	74170105	74170565	2302	FOXJ1	NM_001454	-32956	TSS_upstream	-	74132416
781	chr17	74192804	74193122	114804	RNF157	NM_052916	43426	intron	-	74138534
782	chr17	74656985	74657449	55808	ST6GALNAC1	NM_018414	-17324	TSS_upstream	-	74620846
782	chr17	74656985	74657449	439921	MXRA7	NM_001008528	49838	TES_downstream	-	74671808
782	chr17	74656985	74657449	439921	MXRA7	NM_198530	49838	TES_downstream	-	74675652
782	chr17	74656985	74657449	439921	MXRA7	NM_001008529	49838	TES_downstream	-	74675652
783	chr17	76110994	76111478	100141515	C17orf99	NM_001163075	-31197	TSS_upstream	+	76142433
783	chr17	76110994	76111478	147138	TMC8	NM_152468	-15622	TSS_upstream	+	76126858
783	chr17	76110994	76111478	11322	TMC6	NM_001127198	13624	intron	-	76108998
783	chr17	76110994	76111478	11322	TMC6	NM_007267	17251	intron	-	76108998
785	chr17	78041986	78042950	2548	GAA	NM_000152	-32886	TSS_upstream	+	78075354
785	chr17	78041986	78042950	2548	GAA	NM_001079803	-32886	TSS_upstream	+	78075354
785	chr17	78041986	78042950	2548	GAA	NM_001079804	-32886	TSS_upstream	+	78075354
785	chr17	78041986	78042950	125058	TBC1D16	NM_019020	-32822	TSS_upstream	-	77913820
785	chr17	78041986	78042950	55036	CCDC40	NM_017950	32034	intron	+	78010434
787	chr17	80071746	80072194	64118	DUS1L	NM_022156	-48291	TSS_upstream	-	80015751
787	chr17	80071746	80072194	2194	FASN	NM_004104	-15865	TSS_upstream	-	80036214
790	chr18	2532961	2533599	10403	NDC80	NM_006101	-38229	TSS_upstream	+	2571509
790	chr18	2532961	2533599	64863	METTL4	NM_022840	38208	TES_downstream	-	2537524
794	chr18	9717585	9718008	11031	RAB31	NM_006868	9569	intron	+	9708227
796	chr18	11856249	11856756	57132	CHMP1B	NM_020412	5114	TES_downstream	+	11851388
797	chr18	11976516	11976920	3613	IMPA2	NM_014214	-4736	TSS_upstream	+	11981454
799	chr18	13026612	13027139	55125	CEP192	NM_032142	35515	intron	+	12991360
801	chr18	19413535	19414157	406922	MIR133A1	NR_029675	-8101	TSS_upstream	-	19405659
801	chr18	19413535	19414157	406905	MIR1-2	NR_029662	-4798	TSS_upstream	-	19408964
804	chr18	21264452	21265066	147463	ANKRD29	NM_173505	-21911	TSS_upstream	-	21179979
804	chr18	21264452	21265066	3909	LAMA3	NM_001127717	-4802	TSS_upstream	+	21269561
804	chr18	21264452	21265066	3909	LAMA3	NM_198129	-4802	TSS_upstream	+	21269561
805	chr18	21305763	21306155	3909	LAMA3	NM_001127717	36398	intron	+	21269561
805	chr18	21305763	21306155	3909	LAMA3	NM_198129	36398	intron	+	21269561
809	chr18	24325286	24325713	728606	LOC728606	NR_024259	-41898	TSS_upstream	-	24267584
811	chr18	25736196	25736956	1000	CDH2	NM_001792	20868	intron	-	25530929
813	chr18	28614479	28615003	1825	DSC3	NM_001941	8039	intron	-	28570052
813	chr18	28614479	28615003	1825	DSC3	NM_024423	8039	intron	-	28570052
814	chr18	28949362	28949992	147409	DSG4	NM_001134453	-7062	TSS_upstream	+	28956739
814	chr18	28949362	28949992	147409	DSG4	NM_177986	-7062	TSS_upstream	+	28956739
815	chr18	33050473	33050977	125476	INO80C	NM_001098817	27229	intron	-	33048292
815	chr18	33050473	33050977	125476	INO80C	NM_194281	27229	intron	-	33048292
817	chr18	37368340	37368886	647946	LOC647946	NR_024391	-36655	TSS_upstream	-	36786887
822	chr18	45588182	45588561	201501	ZBTB7C	NM_001039360	-20878	TSS_upstream	-	45553747
825	chr18	51842468	51843100	162681	C18orf54	NM_173529	-42386	TSS_upstream	+	51885170
825	chr18	51842468	51843100	147323	STARD6	NM_139171	38158	TES_downstream	-	51851062
825	chr18	51842468	51843100	11201	POLI	NM_007195	46936	TES_downstream	+	51795848
827	chr18	55244506	55245166	2235	FECH	NM_000140	9132	intron	-	55212073
827	chr18	55244506	55245166	2235	FECH	NM_001012515	9132	intron	-	55212073
827	chr18	55244506	55245166	4677	NARS	NM_004539	44340	TES_downstream	-	55267893
829	chr18	55901747	55902776	23327	NEDD4L	NM_001144966	13495	5'UTR	+	55888766
829	chr18	55901747	55902776	23327	NEDD4L	NM_001144970	39625	5'UTR	+	55862636
832	chr18	56722122	56722579	390858	LOC390858	NR_024021	19380	TES_downstream	+	56702970
834	chr18	60168150	60168657	54877	ZCCHC2	NM_017742	-22254	TSS_upstream	+	60190657
842	chr18	71949777	71950344	1528	CYB5A	NM_148923	9160	intron	-	71920527
842	chr18	71949777	71950344	1528	CYB5A	NM_001914	9160	intron	-	71920527
844	chr18	76771433	76771915	27164	SALL3	NM_171999	31400	TES_downstream	+	76740274
847	chr19	4991500	4992554	23030	KDM4B	NM_015015	22904	5'UTR	+	4969123
848	chr19	13102058	13102521	90480	GADD45GIP1	NM_052850	-34240	TSS_upstream	-	13064972
848	chr19	13102058	13102521	4784	NFIX	NM_002501	-4294	TSS_upstream	+	13106583
848	chr19	13102058	13102521	199699	DAND5	NM_152654	21858	TES_downstream	+	13080431
848	chr19	13102058	13102521	5886	RAD23A	NM_005053	45636	TES_downstream	+	13056653
849	chr19	15605841	15606423	58525	WIZ	NM_021241	-45371	TSS_upstream	-	15532318
849	chr19	15605841	15606423	64926	RASAL3	NM_022904	-30751	TSS_upstream	-	15562437
849	chr19	15605841	15606423	114770	PGLYRP2	NM_052890	-15818	TSS_upstream	-	15579458
849	chr19	15605841	15606423	126410	CYP4F22	NM_173483	-13203	TSS_upstream	+	15619335
850	chr19	17097103	17097507	27151	CPAMD8	NM_015692	40319	intron	-	17003762
851	chr19	18808546	18810073	23373	CRTC1	NM_001098482	14885	intron	+	18794424
851	chr19	18808546	18810073	23373	CRTC1	NM_015321	14885	intron	+	18794424
852	chr19	30403731	30404144	8725	C19orf2	NM_003796	-29487	TSS_upstream	+	30433424
852	chr19	30403731	30404144	8725	C19orf2	NM_134447	-29487	TSS_upstream	+	30433424
853	chr19	30481692	30482282	8725	C19orf2	NM_003796	48563	intron	+	30433424
853	chr19	30481692	30482282	8725	C19orf2	NM_134447	48563	intron	+	30433424
854	chr19	33401659	33402169	11136	SLC7A9	NM_001126335	-41232	TSS_upstream	-	33321420
854	chr19	33401659	33402169	11136	SLC7A9	NM_014270	-41232	TSS_upstream	-	33321420
855	chr19	44198751	44199114	5329	PLAUR	NM_001005376	-24431	TSS_upstream	-	44150247
855	chr19	44198751	44199114	5329	PLAUR	NM_001005377	-24431	TSS_upstream	-	44152731
855	chr19	44198751	44199114	5329	PLAUR	NM_002659	-24431	TSS_upstream	-	44152731
855	chr19	44198751	44199114	56269	IRGC	NM_019612	-21281	TSS_upstream	+	44220213
856	chr19	46246209	46246737	23403	FBXO46	NM_001080469	-12323	TSS_upstream	-	46213888
856	chr19	46246209	46246737	147912	SIX5	NM_175875	26023	TES_downstream	-	46268043
856	chr19	46246209	46246737	1760	DMPK	NM_001081563	37387	TES_downstream	-	46272975
856	chr19	46246209	46246737	1760	DMPK	NM_001081562	39341	TES_downstream	-	46272975
856	chr19	46246209	46246737	1760	DMPK	NM_001081560	39341	TES_downstream	-	46272975
856	chr19	46246209	46246737	1760	DMPK	NM_004409	39341	TES_downstream	-	46272975
856	chr19	46246209	46246737	1762	DMWD	NM_004943	49586	TES_downstream	-	46286263
857	chr19	51353826	51354433	692204	SNORD88C	NR_003069	-48452	TSS_upstream	-	51305581
857	chr19	51353826	51354433	3816	KLK1	NM_002257	-27087	TSS_upstream	-	51322403
857	chr19	51353826	51354433	3817	KLK2	NM_001002231	-22559	TSS_upstream	+	51376688
857	chr19	51353826	51354433	3817	KLK2	NM_005551	-22559	TSS_upstream	+	51376688
857	chr19	51353826	51354433	55554	KLK15	NM_017509	-19351	TSS_upstream	-	51328545
857	chr19	51353826	51354433	55554	KLK15	NM_138564	-19351	TSS_upstream	-	51328545
857	chr19	51353826	51354433	55554	KLK15	NM_138563	-19351	TSS_upstream	-	51328545
857	chr19	51353826	51354433	354	KLK3	NM_001030050	-4041	TSS_upstream	+	51358170
857	chr19	51353826	51354433	354	KLK3	NM_001030047	-4041	TSS_upstream	+	51358170
857	chr19	51353826	51354433	354	KLK3	NM_001030048	-4041	TSS_upstream	+	51358170
857	chr19	51353826	51354433	354	KLK3	NM_001030049	-4041	TSS_upstream	+	51358170
857	chr19	51353826	51354433	354	KLK3	NM_001648	-4041	TSS_upstream	+	51358170
857	chr19	51353826	51354433	606293	KLKP1	NR_002948	45524	TES_downstream	-	51385353
858	chr19	51372683	51373132	3816	KLK1	NM_002257	-45865	TSS_upstream	-	51322403
858	chr19	51372683	51373132	55554	KLK15	NM_017509	-38129	TSS_upstream	-	51328545
858	chr19	51372683	51373132	55554	KLK15	NM_138564	-38129	TSS_upstream	-	51328545
858	chr19	51372683	51373132	55554	KLK15	NM_138563	-38129	TSS_upstream	-	51328545
858	chr19	51372683	51373132	3817	KLK2	NM_001002231	-3781	TSS_upstream	+	51376688
858	chr19	51372683	51373132	3817	KLK2	NM_005551	-3781	TSS_upstream	+	51376688
858	chr19	51372683	51373132	354	KLK3	NM_001030050	14737	TES_downstream	+	51358170
858	chr19	51372683	51373132	354	KLK3	NM_001030047	14737	TES_downstream	+	51358170
858	chr19	51372683	51373132	354	KLK3	NM_001030048	14737	TES_downstream	+	51358170
858	chr19	51372683	51373132	354	KLK3	NM_001030049	14737	TES_downstream	+	51358170
858	chr19	51372683	51373132	354	KLK3	NM_001648	14737	TES_downstream	+	51358170
858	chr19	51372683	51373132	606293	KLKP1	NR_002948	26746	TES_downstream	-	51385353
858	chr19	51372683	51373132	9622	KLK4	NM_004917	41086	TES_downstream	-	51409607
859	chr19	51392832	51393372	606293	KLKP1	NR_002948	6551	3'UTR	-	51385353
859	chr19	51392832	51393372	3817	KLK2	NM_001002231	16414	TES_downstream	+	51376688
859	chr19	51392832	51393372	3817	KLK2	NM_005551	16414	TES_downstream	+	51376688
859	chr19	51392832	51393372	9622	KLK4	NM_004917	20891	TES_downstream	-	51409607
859	chr19	51392832	51393372	354	KLK3	NM_001030050	34932	TES_downstream	+	51358170
859	chr19	51392832	51393372	354	KLK3	NM_001030047	34932	TES_downstream	+	51358170
859	chr19	51392832	51393372	354	KLK3	NM_001030048	34932	TES_downstream	+	51358170
859	chr19	51392832	51393372	354	KLK3	NM_001030049	34932	TES_downstream	+	51358170
859	chr19	51392832	51393372	354	KLK3	NM_001648	34932	TES_downstream	+	51358170
860	chr19	51574267	51574758	11012	KLK11	NM_001136032	-44643	TSS_upstream	-	51525492
860	chr19	51574267	51574758	11012	KLK11	NM_144947	-43628	TSS_upstream	-	51525486
860	chr19	51574267	51574758	11012	KLK11	NM_006853	-43223	TSS_upstream	-	51525486
860	chr19	51574267	51574758	43849	KLK12	NM_019598	-36365	TSS_upstream	-	51532347
860	chr19	51574267	51574758	43849	KLK12	NM_145894	-36365	TSS_upstream	-	51532347
860	chr19	51574267	51574758	43849	KLK12	NM_145895	-36365	TSS_upstream	-	51532347
860	chr19	51574267	51574758	26085	KLK13	NM_015596	-6146	TSS_upstream	-	51559463
860	chr19	51574267	51574758	43847	KLK14	NM_022046	12989	TES_downstream	-	51581153
860	chr19	51574267	51574758	90353	CTU1	NM_145232	37134	TES_downstream	-	51600863
861	chr19	56187667	56188339	29924	EPN1	NM_001130071	13	5'UTR	+	56187990
861	chr19	56187667	56188339	29924	EPN1	NM_001130072	1443	5'UTR	+	56186560
861	chr19	56187667	56188339	29924	EPN1	NM_013333	1443	5'UTR	+	56186560
861	chr19	56187667	56188339	11338	U2AF2	NM_001012478	22588	TES_downstream	+	56165415
861	chr19	56187667	56188339	11338	U2AF2	NM_007279	22588	TES_downstream	+	56165415
861	chr19	56187667	56188339	29903	CCDC106	NM_013301	29050	TES_downstream	+	56158953
861	chr19	56187667	56188339	51545	ZNF581	NM_016535	33018	TES_downstream	+	56154985
861	chr19	56187667	56188339	51157	ZNF580	NM_001163423	34541	TES_downstream	+	56153462
861	chr19	56187667	56188339	51157	ZNF580	NM_016202	34586	TES_downstream	+	56153417
861	chr19	56187667	56188339	51157	ZNF580	NM_207115	35612	TES_downstream	+	56152391
863	chr2	3473868	3474450	55256	ADI1	NM_018269	49190	TES_downstream	-	3501690
867	chr2	9141166	9141753	129642	MBOAT2	NM_138799	2416	intron	-	8996700
868	chr2	10804894	10805286	79954	NOL10	NM_024894	25021	intron	-	10710893
869	chr2	11679519	11679942	9687	GREB1	NM_033090	-3120	TSS_upstream	+	11682850
869	chr2	11679519	11679942	9687	GREB1	NM_148903	-349	TSS_upstream	+	11680079
869	chr2	11679519	11679942	9687	GREB1	NM_014668	5489	5'UTR	+	11674241
877	chr2	23631152	23631650	114818	KLHL29	NM_052920	23104	5'UTR	+	23608297
879	chr2	25413423	25413778	5443	POMC	NM_000939	-22042	TSS_upstream	-	25383721
879	chr2	25413423	25413778	5443	POMC	NM_001035256	-22042	TSS_upstream	-	25383721
886	chr2	36602715	36603202	51232	CRIM1	NM_016441	19562	intron	+	36583396
888	chr2	38366046	38366547	285154	C2orf58	NR_027252	8050	5'UTR	+	38358246
897	chr2	67673746	67674163	54465	ETAA1	NM_019002	49513	TES_downstream	+	67624441
906	chr2	85185619	85186044	56888	KCMF1	NM_020122	-12399	TSS_upstream	+	85198230
907	chr2	85935600	85936256	84913	ATOH8	NM_032827	-44980	TSS_upstream	+	85980908
907	chr2	85935600	85936256	6439	SFTPB	NM_000542	-40620	TSS_upstream	-	85885984
907	chr2	85935600	85936256	6439	SFTPB	NM_198843	-40617	TSS_upstream	-	85884440
907	chr2	85935600	85936256	10578	GNLY	NM_006433	14515	TES_downstream	+	85921413
907	chr2	85935600	85936256	10578	GNLY	NM_012483	14515	TES_downstream	+	85921413
909	chr2	100684167	100684770	3899	AFF3	NM_001025108	37576	intron	-	100163717
912	chr2	105932435	105932836	79074	C2orf49	NM_024093	-21377	TSS_upstream	+	105954012
912	chr2	105932435	105932836	9392	TGFBRAP1	NM_001142621	13512	5'UTR	-	105883541
912	chr2	105932435	105932836	9392	TGFBRAP1	NM_004257	13512	5'UTR	-	105883541
913	chr2	106060746	106061099	2274	FHL2	NM_001039492	-45348	TSS_upstream	-	105977284
913	chr2	106060746	106061099	2274	FHL2	NM_001450	-45242	TSS_upstream	-	105977284
913	chr2	106060746	106061099	2274	FHL2	NM_201555	-45242	TSS_upstream	-	105977284
913	chr2	106060746	106061099	2274	FHL2	NM_201557	-5693	TSS_upstream	-	105977284
914	chr2	108836510	108836948	442038	SULT1C3	NM_001008743	-26921	TSS_upstream	+	108863650
915	chr2	109248806	109249295	3987	LIMS1	NM_004987	44284	5'UTR	+	109204766
916	chr2	112663651	112664111	64682	ANAPC1	NM_022662	-22141	TSS_upstream	-	112526640
916	chr2	112663651	112664111	10461	MERTK	NM_006343	7691	intron	+	112656190
917	chr2	112685110	112685496	64682	ANAPC1	NM_022662	-43563	TSS_upstream	-	112526640
917	chr2	112685110	112685496	10461	MERTK	NM_006343	29113	intron	+	112656190
918	chr2	113345924	113346430	84269	CHCHD5	NM_032309	4142	intron	+	113342035
918	chr2	113345924	113346430	84172	POLR1B	NM_001137604	46686	TES_downstream	+	113299491
918	chr2	113345924	113346430	84172	POLR1B	NM_019014	46686	TES_downstream	+	113299491
919	chr2	114689973	114690389	10096	ACTR3	NM_005721	42645	intron	+	114647536
922	chr2	120095297	120095781	1622	DBI	NM_001079863	-29711	TSS_upstream	+	120125250
922	chr2	120095297	120095781	1622	DBI	NM_020548	-29066	TSS_upstream	+	120124605
922	chr2	120095297	120095781	1622	DBI	NM_001079862	-28964	TSS_upstream	+	120124503
922	chr2	120095297	120095781	130355	C2orf76	NM_001017927	28718	intron	-	120060019
924	chr2	124806238	124806629	129684	CNTNAP5	NM_130773	23570	intron	+	124782863
926	chr2	135597195	135597659	130013	ACMSD	NM_138326	1242	intron	+	135596185
927	chr2	136722740	136723196	1615	DARS	NM_001349	20253	intron	-	136664253
930	chr2	144975361	144975751	79712	GTDC1	NM_024659	19349	5'UTR	-	144695643
934	chr2	149635027	149635351	3800	KIF5C	NM_004522	2371	intron	+	149632818
935	chr2	152631044	152631468	4703	NEB	NM_001164507	-40256	TSS_upstream	-	152341854
935	chr2	152631044	152631468	4703	NEB	NM_001164508	-40256	TSS_upstream	-	152341854
935	chr2	152631044	152631468	4703	NEB	NM_004543	-40256	TSS_upstream	-	152341854
937	chr2	159659352	159659882	92196	DAPL1	NM_001017920	7789	intron	+	159651828
938	chr2	159667425	159668009	92196	DAPL1	NM_001017920	15889	intron	+	159651828
940	chr2	162941050	162941503	1803	DPP4	NM_001935	-10225	TSS_upstream	-	162848756
941	chr2	165706669	165707065	22837	COBLL1	NM_014900	-8940	TSS_upstream	-	165541259
943	chr2	169134921	169135455	27347	STK39	NM_013233	-31084	TSS_upstream	-	168810530
945	chr2	172953498	172953825	1745	DLX1	NM_001038493	3454	3'UTR	+	172950207
945	chr2	172953498	172953825	1745	DLX1	NM_178120	3454	3'UTR	+	172950207
945	chr2	172953498	172953825	1746	DLX2	NM_004405	13816	TES_downstream	-	172964166
947	chr2	175671341	175671746	1134	CHRNA1	NM_000079	-42344	TSS_upstream	-	175612322
947	chr2	175671341	175671746	1134	CHRNA1	NM_001039523	-42344	TSS_upstream	-	175612322
948	chr2	176941736	176942129	3235	HOXD9	NM_014213	-45480	TSS_upstream	+	176987412
948	chr2	176941736	176942129	3236	HOXD10	NM_002148	-39559	TSS_upstream	+	176981491
948	chr2	176941736	176942129	3237	HOXD11	NM_021192	-30151	TSS_upstream	+	176972083
948	chr2	176941736	176942129	3238	HOXD12	NM_021193	-22597	TSS_upstream	+	176964529
948	chr2	176941736	176942129	3239	HOXD13	NM_000523	-15599	TSS_upstream	+	176957531
948	chr2	176941736	176942129	344191	EVX2	NM_001080458	6757	TES_downstream	-	176944836
950	chr2	178794621	178795233	50940	PDE11A	NM_001077196	-41462	TSS_upstream	-	178487978
950	chr2	178794621	178795233	50940	PDE11A	NM_001077358	-7364	TSS_upstream	-	178494126
951	chr2	179774139	179775122	285025	CCDC141	NM_173648	-24953	TSS_upstream	-	179700491
952	chr2	180438791	180439345	151126	ZNF385B	NM_001113398	-11754	TSS_upstream	-	180306719
955	chr2	187408863	187409560	3685	ITGAV	NM_001145000	-45578	TSS_upstream	+	187454789
955	chr2	187408863	187409560	3685	ITGAV	NM_002210	-45578	TSS_upstream	+	187454789
957	chr2	188406415	188406856	7035	TFPI	NM_006287	12583	5'UTR	-	188328959
957	chr2	188406415	188406856	7035	TFPI	NM_001032281	12583	5'UTR	-	188343304
961	chr2	192127676	192128145	4430	MYO1B	NM_001161819	17657	5'UTR	+	192110253
961	chr2	192127676	192128145	4430	MYO1B	NM_001130158	17804	5'UTR	+	192110106
961	chr2	192127676	192128145	4430	MYO1B	NM_012223	17804	5'UTR	+	192110106
968	chr2	196504745	196505334	57181	SLC39A10	NM_020342	-16812	TSS_upstream	+	196521851
968	chr2	196504745	196505334	57181	SLC39A10	NM_001127257	-16492	TSS_upstream	+	196521531
969	chr2	198034816	198035197	91526	ANKRD44	NM_153697	27755	intron	-	197859249
975	chr2	211098227	211098694	33	ACADL	NM_001608	-8246	TSS_upstream	-	211052717
978	chr2	219178058	219178517	14	AAMP	NM_001087	-43395	TSS_upstream	-	219128852
978	chr2	219178058	219178517	375307	C2orf62	NM_198559	-43291	TSS_upstream	+	219221578
978	chr2	219178058	219178517	64114	TMBIM1	NM_022152	-21008	TSS_upstream	-	219138916
978	chr2	219178058	219178517	25953	PNKD	NM_022572	-9630	TSS_upstream	+	219187917
978	chr2	219178058	219178517	25953	PNKD	NM_001077399	43173	TES_downstream	+	219135114
978	chr2	219178058	219178517	25953	PNKD	NM_015488	43173	intron	+	219135114
979	chr2	220263557	220264100	10290	SPEG	NM_005876	-35871	TSS_upstream	+	220299699
979	chr2	220263557	220264100	1674	DES	NM_001927	-19270	TSS_upstream	+	220283098
979	chr2	220263557	220264100	23549	DNPEP	NM_012100	-11167	TSS_upstream	-	220238179
980	chr2	222475319	222475733	2043	EPHA4	NM_004438	-38517	TSS_upstream	-	222282748
981	chr2	223317108	223317531	130367	SGPP2	NM_152386	27998	intron	+	223289321
991	chr2	230962494	230962999	151473	SLC16A14	NM_152527	-29128	TSS_upstream	-	230899697
992	chr2	233520080	233520435	26058	GIGYF2	NM_001103146	-41757	TSS_upstream	+	233562014
992	chr2	233520080	233520435	26058	GIGYF2	NM_001103147	-41757	TSS_upstream	+	233562014
992	chr2	233520080	233520435	26058	GIGYF2	NM_001103148	-41757	TSS_upstream	+	233562014
992	chr2	233520080	233520435	26058	GIGYF2	NM_015575	-41757	TSS_upstream	+	233562014
992	chr2	233520080	233520435	80303	EFHD1	NM_025202	22051	intron	+	233498206
992	chr2	233520080	233520435	80303	EFHD1	NR_027663	49491	5'UTR	+	233470766
993	chr2	234861935	234862404	79054	TRPM8	NM_024080	36127	intron	+	234826042
998	chr2	238410770	238411585	79083	MLPH	NM_001042467	15300	intron	+	238395877
998	chr2	238410770	238411585	79083	MLPH	NM_024101	15300	intron	+	238395877
999	chr2	239152646	239153208	80895	ILKAP	NM_030768	-40604	TSS_upstream	-	239079043
999	chr2	239152646	239153208	151174	LOC151174	NR_026925	-12610	TSS_upstream	-	239133753
999	chr2	239152646	239153208	151174	LOC151174	NR_026926	-12610	TSS_upstream	-	239133753
999	chr2	239152646	239153208	55502	HES6	NM_001142853	-4247	TSS_upstream	-	239146909
999	chr2	239152646	239153208	55502	HES6	NM_018645	-4247	TSS_upstream	-	239146909
999	chr2	239152646	239153208	643387	LOC643387	NR_026923	12601	TES_downstream	+	239140326
999	chr2	239152646	239153208	8864	PER2	NM_022817	44279	3'UTR	-	239152679
1000	chr2	243040254	243040652	728323	LOC728323	NR_024437	9610	5'UTR	+	243030843
1001	chr20	871968	872259	51378	ANGPT4	NM_015985	24846	intron	-	853298
1001	chr20	871968	872259	83541	FAM110A	NM_031424	46829	TES_downstream	+	825284
1003	chr20	2245669	2246122	7053	TGM3	NM_003245	-30717	TSS_upstream	+	2276612
1006	chr20	9056382	9056806	5332	PLCB4	NM_182797	-20337	TSS_upstream	+	9076931
1006	chr20	9056382	9056806	5332	PLCB4	NM_000933	-20337	TSS_upstream	+	9076931
1009	chr20	10639259	10639784	182	JAG1	NM_000214	15172	intron	-	10618331
1014	chr20	17986665	17987260	692086	SNORD17	NR_003045	-43374	TSS_upstream	-	17943352
1014	chr20	17986665	17987260	27131	SNX5	NM_014426	-37809	TSS_upstream	-	17922245
1014	chr20	17986665	17987260	27131	SNX5	NM_152227	-37473	TSS_upstream	-	17922245
1014	chr20	17986665	17987260	92667	C20orf72	NM_052865	37201	TES_downstream	+	17949761
1018	chr20	21259411	21259915	22803	XRN2	NM_012255	-24278	TSS_upstream	+	21283941
1021	chr20	25260683	25261130	5834	PYGB	NM_002862	32201	exon	+	25228705
1022	chr20	30267633	30268073	84701	COX4I2	NM_032609	42163	TES_downstream	+	30225690
1022	chr20	30267633	30268073	598	BCL2L1	NM_001191	42802	intron	-	30252262
1022	chr20	30267633	30268073	598	BCL2L1	NM_138578	42802	intron	-	30252262
1023	chr20	32199783	32200383	9139	CBFA2T2	NM_005093	49913	intron	+	32150170
1023	chr20	32199783	32200383	9139	CBFA2T2	NM_001039709	49913	intron	+	32150170
1024	chr20	32320255	32320713	1869	E2F1	NM_005225	-46275	TSS_upstream	-	32263292
1024	chr20	32320255	32320713	11264	PXMP4	NM_007238	-12349	TSS_upstream	-	32290550
1024	chr20	32320255	32320713	11264	PXMP4	NM_183397	-12349	TSS_upstream	-	32290550
1024	chr20	32320255	32320713	84905	ZNF341	NM_032819	677	intron	+	32319807
1025	chr20	32840454	32840936	434	ASIP	NM_001672	-7475	TSS_upstream	+	32848170
1026	chr20	32851872	32852333	434	ASIP	NM_001672	3932	intron	+	32848170
1026	chr20	32851872	32852333	191	AHCY	NM_000687	39112	TES_downstream	-	32868072
1026	chr20	32851872	32852333	191	AHCY	NM_001161766	47505	TES_downstream	-	32868072
1027	chr20	35932095	35932479	2691	GHRH	NM_021081	-46996	TSS_upstream	-	35879491
1027	chr20	35932095	35932479	6714	SRC	NM_198291	-42269	TSS_upstream	+	35974556
1027	chr20	35932095	35932479	6714	SRC	NM_005417	-40800	TSS_upstream	+	35973087
1027	chr20	35932095	35932479	63905	MANBAL	NM_001003897	14237	intron	+	35918050
1027	chr20	35932095	35932479	63905	MANBAL	NM_022077	14237	intron	+	35918050
1029	chr20	37233358	37233850	343578	C20orf95	NM_001164431	3028	intron	+	37230576
1029	chr20	37233358	37233850	149685	ADIG	NM_001018082	23767	TES_downstream	+	37209837
1030	chr20	37628774	37629199	60625	DHX35	NM_021931	37987	intron	+	37590999
1033	chr20	40279114	40279596	84181	CHD6	NM_032221	-32223	TSS_upstream	-	40031169
1035	chr20	44144231	44144577	10816	SPINT3	NM_006652	-141	TSS_upstream	-	44141100
1035	chr20	44144231	44144577	140870	WFDC6	NM_080827	23729	TES_downstream	-	44162835
1035	chr20	44144231	44144577	57119	SPINLW1	NM_181502	30611	TES_downstream	-	44169266
1035	chr20	44144231	44144577	57119	SPINLW1	NM_020398	31623	TES_downstream	-	44169266
1035	chr20	44144231	44144577	10406	WFDC2	NM_006103	46011	TES_downstream	+	44098393
1037	chr20	45947370	45947837	100131496	LOC100131496	NR_024594	358	5'UTR	+	45947245
1037	chr20	45947370	45947837	23613	ZMYND8	NM_012408	37870	intron	-	45838380
1037	chr20	45947370	45947837	23613	ZMYND8	NM_183047	37870	intron	-	45838380
1037	chr20	45947370	45947837	23613	ZMYND8	NM_183048	37870	intron	-	45838380
1038	chr20	45962793	45963369	100131496	LOC100131496	NR_024594	15836	TES_downstream	+	45947245
1038	chr20	45962793	45963369	23613	ZMYND8	NM_012408	22392	intron	-	45838380
1038	chr20	45962793	45963369	23613	ZMYND8	NM_183047	22392	intron	-	45838380
1038	chr20	45962793	45963369	23613	ZMYND8	NM_183048	22392	intron	-	45838380
1040	chr20	48200196	48200633	5740	PTGIS	NM_000961	-15708	TSS_upstream	-	48120412
1041	chr20	49154833	49155207	693230	MIR645	NR_030375	-47302	TSS_upstream	+	49202322
1041	chr20	49154833	49155207	5770	PTPN1	NM_002827	28130	intron	+	49126890
1044	chr20	52687961	52688438	8537	BCAS1	NM_003657	-896	TSS_upstream	-	52560078
1046	chr20	61553965	61554359	63910	SLC17A9	NM_022082	-29836	TSS_upstream	+	61583998
1046	chr20	61553965	61554359	54994	C20orf11	NM_017896	-15278	TSS_upstream	+	61569440
1046	chr20	61553965	61554359	11083	DIDO1	NM_080796	3682	5'UTR	-	61536354
1046	chr20	61553965	61554359	11083	DIDO1	NM_033081	15111	5'UTR	-	61509089
1046	chr20	61553965	61554359	11083	DIDO1	NM_080797	15111	5'UTR	-	61518568
1046	chr20	61553965	61554359	11083	DIDO1	NM_022105	15111	5'UTR	-	61536354
1047	chr20	61829651	61830206	79444	BIRC7	NM_022161	-37347	TSS_upstream	+	61867275
1047	chr20	61829651	61830206	79444	BIRC7	NM_139317	-37347	TSS_upstream	+	61867275
1047	chr20	61829651	61830206	54915	YTHDF1	NM_017798	17609	intron	-	61826783
1047	chr20	61829651	61830206	406909	MIR124-3	NR_029670	20077	TES_downstream	+	61809851
1049	chr21	17452126	17452943	388815	C21orf34	NR_027790	9693	5'UTR	+	17442841
1050	chr21	17549242	17549709	388815	C21orf34	NR_027791	-17223	TSS_upstream	+	17566698
1056	chr21	27510871	27511335	351	APP	NM_000484	32034	intron	-	27252861
1056	chr21	27510871	27511335	351	APP	NM_001136129	32034	intron	-	27252861
1056	chr21	27510871	27511335	351	APP	NM_001136130	32034	intron	-	27252861
1056	chr21	27510871	27511335	351	APP	NM_201413	32034	intron	-	27252861
1056	chr21	27510871	27511335	351	APP	NM_201414	32034	intron	-	27252861
1063	chr21	29922399	29923101	118421	NCRNA00161	NR_026552	11111	TES_downstream	+	29911639
1063	chr21	29922399	29923101	118421	NCRNA00161	NR_026553	11111	TES_downstream	+	29911639
1064	chr21	30329971	30330448	26046	RNF160	NM_015565	35067	intron	-	30300465
1066	chr21	33783839	33784289	677846	SNORA80	NR_002996	-34434	TSS_upstream	-	33749496
1066	chr21	33783839	33784289	9875	URB1	NM_014825	-18753	TSS_upstream	-	33683329
1066	chr21	33783839	33784289	59271	C21orf63	NM_058187	-687	TSS_upstream	+	33784751
1066	chr21	33783839	33784289	84996	C21orf119	NR_026845	18623	TES_downstream	+	33765441
1067	chr21	34075611	34076042	8867	SYNJ1	NM_001160306	24423	intron	-	34001068
1067	chr21	34075611	34076042	8867	SYNJ1	NM_001160302	24423	intron	-	34001068
1067	chr21	34075611	34076042	8867	SYNJ1	NM_003895	24524	intron	-	34001068
1067	chr21	34075611	34076042	8867	SYNJ1	NM_203446	24524	intron	-	34001068
1068	chr21	34111567	34111956	54067	C21orf49	NR_024622	-32649	TSS_upstream	+	34144410
1068	chr21	34111567	34111956	54067	C21orf49	NR_024623	-32649	TSS_upstream	+	34144410
1068	chr21	34111567	34111956	8867	SYNJ1	NM_001160306	-11512	TSS_upstream	-	34001068
1068	chr21	34111567	34111956	8867	SYNJ1	NM_001160302	-11512	TSS_upstream	-	34001068
1068	chr21	34111567	34111956	8867	SYNJ1	NM_003895	-11411	TSS_upstream	-	34001068
1068	chr21	34111567	34111956	8867	SYNJ1	NM_203446	-11411	TSS_upstream	-	34001068
1068	chr21	34111567	34111956	94104	C21orf66	NM_016631	32407	intron	-	34106212
1068	chr21	34111567	34111956	94104	C21orf66	NR_027873	32407	3'UTR	-	34106212
1068	chr21	34111567	34111956	94104	C21orf66	NM_013329	32407	TES_downstream	-	34113651
1069	chr21	36108838	36109705	54064	NCRNA00160	NR_024351	13167	5'UTR	+	36096104
1071	chr21	37853775	37854254	23562	CLDN14	NM_012130	-15290	TSS_upstream	-	37832919
1071	chr21	37853775	37854254	23562	CLDN14	NM_001146079	-1627	TSS_upstream	-	37832919
1071	chr21	37853775	37854254	23562	CLDN14	NM_144492	-1627	TSS_upstream	-	37832919
1075	chr21	40125242	40125798	400866	NCRNA00114	NR_027067	-1340	TSS_upstream	-	40110878
1075	chr21	40125242	40125798	400866	NCRNA00114	NR_027066	15377	3'UTR	-	40110950
1075	chr21	40125242	40125798	400866	NCRNA00114	NR_027065	19880	3'UTR	-	40110950
1079	chr21	42718099	42718463	4600	MX2	NM_002463	-15668	TSS_upstream	+	42733949
1079	chr21	42718099	42718463	54097	FAM3B	NM_058186	29621	intron	+	42688660
1079	chr21	42718099	42718463	54097	FAM3B	NM_206964	29621	intron	+	42688660
1080	chr21	42893549	42893940	7113	TMPRSS2	NM_001135099	-13753	TSS_upstream	-	42836478
1080	chr21	42893549	42893940	7113	TMPRSS2	NM_005656	-13660	TSS_upstream	-	42836478
1081	chr21	43406037	43406547	150142	C21orf121	NR_027273	-35820	TSS_upstream	+	43442112
1081	chr21	43406037	43406547	25966	C2CD2	NM_015500	-32294	TSS_upstream	-	43305219
1081	chr21	43406037	43406547	49854	ZNF295	NM_001098402	24203	TES_downstream	-	43406940
1081	chr21	43406037	43406547	49854	ZNF295	NM_001098403	24203	TES_downstream	-	43406940
1081	chr21	43406037	43406547	49854	ZNF295	NM_020727	24203	TES_downstream	-	43406940
1082	chr21	44091939	44092475	5152	PDE9A	NM_001001567	18346	intron	+	44073861
1082	chr21	44091939	44092475	5152	PDE9A	NM_001001569	18346	intron	+	44073861
1082	chr21	44091939	44092475	5152	PDE9A	NM_001001570	18346	intron	+	44073861
1082	chr21	44091939	44092475	5152	PDE9A	NM_001001574	18346	intron	+	44073861
1082	chr21	44091939	44092475	5152	PDE9A	NM_001001578	18346	intron	+	44073861
1082	chr21	44091939	44092475	5152	PDE9A	NM_001001583	18346	intron	+	44073861
1082	chr21	44091939	44092475	5152	PDE9A	NM_002606	18346	intron	+	44073861
1082	chr21	44091939	44092475	5152	PDE9A	NM_001001568	18346	intron	+	44073861
1082	chr21	44091939	44092475	5152	PDE9A	NM_001001571	18346	intron	+	44073861
1082	chr21	44091939	44092475	5152	PDE9A	NM_001001575	18346	intron	+	44073861
1082	chr21	44091939	44092475	5152	PDE9A	NM_001001577	18346	intron	+	44073861
1082	chr21	44091939	44092475	5152	PDE9A	NM_001001581	18346	intron	+	44073861
1082	chr21	44091939	44092475	5152	PDE9A	NM_001001582	18346	intron	+	44073861
1082	chr21	44091939	44092475	5152	PDE9A	NM_001001576	18346	5'UTR	+	44073861
1082	chr21	44091939	44092475	5152	PDE9A	NM_001001580	18346	5'UTR	+	44073861
1082	chr21	44091939	44092475	5152	PDE9A	NM_001001572	18346	5'UTR	+	44073861
1082	chr21	44091939	44092475	5152	PDE9A	NM_001001573	18346	5'UTR	+	44073861
1082	chr21	44091939	44092475	5152	PDE9A	NM_001001579	18346	5'UTR	+	44073861
1082	chr21	44091939	44092475	5152	PDE9A	NM_001001584	18346	5'UTR	+	44073861
1082	chr21	44091939	44092475	5152	PDE9A	NM_001001585	18346	5'UTR	+	44073861
1085	chr21	46525731	46526316	728039	C21orf122	NR_027292	-32898	TSS_upstream	-	46490872
1085	chr21	46525731	46526316	104	ADARB1	NM_001112	31531	5'UTR	+	46494492
1085	chr21	46525731	46526316	104	ADARB1	NM_015833	31531	5'UTR	+	46494492
1085	chr21	46525731	46526316	104	ADARB1	NM_001160230	31531	5'UTR	+	46494492
1085	chr21	46525731	46526316	104	ADARB1	NM_015834	31531	5'UTR	+	46494492
1085	chr21	46525731	46526316	104	ADARB1	NR_027672	31531	5'UTR	+	46494492
1085	chr21	46525731	46526316	104	ADARB1	NR_027673	31531	5'UTR	+	46494492
1085	chr21	46525731	46526316	104	ADARB1	NR_027674	31531	5'UTR	+	46494492
1087	chr21	46852882	46853318	80781	COL18A1	NM_030582	-22323	TSS_upstream	+	46875423
1087	chr21	46852882	46853318	80781	COL18A1	NM_130444	-22323	TSS_upstream	+	46875423
1087	chr21	46852882	46853318	378832	NCRNA00175	NR_028082	-8146	TSS_upstream	-	46839630
1087	chr21	46852882	46853318	378832	NCRNA00175	NR_027498	-8116	TSS_upstream	-	46839630
1087	chr21	46852882	46853318	80781	COL18A1	NM_130445	28004	intron	+	46825096
1088	chr22	21962069	21962548	406920	MIR130B	NR_029845	-45284	TSS_upstream	+	22007592
1088	chr22	21962069	21962548	100126318	MIR301B	NR_030622	-44961	TSS_upstream	+	22007269
1088	chr22	21962069	21962548	23753	SDF2L1	NM_022044	-34233	TSS_upstream	+	21996541
1088	chr22	21962069	21962548	164592	CCDC116	NM_152612	-24777	TSS_upstream	+	21987085
1088	chr22	21962069	21962548	150223	YDJC	NM_001017964	22031	TES_downstream	-	21982377
1088	chr22	21962069	21962548	7332	UBE2L3	NM_198157	40352	intron	+	21921956
1088	chr22	21962069	21962548	7332	UBE2L3	NM_003347	40352	intron	+	21921956
1088	chr22	21962069	21962548	7332	UBE2L3	NR_028436	40352	5'UTR	+	21921956
1088	chr22	21962069	21962548	7332	UBE2L3	NR_028437	40352	5'UTR	+	21921956
1089	chr22	22902267	22902628	140883	ZNF280B	NM_080764	-38943	TSS_upstream	-	22838771
1089	chr22	22902267	22902628	129025	ZNF280A	NM_080740	-27835	TSS_upstream	-	22868062
1089	chr22	22902267	22902628	23532	PRAME	NM_206955	-898	TSS_upstream	-	22890123
1089	chr22	22902267	22902628	23532	PRAME	NM_206956	-898	TSS_upstream	-	22890123
1089	chr22	22902267	22902628	23532	PRAME	NM_006115	-752	TSS_upstream	-	22890123
1089	chr22	22902267	22902628	23532	PRAME	NM_206953	-752	TSS_upstream	-	22890123
1089	chr22	22902267	22902628	23532	PRAME	NM_206954	-752	TSS_upstream	-	22890123
1089	chr22	22902267	22902628	648691	LOC648691	NR_027426	692	5'UTR	+	22901755
1091	chr22	28160822	28161233	4330	MN1	NM_002430	36458	intron	-	28144265
1092	chr22	29913514	29914088	8563	THOC5	NM_001002878	35842	intron	-	29904156
1092	chr22	29913514	29914088	8563	THOC5	NM_001002879	35842	intron	-	29904156
1092	chr22	29913514	29914088	8563	THOC5	NM_001002877	35934	intron	-	29904156
1092	chr22	29913514	29914088	8563	THOC5	NM_003678	35934	intron	-	29904156
1092	chr22	29913514	29914088	4744	NEFH	NM_021076	37621	TES_downstream	+	29876180
1094	chr22	30812916	30813378	200312	RNF215	NM_001017981	-29846	TSS_upstream	-	30774804
1094	chr22	30812916	30813378	51537	MTP18	NM_016498	-8572	TSS_upstream	+	30821719
1094	chr22	30812916	30813378	51537	MTP18	NM_001003704	-8572	TSS_upstream	+	30821719
1094	chr22	30812916	30813378	23541	SEC14L2	NM_033382	20215	TES_downstream	+	30792932
1094	chr22	30812916	30813378	23541	SEC14L2	NM_012429	20215	intron	+	30792932
1096	chr22	41354319	41354761	9978	RBX1	NM_014248	7156	intron	+	41347384
1097	chr22	41813916	41814321	10766	TOB2	NM_016272	28908	TES_downstream	-	41829491
1097	chr22	41813916	41814321	7008	TEF	NM_003216	36156	TES_downstream	+	41777962
1098	chr22	43386876	43387275	11252	PACSIN2	NM_007229	-44029	TSS_upstream	-	43266938
1099	chr22	45040760	45041426	55615	PRR5	NM_015366	-31594	TSS_upstream	+	45072687
1099	chr22	45040760	45041426	55615	PRR5	NM_001017530	-31594	TSS_upstream	+	45072687
1099	chr22	45040760	45041426	55615	PRR5	NM_001017528	-23499	TSS_upstream	+	45064592
1099	chr22	45040760	45041426	55615	PRR5	NM_001017529	-23499	TSS_upstream	+	45064592
1100	chr22	45514478	45514842	10762	NUP50	NM_153645	-45891	TSS_upstream	+	45560551
1100	chr22	45514478	45514842	10762	NUP50	NM_007172	-45065	TSS_upstream	+	45559725
1101	chr22	45586331	45586803	23313	C22orf9	NM_015264	21779	TES_downstream	-	45588122
1101	chr22	45586331	45586803	10762	NUP50	NM_153645	26016	TES_downstream	+	45560551
1101	chr22	45586331	45586803	10762	NUP50	NM_007172	26842	TES_downstream	+	45559725
1103	chr22	46371070	46371474	730668	LOC730668	NR_027240	-31223	TSS_upstream	+	46402495
1103	chr22	46371070	46371474	7477	WNT7B	NM_058238	1735	intron	-	46316247
1105	chr22	50651726	50652105	83642	SELO	NM_031454	12508	intron	+	50639407
1105	chr22	50651726	50652105	80305	TRABD	NM_025204	27556	TES_downstream	+	50624359
1105	chr22	50651726	50652105	85378	TUBGCP6	NM_020461	31484	TES_downstream	-	50656117
1105	chr22	50651726	50652105	83933	HDAC10	NM_001159286	37918	TES_downstream	-	50683614
1105	chr22	50651726	50652105	83933	HDAC10	NM_032019	37918	TES_downstream	-	50683614
1105	chr22	50651726	50652105	56666	PANX2	NM_001160300	42756	TES_downstream	+	50609159
1105	chr22	50651726	50652105	56666	PANX2	NM_052839	42756	TES_downstream	+	50609159
1105	chr22	50651726	50652105	56666	PANX2	NR_027691	42756	TES_downstream	+	50609159
1105	chr22	50651726	50652105	6300	MAPK12	NM_002969	48173	TES_downstream	-	50691330
1106	chr3	2911565	2912061	152330	CNTN4	NM_175613	-22107	TSS_upstream	+	2933920
1112	chr3	9816171	9816531	26140	TTLL3	NM_001025930	-35552	TSS_upstream	+	9851903
1112	chr3	9816171	9816531	10093	ARPC4	NM_005718	-17875	TSS_upstream	+	9834226
1112	chr3	9816171	9816531	10093	ARPC4	NM_001024959	-17875	TSS_upstream	+	9834226
1112	chr3	9816171	9816531	10093	ARPC4	NM_001024960	-17875	TSS_upstream	+	9834226
1112	chr3	9816171	9816531	8536	CAMK1	NM_003656	-4691	TSS_upstream	-	9799032
1112	chr3	9816171	9816531	10474	TADA3	NM_006354	18068	TES_downstream	-	9821653
1112	chr3	9816171	9816531	10474	TADA3	NM_133480	18068	TES_downstream	-	9824812
1112	chr3	9816171	9816531	4968	OGG1	NM_016819	24724	TES_downstream	+	9791627
1112	chr3	9816171	9816531	4968	OGG1	NM_002542	24724	TES_downstream	+	9791627
1112	chr3	9816171	9816531	4968	OGG1	NM_016820	24724	TES_downstream	+	9791627
1112	chr3	9816171	9816531	4968	OGG1	NM_016829	24724	TES_downstream	+	9791627
1112	chr3	9816171	9816531	4968	OGG1	NM_016827	24724	TES_downstream	+	9791627
1112	chr3	9816171	9816531	4968	OGG1	NM_016828	24724	TES_downstream	+	9791627
1112	chr3	9816171	9816531	4968	OGG1	NM_016821	24724	TES_downstream	+	9791627
1112	chr3	9816171	9816531	4968	OGG1	NM_016826	24724	TES_downstream	+	9791627
1112	chr3	9816171	9816531	7862	BRPF1	NM_001003694	42918	TES_downstream	+	9773433
1112	chr3	9816171	9816531	7862	BRPF1	NM_004634	42918	TES_downstream	+	9773433
1113	chr3	10470156	10470626	100126334	MIR885	NR_030614	-34146	TSS_upstream	-	10436172
1114	chr3	10837379	10837836	285370	LOC285370	NR_027102	-31731	TSS_upstream	-	10801168
1114	chr3	10837379	10837836	6538	SLC6A11	NM_014229	-20309	TSS_upstream	+	10857916
1115	chr3	11355850	11356237	10533	ATG7	NM_001136031	42034	intron	+	11314009
1115	chr3	11355850	11356237	10533	ATG7	NM_001144912	42034	intron	+	11314009
1115	chr3	11355850	11356237	10533	ATG7	NM_006395	42034	intron	+	11314009
1116	chr3	11846018	11846383	132001	C3orf31	NM_138807	42151	intron	-	11831919
1117	chr3	12640419	12640805	23609	MKRN2	NM_014160	42019	TES_downstream	+	12598593
1118	chr3	13454939	13455435	23225	NUP210	NM_024923	6621	intron	-	13357736
1125	chr3	23884525	23885055	7324	UBE2E1	NM_003341	37352	intron	+	23847438
1125	chr3	23884525	23885055	7324	UBE2E1	NM_182666	37352	intron	+	23847438
1126	chr3	24000683	24001236	28512	NKIRAS1	NM_020345	-42423	TSS_upstream	-	23933573
1126	chr3	24000683	24001236	9975	NR1D2	NM_001145425	13348	intron	+	23987611
1126	chr3	24000683	24001236	9975	NR1D2	NM_005126	14209	intron	+	23986750
1126	chr3	24000683	24001236	6138	RPL15	NM_002948	42321	TES_downstream	+	23958638
1127	chr3	24181358	24181948	152024	LOC152024	NR_026834	-36916	TSS_upstream	-	24141464
1128	chr3	24182823	24183296	152024	LOC152024	NR_026834	-38322	TSS_upstream	-	24141464
1132	chr3	27401442	27401975	152110	NEK10	NM_199347	9203	5'UTR	-	27257097
1137	chr3	33244399	33244821	26032	SUSD5	NM_015551	16096	intron	-	33191536
1142	chr3	39881001	39881499	25924	MYRIP	NM_015460	29948	5'UTR	+	39851302
1143	chr3	42465635	42466417	131375	LYZL4	NM_144634	-13962	TSS_upstream	-	42438576
1144	chr3	42585940	42586698	51188	SS18L2	NM_016305	-45978	TSS_upstream	+	42632297
1144	chr3	42585940	42586698	9117	SEC22C	NM_004206	37108	TES_downstream	-	42589474
1144	chr3	42585940	42586698	9117	SEC22C	NM_032970	37108	TES_downstream	-	42594393
1144	chr3	42585940	42586698	7433	VIPR1	NM_004624	42216	TES_downstream	+	42544103
1145	chr3	42603958	42604507	4820	NKTR	NM_005385	-37914	TSS_upstream	+	42642146
1145	chr3	42603958	42604507	51188	SS18L2	NM_016305	-28065	TSS_upstream	+	42632297
1145	chr3	42603958	42604507	9117	SEC22C	NM_004206	19195	intron	-	42589474
1145	chr3	42603958	42604507	9117	SEC22C	NM_032970	19195	intron	-	42594393
1146	chr3	44908994	44909322	7047	TGM4	NM_003241	-6939	TSS_upstream	+	44916097
1146	chr3	44908994	44909322	131616	TMEM42	NM_144638	5751	TES_downstream	+	44903407
1146	chr3	44908994	44909322	693149	MIR564	NR_030290	5779	TES_downstream	+	44903379
1147	chr3	47497195	47497690	22937	SCAP	NM_012235	20002	5'UTR	-	47455183
1149	chr3	48273473	48274085	993	CDC25A	NM_001789	-43979	TSS_upstream	-	48198667
1149	chr3	48273473	48274085	993	CDC25A	NM_201567	-43979	TSS_upstream	-	48198667
1149	chr3	48273473	48274085	51385	ZNF589	NM_016089	-8816	TSS_upstream	+	48282595
1149	chr3	48273473	48274085	820	CAMP	NM_004345	8918	TES_downstream	+	48264861
1150	chr3	48278102	48278552	993	CDC25A	NM_001789	-48527	TSS_upstream	-	48198667
1150	chr3	48278102	48278552	993	CDC25A	NM_201567	-48527	TSS_upstream	-	48198667
1150	chr3	48278102	48278552	51385	ZNF589	NM_016089	-4268	TSS_upstream	+	48282595
1150	chr3	48278102	48278552	820	CAMP	NM_004345	13466	TES_downstream	+	48264861
1151	chr3	48848913	48849286	5576	PRKAR2A	NM_004157	36170	intron	-	48788092
1152	chr3	48923145	48923633	5576	PRKAR2A	NM_004157	-38120	TSS_upstream	-	48788092
1152	chr3	48923145	48923633	10425	ARIH2	NM_006321	-32891	TSS_upstream	+	48956280
1152	chr3	48923145	48923633	788	SLC25A20	NM_000387	13012	intron	-	48894356
1152	chr3	48923145	48923633	646450	C3orf71	NM_001123040	33428	TES_downstream	-	48955220
1153	chr3	51578950	51579308	9730	VPRBP	NM_014703	-45129	TSS_upstream	-	51433297
1153	chr3	51578950	51579308	23132	RAD54L2	NM_015106	3534	5'UTR	+	51575595
1157	chr3	61218320	61218837	2272	FHIT	NM_001166243	18554	5'UTR	-	59735037
1157	chr3	61218320	61218837	2272	FHIT	NM_002012	18554	5'UTR	-	59735037
1158	chr3	62082746	62083551	84099	ID2B	NR_026582	27243	TES_downstream	-	62109160
1159	chr3	64164093	64164583	166336	PRICKLE2	NM_198859	46792	intron	-	64079526
1166	chr3	68985846	68986467	151647	FAM19A4	NM_001005527	-4446	TSS_upstream	-	68780916
1166	chr3	68985846	68986467	151647	FAM19A4	NM_182522	-4446	TSS_upstream	-	68780916
1174	chr3	74613710	74614071	5067	CNTN3	NM_020872	-43548	TSS_upstream	-	74311721
1189	chr3	96538308	96538884	285220	EPHA6	NM_001080448	5172	intron	+	96533424
1190	chr3	99575934	99576433	11259	FILIP1L	NM_014890	18862	5'UTR	-	99566772
1190	chr3	99575934	99576433	84319	C3orf26	NM_032359	39503	intron	+	99536680
1198	chr3	106922919	106923533	344595	LOC344595	NR_028301	-36312	TSS_upstream	+	106959538
1198	chr3	106922919	106923533	344595	LOC344595	NR_028302	-36312	TSS_upstream	+	106959538
1198	chr3	106922919	106923533	100302640	LOC100302640	NR_028303	36258	3'UTR	-	106828642
1200	chr3	107962081	107962575	55081	IFT57	NM_018010	-20912	TSS_upstream	-	107879659
1201	chr3	111445405	111446110	90102	PHLDB2	NM_001134437	-5569	TSS_upstream	+	111451326
1202	chr3	111853369	111854072	257144	GCET2	NM_001008756	-1604	TSS_upstream	-	111839687
1202	chr3	111853369	111854072	257144	GCET2	NM_152785	-1604	TSS_upstream	-	111839687
1202	chr3	111853369	111854072	693152	MIR567	NR_030292	22073	TES_downstream	+	111831647
1202	chr3	111853369	111854072	79669	C3orf52	NM_024616	48539	TES_downstream	+	111805181
1208	chr3	119505282	119505620	8856	NR1I2	NM_022002	3895	intron	+	119501556
1208	chr3	119505282	119505620	8856	NR1I2	NM_003889	6121	5'UTR	+	119499330
1208	chr3	119505282	119505620	8856	NR1I2	NM_033013	6121	5'UTR	+	119499330
1209	chr3	120274866	120275514	4710	NDUFB4	NM_004547	-39937	TSS_upstream	+	120315127
1210	chr3	120408283	120408702	3081	HGD	NM_000187	-7165	TSS_upstream	-	120347015
1212	chr3	121532788	121533608	55840	EAF2	NM_018456	-20835	TSS_upstream	+	121554033
1212	chr3	121532788	121533608	9657	IQCB1	NM_001023570	20727	intron	-	121488609
1212	chr3	121532788	121533608	9657	IQCB1	NM_001023571	20727	intron	-	121488609
1213	chr3	122370393	122370882	54625	PARP14	NM_017554	-29034	TSS_upstream	+	122399671
1213	chr3	122370393	122370882	165631	PARP15	NM_152615	36113	TES_downstream	+	122334524
1214	chr3	122471297	122471727	84925	DIRC2	NM_032839	-42388	TSS_upstream	+	122513900
1214	chr3	122471297	122471727	79663	HSPBAP1	NM_024610	41137	exon	-	122458845
1215	chr3	123346496	123346941	201562	PTPLB	NM_198402	-42795	TSS_upstream	-	123213362
1215	chr3	123346496	123346941	4638	MYLK	NM_053031	-7189	TSS_upstream	-	123331144
1215	chr3	123346496	123346941	4638	MYLK	NM_053032	-7189	TSS_upstream	-	123331144
1216	chr3	125945463	125945846	10840	ALDH1L1	NM_012190	-46170	TSS_upstream	-	125822407
1218	chr3	128494751	128495159	7879	RAB7A	NM_004637	49977	5'UTR	+	128444978
1219	chr3	129142803	129143308	677797	SNORA7B	NR_002992	-26865	TSS_upstream	-	129116052
1219	chr3	129142803	129143308	132241	RPL32P3	NR_003111	-24774	TSS_upstream	-	129101677
1219	chr3	129142803	129143308	55764	IFT122	NM_018262	-15912	TSS_upstream	+	129158967
1219	chr3	129142803	129143308	55764	IFT122	NM_052985	-15912	TSS_upstream	+	129158967
1219	chr3	129142803	129143308	55764	IFT122	NM_052989	-15912	TSS_upstream	+	129158967
1219	chr3	129142803	129143308	55764	IFT122	NM_052990	-15912	TSS_upstream	+	129158967
1219	chr3	129142803	129143308	90288	C3orf25	NM_207307	4438	intron	-	129120164
1219	chr3	129142803	129143308	8930	MBD4	NM_003925	15796	TES_downstream	-	129149792
1221	chr3	133663868	133664336	51560	RAB6B	NM_016577	-49412	TSS_upstream	-	133543081
1221	chr3	133663868	133664336	80111	C3orf36	NM_025041	-15447	TSS_upstream	-	133646989
1222	chr3	138001549	138002170	347736	TXNDC6	NM_178130	46868	intron	-	137980278
1223	chr3	140947234	140947683	92370	ACPL2	NM_001037172	-3223	TSS_upstream	+	140950681
1223	chr3	140947234	140947683	92370	ACPL2	NM_152282	-3223	TSS_upstream	+	140950681
1224	chr3	142702147	142702665	344838	PAQR9	NM_198504	-20229	TSS_upstream	-	142680075
1224	chr3	142702147	142702665	23350	SR140	NM_001080415	-17965	TSS_upstream	+	142720371
1230	chr3	152511744	152512095	5028	P2RY1	NM_002563	-40816	TSS_upstream	+	152552735
1231	chr3	153799010	153799456	26084	SGEF	NM_015595	-39915	TSS_upstream	+	153839148
1237	chr3	156231351	156231772	6747	SSR3	NM_007107	41373	TES_downstream	-	156258544
1238	chr3	156320382	156321614	6747	SSR3	NM_007107	-48064	TSS_upstream	-	156258544
1241	chr3	157258425	157258837	152078	C3orf55	NR_024016	-2527	TSS_upstream	+	157261158
1241	chr3	157258425	157258837	152078	C3orf55	NM_001099777	-2527	TSS_upstream	+	157261158
1241	chr3	157258425	157258837	152078	C3orf55	NM_001130002	-2527	TSS_upstream	+	157261158
1241	chr3	157258425	157258837	152078	C3orf55	NM_001130001	-2527	TSS_upstream	+	157261158
1242	chr3	160801526	160801912	8706	B3GALNT1	NM_033169	20963	3'UTR	-	160801672
1242	chr3	160801526	160801912	8706	B3GALNT1	NM_001038628	21440	3'UTR	-	160801672
1242	chr3	160801526	160801912	8706	B3GALNT1	NM_003781	21440	3'UTR	-	160801672
1242	chr3	160801526	160801912	8706	B3GALNT1	NM_033167	21440	3'UTR	-	160801672
1242	chr3	160801526	160801912	8706	B3GALNT1	NM_033168	21440	3'UTR	-	160801672
1243	chr3	164930445	164930879	22865	SLITRK3	NM_014926	-16194	TSS_upstream	-	164904517
1245	chr3	170585279	170585802	200916	RPL22L1	NM_001099645	2504	intron	-	170582666
1245	chr3	170585279	170585802	56648	EIF5A2	NM_020390	40885	TES_downstream	-	170606204
1254	chr3	178234649	178235137	10242	KCNMB2	NM_005832	-41724	TSS_upstream	+	178276617
1254	chr3	178234649	178235137	10242	KCNMB2	NM_181361	-19330	TSS_upstream	+	178254223
1255	chr3	178744849	178745416	64393	ZMAT3	NM_022470	44451	intron	-	178741526
1255	chr3	178744849	178745416	64393	ZMAT3	NM_152240	44451	intron	-	178741526
1256	chr3	179251062	179251532	86	ACTL6A	NM_004301	-29410	TSS_upstream	+	179280707
1256	chr3	179251062	179251532	86	ACTL6A	NM_177989	-29410	TSS_upstream	+	179280707
1256	chr3	179251062	179251532	86	ACTL6A	NM_178042	-29410	TSS_upstream	+	179280707
1258	chr3	182542767	182543216	23200	ATP11B	NM_014616	31701	intron	+	182511290
1261	chr3	185454910	185455499	646600	C3orf65	NR_027317	24165	TES_downstream	+	185431039
1262	chr3	187457112	187457784	344892	RTP2	NM_001004312	-37104	TSS_upstream	-	187416046
1262	chr3	187457112	187457784	604	BCL6	NM_001134738	-4754	TSS_upstream	-	187439164
1262	chr3	187457112	187457784	604	BCL6	NM_001130845	-3164	TSS_upstream	-	187439164
1262	chr3	187457112	187457784	604	BCL6	NM_001706	6026	5'UTR	-	187439164
1272	chr3	195426655	195427113	200958	MUC20	NM_001098516	-24213	TSS_upstream	+	195451097
1272	chr3	195426655	195427113	200958	MUC20	NM_152673	-20868	TSS_upstream	+	195447752
1272	chr3	195426655	195427113	693155	MIR570	NR_030296	613	TES_downstream	+	195426271
1272	chr3	195426655	195427113	727956	SDHALP2	NR_003265	41975	TES_downstream	+	195384909
1273	chr4	1048578	1049364	53834	FGFRL1	NM_021923	42720	TES_downstream	+	1006251
1273	chr4	1048578	1049364	53834	FGFRL1	NM_001004358	43212	TES_downstream	+	1005759
1273	chr4	1048578	1049364	53834	FGFRL1	NM_001004356	43362	TES_downstream	+	1005609
1274	chr4	4528008	4528615	53407	STX18	NM_016930	15463	intron	-	4420697
1275	chr4	6634778	6635338	93622	LOC93622	NR_015433	-40762	TSS_upstream	+	6675820
1275	chr4	6634778	6635338	93621	MRFAP1	NM_033296	-7386	TSS_upstream	+	6642444
1277	chr4	6958786	6959281	57533	TBC1D14	NM_001113363	-29855	TSS_upstream	+	6988888
1277	chr4	6958786	6959281	57533	TBC1D14	NM_020773	47539	intron	+	6911494
1277	chr4	6958786	6959281	57533	TBC1D14	NM_001113361	47863	intron	+	6911170
1279	chr4	10499227	10499702	85460	ZNF518B	NM_053042	-40433	TSS_upstream	-	10441504
1283	chr4	15651759	15652235	285550	LOC285550	NM_001145191	-31354	TSS_upstream	+	15683351
1283	chr4	15651759	15652235	26234	FBXL5	NM_033535	5015	5'UTR	-	15606153
1283	chr4	15651759	15652235	26234	FBXL5	NM_012161	5015	intron	-	15606153
1284	chr4	16045727	16046180	8842	PROM1	NM_001145849	31787	intron	-	15969848
1284	chr4	16045727	16046180	8842	PROM1	NM_001145850	31787	intron	-	15969848
1284	chr4	16045727	16046180	8842	PROM1	NM_001145851	31787	intron	-	15969848
1284	chr4	16045727	16046180	8842	PROM1	NM_001145852	31787	intron	-	15969848
1284	chr4	16045727	16046180	8842	PROM1	NM_006017	31787	intron	-	15969848
1284	chr4	16045727	16046180	8842	PROM1	NM_001145847	39640	intron	-	15969848
1284	chr4	16045727	16046180	8842	PROM1	NM_001145848	39669	intron	-	15969848
1286	chr4	24498266	24498689	693158	MIR573	NR_030299	23435	TES_downstream	-	24521814
1288	chr4	37874974	37875386	23216	TBC1D1	NM_015173	-17539	TSS_upstream	+	37892719
1288	chr4	37874974	37875386	55276	PGM2	NM_018290	46899	TES_downstream	+	37828281
1289	chr4	38011458	38011965	10744	PTTG2	NM_006607	49656	TES_downstream	+	37962055
1291	chr4	38623378	38623804	51274	KLF3	NM_016531	-42198	TSS_upstream	+	38665789
1291	chr4	38623378	38623804	79667	FLJ13197	NR_026804	42657	3'UTR	-	38614321
1292	chr4	39545654	39546079	7358	UGDH	NM_003359	-16656	TSS_upstream	-	39500374
1293	chr4	40808984	40809553	323	APBB2	NM_001166051	49903	TES_downstream	-	40812044
1293	chr4	40808984	40809553	323	APBB2	NM_001166052	49903	TES_downstream	-	40812044
1293	chr4	40808984	40809553	323	APBB2	NM_001166053	49940	TES_downstream	-	40812044
1293	chr4	40808984	40809553	323	APBB2	NM_001166054	49940	TES_downstream	-	40812044
1295	chr4	41333200	41333639	22998	LIMCH1	NM_001112717	-29384	TSS_upstream	+	41362803
1295	chr4	41333200	41333639	22998	LIMCH1	NM_001112718	-29384	TSS_upstream	+	41362803
1295	chr4	41333200	41333639	22998	LIMCH1	NM_014988	-29384	TSS_upstream	+	41362803
1299	chr4	55988452	55988822	3791	KDR	NM_002253	3124	intron	-	55944426
1302	chr4	66497453	66497890	2044	EPHA5	NM_004439	37981	intron	-	66185281
1302	chr4	66497453	66497890	2044	EPHA5	NM_182472	37981	intron	-	66185281
1303	chr4	68577832	68578344	55236	UBA6	NM_018227	-11200	TSS_upstream	-	68481479
1303	chr4	68577832	68578344	550112	LOC550112	NR_015439	11093	5'UTR	+	68566995
1303	chr4	68577832	68578344	2798	GNRHR	NM_000406	43715	TES_downstream	-	68603105
1303	chr4	68577832	68578344	2798	GNRHR	NM_001012763	43715	TES_downstream	-	68603105
1308	chr4	72016685	72017088	8671	SLC4A4	NM_001098484	-36116	TSS_upstream	+	72053002
1308	chr4	72016685	72017088	8671	SLC4A4	NM_001134742	-36116	TSS_upstream	+	72053002
1310	chr4	73913534	73913953	285521	COX18	NM_173827	21728	TES_downstream	-	73920415
1311	chr4	74761200	74761569	2919	CXCL1	NM_001511	26276	TES_downstream	+	74735108
1311	chr4	74761200	74761569	5197	PF4V1	NM_002620	42372	TES_downstream	+	74719012
1311	chr4	74761200	74761569	728045	PPBPL1	NM_001144760	47802	TES_downstream	+	74713582
1312	chr4	75869323	75869805	25849	PARM1	NM_015393	11267	intron	+	75858297
1313	chr4	77295049	77295641	339965	CCDC158	NM_001042784	33112	intron	-	77234192
1317	chr4	81024766	81025142	118429	ANTXR2	NM_058172	-30478	TSS_upstream	-	80822772
1317	chr4	81024766	81025142	118429	ANTXR2	NM_001145794	-30478	TSS_upstream	-	80898663
1319	chr4	84505921	84506278	84803	AGPAT9	NM_032717	48447	intron	+	84457652
1321	chr4	87508216	87508951	5783	PTPN13	NM_006264	-6884	TSS_upstream	+	87515467
1321	chr4	87508216	87508951	5783	PTPN13	NM_080683	-6884	TSS_upstream	+	87515467
1321	chr4	87508216	87508951	5783	PTPN13	NM_080684	-6884	TSS_upstream	+	87515467
1321	chr4	87508216	87508951	5783	PTPN13	NM_080685	-6884	TSS_upstream	+	87515467
1322	chr4	88442922	88443342	8404	SPARCL1	NM_001128310	7522	5'UTR	-	88394489
1322	chr4	88442922	88443342	8404	SPARCL1	NM_004684	7522	5'UTR	-	88394489
1323	chr4	89435733	89436559	84992	PIGY	NM_001042616	8808	TES_downstream	-	89442134
1323	chr4	89435733	89436559	84992	PIGY	NM_032906	8808	TES_downstream	-	89442134
1324	chr4	89509502	89509947	8916	HERC3	NM_014606	-3922	TSS_upstream	+	89513646
1325	chr4	89776463	89776912	10144	FAM13A	NM_001015045	-32286	TSS_upstream	-	89647105
1327	chr4	90769039	90769859	22915	MMRN1	NM_007351	-46602	TSS_upstream	+	90816051
1327	chr4	90769039	90769859	6622	SNCA	NM_001146054	-11323	TSS_upstream	-	90645250
1327	chr4	90769039	90769859	6622	SNCA	NM_007308	-11323	TSS_upstream	-	90645250
1327	chr4	90769039	90769859	6622	SNCA	NM_000345	-11100	TSS_upstream	-	90645250
1327	chr4	90769039	90769859	6622	SNCA	NM_001146055	-10003	TSS_upstream	-	90645250
1331	chr4	95259784	95260305	27306	HPGDS	NM_014485	3982	5'UTR	-	95219706
1335	chr4	96512415	96513008	8633	UNC5C	NM_003728	-42550	TSS_upstream	-	96089688
1338	chr4	100917514	100918162	79982	DNAJB14	NM_001031723	-49960	TSS_upstream	-	100820711
1338	chr4	100917514	100918162	3015	H2AFZ	NM_002106	-46327	TSS_upstream	-	100869243
1338	chr4	100917514	100918162	256880	LOC256880	NR_002799	46203	TES_downstream	+	100871635
1344	chr4	106831911	106832587	255743	NPNT	NM_001033047	15645	intron	+	106816604
1345	chr4	108603360	108603806	9061	PAPSS1	NM_005443	37835	intron	-	108534822
1349	chr4	115483597	115484102	7368	UGT8	NM_001128174	-35761	TSS_upstream	+	115519610
1361	chr4	140047990	140048482	1998	ELF2	NM_006874	-42590	TSS_upstream	-	139978870
1361	chr4	140047990	140048482	1998	ELF2	NM_201999	12369	intron	-	139978870
1362	chr4	140456376	140456819	80854	SETD7	NM_030648	20979	intron	-	140427192
1364	chr4	146542655	146543119	166785	MMAA	NM_172250	2348	5'UTR	+	146540539
1368	chr4	152074696	152075196	152503	SH3D19	NM_001128924	21757	intron	-	152041432
1368	chr4	152074696	152075196	8944	SNORD73A	NR_000007	49968	TES_downstream	+	152024978
1369	chr4	152105422	152105792	152503	SH3D19	NM_001128924	-8904	TSS_upstream	-	152041432
1369	chr4	152105422	152105792	152503	SH3D19	NM_001009555	42052	5'UTR	-	152041432
1369	chr4	152105422	152105792	152503	SH3D19	NM_001128923	42052	5'UTR	-	152041432
1370	chr4	153743397	153743882	201798	TIGD4	NM_145720	-42763	TSS_upstream	-	153690507
1370	chr4	153743397	153743882	27236	ARFIP1	NM_001025593	42528	5'UTR	+	153701111
1370	chr4	153743397	153743882	27236	ARFIP1	NM_001025595	42528	5'UTR	+	153701111
1370	chr4	153743397	153743882	27236	ARFIP1	NM_014447	42528	5'UTR	+	153701111
1371	chr4	154190734	154191189	303	ANXA2P1	NR_001562	39001	TES_downstream	-	154228620
1372	chr4	156300685	156301268	79884	MAP9	NM_001039580	-2855	TSS_upstream	-	156263813
1373	chr4	156344603	156345129	79884	MAP9	NM_001039580	-46745	TSS_upstream	-	156263813
1374	chr4	159717446	159718019	57600	FNIP2	NM_020840	27551	intron	+	159690181
1375	chr4	159934857	159935321	152940	C4orf45	NM_152543	21243	intron	-	159814683
1384	chr4	171001646	171002103	51166	AADAT	NM_016228	9308	intron	-	170981373
1384	chr4	171001646	171002103	51166	AADAT	NM_182662	9497	intron	-	170981373
1385	chr4	175168090	175168549	80817	KIAA1712	NM_001145314	-36735	TSS_upstream	+	175205054
1385	chr4	175168090	175168549	80817	KIAA1712	NM_001040157	-36508	TSS_upstream	+	175204827
1385	chr4	175168090	175168549	26269	FBXO8	NM_012180	37082	intron	-	175157811
1387	chr4	178225350	178225790	55247	NEIL3	NM_018248	-5420	TSS_upstream	+	178230990
1390	chr4	186271279	186271844	353322	ANKRD37	NM_181726	-46278	TSS_upstream	+	186317839
1390	chr4	186271279	186271844	55805	LRP2BP	NM_018409	28590	TES_downstream	-	186285032
1391	chr4	187467939	187468972	4543	MTNR1A	NM_005958	8081	intron	-	187454808
1395	chr5	1416511	1417154	6531	SLC6A3	NM_001044	28705	intron	-	1392909
1400	chr5	13944810	13945895	1767	DNAH5	NM_001369	-764	TSS_upstream	-	13690436
1401	chr5	14589082	14589514	54491	FAM105A	NM_019018	7408	intron	+	14581890
1405	chr5	16547493	16548041	54463	FAM134B	NM_019000	-38737	TSS_upstream	-	16473147
1411	chr5	31825280	31825779	23037	PDZD2	NM_178140	26499	intron	+	31799030
1412	chr5	33487289	33487815	6897	TARS	NM_152295	46655	TES_downstream	+	33440897
1414	chr5	36285945	36286524	133686	C5orf33	NM_001085411	-44335	TSS_upstream	-	36192694
1414	chr5	36285945	36286524	133686	C5orf33	NM_153013	-43977	TSS_upstream	-	36192694
1414	chr5	36285945	36286524	202151	RANBP3L	NM_001161429	15776	intron	-	36249104
1414	chr5	36285945	36286524	202151	RANBP3L	NM_145000	15776	intron	-	36249104
1421	chr5	42426611	42427186	2690	GHR	NM_000163	2873	5'UTR	+	42424025
1422	chr5	42461646	42462087	2690	GHR	NM_000163	37841	5'UTR	+	42424025
1423	chr5	42853818	42854361	6414	SEPP1	NM_001085486	-42066	TSS_upstream	-	42799982
1423	chr5	42853818	42854361	6414	SEPP1	NM_005410	-42066	TSS_upstream	-	42799982
1423	chr5	42853818	42854361	6414	SEPP1	NM_001093726	-42066	TSS_upstream	-	42799982
1424	chr5	42858774	42859381	6414	SEPP1	NM_001085486	-47054	TSS_upstream	-	42799982
1424	chr5	42858774	42859381	6414	SEPP1	NM_005410	-47054	TSS_upstream	-	42799982
1424	chr5	42858774	42859381	6414	SEPP1	NM_001093726	-47054	TSS_upstream	-	42799982
1425	chr5	49950896	49951313	79668	PARP8	NM_024615	-11708	TSS_upstream	+	49962812
1435	chr5	60123005	60123517	79993	ELOVL7	NM_001104558	16839	5'UTR	-	60047616
1435	chr5	60123005	60123517	79993	ELOVL7	NM_024930	16839	5'UTR	-	60047616
1436	chr5	60418959	60419513	643155	C5orf43	NM_001048249	39065	TES_downstream	-	60453535
1437	chr5	63794934	63795289	401190	RGS7BP	NM_001029875	-7340	TSS_upstream	+	63802451
1439	chr5	65278526	65278933	100303749	LOC100303749	NR_028474	-37329	TSS_upstream	-	65240634
1444	chr5	70878889	70879490	64087	MCCC2	NM_022132	-3925	TSS_upstream	+	70883114
1445	chr5	71010610	71011298	9607	CARTPT	NM_004291	-4039	TSS_upstream	+	71014993
1449	chr5	75706935	75707309	10788	IQGAP2	NM_006633	7974	intron	+	75699148
1453	chr5	76745147	76745563	55255	WDR41	NM_018268	42976	intron	-	76728068
1455	chr5	79706113	79706613	9765	ZFYVE16	NM_001105251	2526	5'UTR	+	79703837
1455	chr5	79706113	79706613	9765	ZFYVE16	NM_014733	2526	5'UTR	+	79703837
1456	chr5	79921014	79921402	4437	MSH3	NM_002439	-29085	TSS_upstream	+	79950293
1456	chr5	79921014	79921402	1719	DHFR	NM_000791	29591	TES_downstream	-	79922044
1458	chr5	81306441	81306968	83734	ATG10	NM_001131028	38861	intron	+	81267843
1458	chr5	81306441	81306968	83734	ATG10	NM_031482	38861	intron	+	81267843
1461	chr5	94977554	94977904	317671	RFESD	NM_001131065	-4853	TSS_upstream	+	94982582
1461	chr5	94977554	94977904	317671	RFESD	NM_173362	-4853	TSS_upstream	+	94982582
1461	chr5	94977554	94977904	317671	RFESD	NM_001131066	-4751	TSS_upstream	+	94982480
1461	chr5	94977554	94977904	285601	GPR150	NM_199243	21750	TES_downstream	+	94955979
1461	chr5	94977554	94977904	83890	SPATA9	NM_031952	40984	TES_downstream	-	94994019
1462	chr5	95325134	95325854	22936	ELL2	NM_012081	-27720	TSS_upstream	-	95220803
1466	chr5	96432800	96433349	167410	LIX1	NM_153234	45445	intron	-	96427574
1469	chr5	98114985	98115368	285704	RGMB	NM_001012761	10178	intron	+	98104998
1474	chr5	108989794	108990234	4124	MAN2A1	NM_002372	-35141	TSS_upstream	+	109025155
1476	chr5	111117654	111118199	9315	C5orf13	NM_001142483	-25979	TSS_upstream	-	111065001
1476	chr5	111117654	111118199	9315	C5orf13	NM_004772	-24982	TSS_upstream	-	111065001
1476	chr5	111117654	111118199	9315	C5orf13	NM_001142482	-24823	TSS_upstream	-	111065001
1476	chr5	111117654	111118199	9315	C5orf13	NM_001142481	-24821	TSS_upstream	-	111065001
1476	chr5	111117654	111118199	9315	C5orf13	NM_001142479	-24675	TSS_upstream	-	111065001
1476	chr5	111117654	111118199	9315	C5orf13	NM_001142480	-24675	TSS_upstream	-	111065001
1476	chr5	111117654	111118199	9315	C5orf13	NM_001142478	-24528	TSS_upstream	-	111065001
1476	chr5	111117654	111118199	9315	C5orf13	NM_001142477	-24134	TSS_upstream	-	111065001
1476	chr5	111117654	111118199	9315	C5orf13	NM_001142476	-24012	TSS_upstream	-	111065001
1477	chr5	113668153	113668622	3781	KCNN2	NM_021614	-29628	TSS_upstream	+	113698015
1478	chr5	113681806	113682477	3781	KCNN2	NM_021614	-15874	TSS_upstream	+	113698015
1481	chr5	114511998	114512910	55521	TRIM36	NM_018700	3788	intron	-	114460466
1481	chr5	114511998	114512910	55521	TRIM36	NM_001017397	3788	intron	-	114506798
1481	chr5	114511998	114512910	55521	TRIM36	NM_001017398	3788	TES_downstream	-	114513236
1482	chr5	114893954	114894729	56929	FEM1C	NM_020177	-13751	TSS_upstream	-	114856607
1482	chr5	114893954	114894729	353376	TICAM2	NM_021649	43767	TES_downstream	-	114914339
1484	chr5	118606375	118607005	25816	TNFAIP8	NM_001077654	2273	intron	+	118604417
1489	chr5	121339574	121340259	153443	SRFBP1	NM_152546	42261	intron	+	121297655
1490	chr5	122732987	122733730	153241	CEP120	NM_001166226	25927	intron	-	122680579
1490	chr5	122732987	122733730	153241	CEP120	NM_153223	25927	intron	-	122680579
1493	chr5	126137231	126137657	4001	LMNB1	NM_005573	24612	intron	+	126112832
1494	chr5	126814958	126815704	133619	PRRC1	NM_130809	-37977	TSS_upstream	+	126853308
1495	chr5	128387080	128387500	51015	ISOC1	NM_016048	-43151	TSS_upstream	+	128430441
1496	chr5	130495812	130496319	90624	LYRM7	NM_181705	-10575	TSS_upstream	+	130506640
1496	chr5	130495812	130496319	3094	HINT1	NR_024611	4960	3'UTR	-	130494874
1496	chr5	130495812	130496319	3094	HINT1	NM_005340	4968	intron	-	130494874
1496	chr5	130495812	130496319	3094	HINT1	NR_024610	4968	3'UTR	-	130494874
1497	chr5	133329333	133329810	56951	C5orf15	NM_020199	-25166	TSS_upstream	-	133291198
1497	chr5	133329333	133329810	7416	VDAC1	NM_003374	10861	5'UTR	-	133307606
1498	chr5	134885709	134886067	4762	NEUROG1	NM_006161	-14250	TSS_upstream	-	134869979
1498	chr5	134885709	134886067	9547	CXCL14	NM_004887	29080	TES_downstream	-	134906372
1499	chr5	135286816	135287329	3950	LECT2	NM_002302	3650	intron	-	135282599
1499	chr5	135286816	135287329	26223	FBXL21	NM_012159	21067	TES_downstream	+	135266005
1502	chr5	137235558	137236055	27039	PKD2L2	NM_014386	10682	intron	+	137225124
1502	chr5	137235558	137236055	9499	MYOT	NM_006790	32262	TES_downstream	+	137203544
1502	chr5	137235558	137236055	9499	MYOT	NM_001135940	32262	TES_downstream	+	137203544
1503	chr5	137884324	137884745	2107	ETF1	NM_004730	-5603	TSS_upstream	-	137841787
1503	chr5	137884324	137884745	26785	SNORD63	NR_002913	12264	TES_downstream	-	137896732
1503	chr5	137884324	137884745	3313	HSPA9	NM_004134	26580	TES_downstream	-	137891024
1504	chr5	137945282	137945624	26785	SNORD63	NR_002913	-48655	TSS_upstream	-	137896732
1504	chr5	137945282	137945624	3313	HSPA9	NM_004134	-34339	TSS_upstream	-	137891024
1505	chr5	141477570	141477994	80762	NDFIP1	NM_030571	-10541	TSS_upstream	+	141488323
1506	chr5	142132751	142133289	23092	ARHGAP26	NM_001135608	-17271	TSS_upstream	+	142150291
1506	chr5	142132751	142133289	23092	ARHGAP26	NM_015071	-17271	TSS_upstream	+	142150291
1508	chr5	145210022	145210583	153768	PRELID2	NM_182960	4564	intron	-	145138581
1508	chr5	145210022	145210583	153768	PRELID2	NM_205846	4564	intron	-	145138581
1508	chr5	145210022	145210583	153768	PRELID2	NM_138492	4596	5'UTR	-	145138581
1508	chr5	145210022	145210583	643226	GRXCR2	NM_001080516	42228	TES_downstream	-	145239295
1510	chr5	147290977	147291535	389336	C5orf46	NM_206966	-5156	TSS_upstream	-	147272271
1510	chr5	147290977	147291535	117156	SCGB3A2	NM_054023	32983	TES_downstream	+	147258273
1511	chr5	147521031	147521659	408187	SPINK5L2	NM_001001325	-27950	TSS_upstream	+	147549295
1512	chr5	147777818	147778341	81545	FBXO38	NM_030793	14534	intron	+	147763545
1512	chr5	147777818	147778341	81545	FBXO38	NM_205836	14534	intron	+	147763545
1513	chr5	148221086	148221570	154	ADRB2	NM_000024	15173	TES_downstream	+	148206155
1514	chr5	148398612	148399143	79628	SH3TC2	NM_024577	43859	intron	-	148361714
1516	chr5	149376023	149376640	22993	HMGXB3	NM_014983	-3837	TSS_upstream	+	149380168
1516	chr5	149376023	149376640	81789	TIGD6	NM_030953	3885	5'UTR	-	149372684
1516	chr5	149376023	149376640	1836	SLC26A2	NM_000112	36032	TES_downstream	+	149340299
1517	chr5	150223148	150223751	345611	IRGM	NM_001145805	-2635	TSS_upstream	+	150226084
1518	chr5	150794061	150794525	206358	SLC36A1	NM_078483	-32869	TSS_upstream	+	150827162
1519	chr5	150849335	150849884	206358	SLC36A1	NM_078483	22447	intron	+	150827162
1520	chr5	154213596	154214050	9337	CNOT8	NM_004779	-24374	TSS_upstream	+	154238197
1520	chr5	154213596	154214050	10826	C5orf4	NM_032385	16389	intron	-	154198053
1522	chr5	157172110	157172566	134353	LSM11	NM_173491	1584	intron	+	157170754
1522	chr5	157172110	157172566	54974	THG1L	NM_017872	14016	TES_downstream	+	157158322
1523	chr5	158613264	158613725	153830	RNF145	NM_144726	21339	intron	-	158584418
1528	chr5	167710058	167710531	23286	WWC1	NM_001161661	-8770	TSS_upstream	+	167719064
1528	chr5	167710058	167710531	23286	WWC1	NM_001161662	-8770	TSS_upstream	+	167719064
1528	chr5	167710058	167710531	23286	WWC1	NM_015238	-8770	TSS_upstream	+	167719064
1530	chr5	169360683	169361516	100131897	FAM196B	NM_001129891	46644	5'UTR	-	169290718
1531	chr5	172438563	172439022	153222	C5orf41	NM_153607	-44577	TSS_upstream	+	172483369
1531	chr5	172438563	172439022	677841	SNORA74B	NR_002988	-8936	TSS_upstream	+	172447728
1531	chr5	172438563	172439022	8992	ATP6V0E1	NM_003945	28030	intron	+	172410762
1532	chr5	172469668	172470020	153222	C5orf41	NM_153607	-13525	TSS_upstream	+	172483369
1532	chr5	172469668	172470020	677841	SNORA74B	NR_002988	22116	TES_downstream	+	172447728
1534	chr5	176371284	176371680	3101	HK3	NM_002115	-45150	TSS_upstream	-	176307870
1535	chr5	180690596	180691068	619571	SNORD96A	NR_002592	-21944	TSS_upstream	-	180668817
1535	chr5	180690596	180691068	619570	SNORD95	NR_002591	-20457	TSS_upstream	-	180670313
1535	chr5	180690596	180691068	10399	GNB2L1	NM_006098	-19927	TSS_upstream	-	180663927
1535	chr5	180690596	180691068	84851	TRIM52	NM_032765	-2714	TSS_upstream	-	180683387
1535	chr5	180690596	180691068	90933	TRIM41	NM_033549	40527	TES_downstream	+	180650305
1535	chr5	180690596	180691068	90933	TRIM41	NM_201627	40527	TES_downstream	+	180650305
1540	chr6	4738842	4739219	9425	CDYL	NM_004824	-37649	TSS_upstream	+	4776679
1540	chr6	4738842	4739219	9425	CDYL	NR_026590	32638	5'UTR	+	4706392
1543	chr6	7595034	7595481	154007	SNRNP48	NM_152551	4826	intron	+	7590431
1544	chr6	7687997	7688639	654	BMP6	NM_001718	-38692	TSS_upstream	+	7727010
1545	chr6	7981877	7982400	206426	MGC26597	NR_027712	-4196	TSS_upstream	+	7986334
1547	chr6	10682792	10683173	51522	TMEM14C	NM_001165258	-40165	TSS_upstream	+	10723147
1547	chr6	10682792	10683173	51522	TMEM14C	NM_016462	-40165	TSS_upstream	+	10723147
1547	chr6	10682792	10683173	55003	PAK1IP1	NM_017906	-12205	TSS_upstream	+	10695187
1547	chr6	10682792	10683173	347744	C6orf52	NM_001145020	11856	intron	-	10671652
1547	chr6	10682792	10683173	347744	C6orf52	NR_026737	11856	3'UTR	-	10671652
1547	chr6	10682792	10683173	347744	C6orf52	NR_026736	12047	3'UTR	-	10671652
1549	chr6	11021225	11021610	54898	ELOVL2	NM_017770	23206	intron	-	10980994
1555	chr6	21557127	21557852	6659	SOX4	NM_003107	-36482	TSS_upstream	+	21593971
1556	chr6	21614134	21614570	6659	SOX4	NM_003107	20381	TES_downstream	+	21593971
1557	chr6	22521206	22521644	154150	HDGFL1	NM_138574	-48252	TSS_upstream	+	22569677
1563	chr6	25805030	25805453	6568	SLC17A1	NM_005074	27045	intron	-	25783126
1564	chr6	29957195	29957617	3137	HLA-J	NR_024240	-16341	TSS_upstream	+	29973747
1564	chr6	29957195	29957617	10255	HCG9	NR_028032	14515	TES_downstream	+	29942891
1564	chr6	29957195	29957617	3105	HLA-A	NM_002116	47076	TES_downstream	+	29910330
1565	chr6	33684945	33685335	84300	C6orf125	NM_032340	-5637	TSS_upstream	-	33665345
1565	chr6	33684945	33685335	117283	IP6K3	NM_001142883	29621	TES_downstream	-	33689442
1565	chr6	33684945	33685335	117283	IP6K3	NM_054111	29621	TES_downstream	-	33689442
1566	chr6	33796081	33796433	221496	LEMD2	NM_001143944	-41539	TSS_upstream	-	33738990
1566	chr6	33796081	33796433	221496	LEMD2	NM_181336	-39352	TSS_upstream	-	33738990
1566	chr6	33796081	33796433	4295	MLN	NM_001040109	-24465	TSS_upstream	-	33762448
1566	chr6	33796081	33796433	4295	MLN	NM_002418	-24465	TSS_upstream	-	33762448
1567	chr6	34563312	34563939	25803	SPDEF	NM_012391	-39535	TSS_upstream	-	34505579
1568	chr6	34566330	34566945	25803	SPDEF	NM_012391	-42547	TSS_upstream	-	34505579
1571	chr6	35690085	35690745	2289	FKBP5	NM_001145776	-33724	TSS_upstream	-	35541361
1571	chr6	35690085	35690745	2289	FKBP5	NM_004117	-33697	TSS_upstream	-	35541361
1571	chr6	35690085	35690745	2289	FKBP5	NM_001145777	-33697	TSS_upstream	-	35548333
1571	chr6	35690085	35690745	221481	C6orf81	NM_145028	-14443	TSS_upstream	+	35704858
1571	chr6	35690085	35690745	2289	FKBP5	NM_001145775	5944	5'UTR	-	35541361
1571	chr6	35690085	35690745	285847	LOC285847	NR_027117	14308	TES_downstream	-	35694539
1572	chr6	35693370	35693770	2289	FKBP5	NM_001145776	-36879	TSS_upstream	-	35541361
1572	chr6	35693370	35693770	2289	FKBP5	NM_004117	-36852	TSS_upstream	-	35541361
1572	chr6	35693370	35693770	2289	FKBP5	NM_001145777	-36852	TSS_upstream	-	35548333
1572	chr6	35693370	35693770	221481	C6orf81	NM_145028	-11288	TSS_upstream	+	35704858
1572	chr6	35693370	35693770	2289	FKBP5	NM_001145775	2789	5'UTR	-	35541361
1572	chr6	35693370	35693770	285847	LOC285847	NR_027117	11153	TES_downstream	-	35694539
1573	chr6	35695692	35696135	389383	C6orf126	NM_207409	-48478	TSS_upstream	+	35744391
1573	chr6	35695692	35696135	2289	FKBP5	NM_001145776	-39222	TSS_upstream	-	35541361
1573	chr6	35695692	35696135	2289	FKBP5	NM_004117	-39195	TSS_upstream	-	35541361
1573	chr6	35695692	35696135	2289	FKBP5	NM_001145777	-39195	TSS_upstream	-	35548333
1573	chr6	35695692	35696135	221481	C6orf81	NM_145028	-8945	TSS_upstream	+	35704858
1573	chr6	35695692	35696135	2289	FKBP5	NM_001145775	446	5'UTR	-	35541361
1573	chr6	35695692	35696135	285847	LOC285847	NR_027117	8810	3'UTR	-	35694539
1574	chr6	36317022	36317494	389384	C6orf222	NM_001010903	-12597	TSS_upstream	-	36283536
1574	chr6	36317022	36317494	51513	ETV7	NM_016135	38208	TES_downstream	-	36333971
1577	chr6	42228814	42229096	55173	MRPS10	NM_018141	-43323	TSS_upstream	-	42174539
1579	chr6	46104863	46105240	22875	ENPP4	NM_014936	7351	5'UTR	+	46097700
1579	chr6	46104863	46105240	59084	ENPP5	NM_021572	33665	TES_downstream	-	46127761
1581	chr6	46789378	46789879	4224	MEP1A	NM_005588	28535	intron	+	46761093
1582	chr6	47602180	47602544	222611	GPR111	NM_153839	-21963	TSS_upstream	+	47624325
1583	chr6	49632389	49632956	6005	RHAG	NM_000324	-28086	TSS_upstream	-	49572892
1583	chr6	49632389	49632956	7180	CRISP2	NM_001142407	48626	TES_downstream	-	49660071
1583	chr6	49632389	49632956	7180	CRISP2	NM_001142408	48626	TES_downstream	-	49660071
1583	chr6	49632389	49632956	7180	CRISP2	NM_001142417	48626	TES_downstream	-	49660071
1583	chr6	49632389	49632956	7180	CRISP2	NM_001142435	48626	TES_downstream	-	49660071
1583	chr6	49632389	49632956	7180	CRISP2	NM_003296	48626	TES_downstream	-	49660071
1584	chr6	49874524	49874928	167	CRISP1	NM_001131	-40509	TSS_upstream	-	49801978
1584	chr6	49874524	49874928	167	CRISP1	NM_170609	-40509	TSS_upstream	-	49801978
1584	chr6	49874524	49874928	403339	DEFB133	NM_001166478	42430	TES_downstream	-	49913813
1588	chr6	52818500	52818936	2940	GSTA3	NM_000847	-44223	TSS_upstream	-	52761440
1588	chr6	52818500	52818936	2941	GSTA4	NM_001512	41459	TES_downstream	-	52842746
1589	chr6	53057442	53057840	8521	GCM1	NM_003643	-44018	TSS_upstream	-	52991761
1592	chr6	53560199	53560812	401265	KLHL31	NM_001003760	-30000	TSS_upstream	-	53512699
1593	chr6	53569385	53569927	401265	KLHL31	NM_001003760	-39151	TSS_upstream	-	53512699
1599	chr6	62979525	62979928	202559	KHDRBS2	NM_152688	16373	intron	-	62389864
1600	chr6	71114023	71114393	57579	FAM135A	NM_001162529	-21933	TSS_upstream	+	71136141
1600	chr6	71114023	71114393	57579	FAM135A	NM_001105531	-8898	TSS_upstream	+	71123106
1600	chr6	71114023	71114393	57579	FAM135A	NM_020819	-8898	TSS_upstream	+	71123106
1601	chr6	71374500	71374970	60682	SMAP1	NM_001044305	-2743	TSS_upstream	+	71377478
1601	chr6	71374500	71374970	60682	SMAP1	NM_021940	-2743	TSS_upstream	+	71377478
1610	chr6	79585165	79585922	134728	IRAK1BP1	NM_001010844	8355	intron	+	79577188
1611	chr6	80498601	80499036	6086	RNY4	NR_004393	47183	TES_downstream	+	80451635
1613	chr6	80725477	80725913	7272	TTK	NM_003318	11337	intron	+	80714358
1615	chr6	90651036	90651545	84694	GJA10	NM_032602	47103	TES_downstream	+	90604187
1625	chr6	106545435	106545993	639	PRDM1	NM_182907	-1100	TSS_upstream	+	106546814
1625	chr6	106545435	106545993	639	PRDM1	NM_001198	11520	intron	+	106534194
1627	chr6	107090331	107090785	84816	RTN4IP1	NM_032730	-13186	TSS_upstream	-	107018904
1627	chr6	107090331	107090785	55278	QRSL1	NM_018292	13118	intron	+	107077440
1628	chr6	108552832	108553284	8724	SNX3	NM_003795	29405	intron	-	108532717
1628	chr6	108552832	108553284	8724	SNX3	NM_152827	29405	intron	-	108532717
1629	chr6	108910396	108910837	2309	FOXO3	NM_001455	28548	intron	+	108882068
1629	chr6	108910396	108910837	2309	FOXO3	NM_201559	29591	intron	+	108881025
1631	chr6	109833582	109834107	9841	ZBTB24	NM_014797	-29405	TSS_upstream	-	109783718
1631	chr6	109833582	109834107	9841	ZBTB24	NM_001164313	-29405	TSS_upstream	-	109802152
1638	chr6	111251987	111252449	112495	GTF3C6	NM_138408	-27544	TSS_upstream	+	111279762
1639	chr6	112418580	112419059	51175	TUBE1	NM_016262	-10069	TSS_upstream	-	112391860
1639	chr6	112418580	112419059	619208	C6orf225	NM_001033564	10146	5'UTR	+	112408673
1639	chr6	112418580	112419059	8838	WISP3	NM_198239	43449	TES_downstream	+	112375370
1639	chr6	112418580	112419059	8838	WISP3	NM_003880	43542	TES_downstream	+	112375277
1644	chr6	116432564	116433098	221294	NT5DC1	NM_152729	10833	intron	+	116421998
1644	chr6	116432564	116433098	1300	COL10A1	NM_000493	14464	TES_downstream	-	116440085
1645	chr6	116632579	116632985	7259	TSPYL1	NM_003309	-31503	TSS_upstream	-	116597747
1645	chr6	116632579	116632985	29940	DSE	NM_001080976	31500	5'UTR	+	116601282
1647	chr6	121627268	121627797	221322	C6orf170	NM_152730	28111	intron	-	121400626
1648	chr6	121631799	121632418	221322	C6orf170	NM_152730	23535	intron	-	121400626
1650	chr6	126039231	126039697	23493	HEY2	NM_012259	-31267	TSS_upstream	+	126070731
1652	chr6	130329223	130329643	84456	L3MBTL3	NM_001007102	-10300	TSS_upstream	+	130339733
1652	chr6	130329223	130329643	84456	L3MBTL3	NM_032438	-10300	TSS_upstream	+	130339733
1653	chr6	131455594	131455963	9465	AKAP7	NM_016377	-10682	TSS_upstream	+	131466460
1654	chr6	131869597	131870037	383	ARG1	NM_000045	-24547	TSS_upstream	+	131894364
1658	chr6	136209520	136210080	27115	PDE7B	NM_018945	36967	intron	+	136172833
1659	chr6	137368111	137368575	53832	IL20RA	NM_014432	-2046	TSS_upstream	-	137321108
1661	chr6	138194447	138194920	7128	TNFAIP3	NM_006290	6103	intron	+	138188580
1662	chr6	138580028	138580612	59351	PBOV1	NM_021635	-40694	TSS_upstream	-	138537128
1664	chr6	138813945	138814541	57224	NHSL1	NM_001144060	6335	intron	-	138743182
1666	chr6	142606718	142607125	57211	GPR126	NM_001032394	-16134	TSS_upstream	+	142623055
1666	chr6	142606718	142607125	57211	GPR126	NM_020455	-16134	TSS_upstream	+	142623055
1666	chr6	142606718	142607125	57211	GPR126	NM_001032395	-16134	TSS_upstream	+	142623055
1666	chr6	142606718	142607125	57211	GPR126	NM_198569	-16134	TSS_upstream	+	142623055
1667	chr6	142629041	142629541	57211	GPR126	NM_001032394	6236	intron	+	142623055
1667	chr6	142629041	142629541	57211	GPR126	NM_020455	6236	intron	+	142623055
1667	chr6	142629041	142629541	57211	GPR126	NM_001032395	6236	intron	+	142623055
1667	chr6	142629041	142629541	57211	GPR126	NM_198569	6236	intron	+	142623055
1668	chr6	142671427	142671889	57211	GPR126	NM_001032394	48603	intron	+	142623055
1668	chr6	142671427	142671889	57211	GPR126	NM_020455	48603	intron	+	142623055
1668	chr6	142671427	142671889	57211	GPR126	NM_001032395	48603	intron	+	142623055
1668	chr6	142671427	142671889	57211	GPR126	NM_198569	48603	intron	+	142623055
1671	chr6	146289799	146290285	257218	SHPRH	NM_173082	-4810	TSS_upstream	-	146205946
1671	chr6	146289799	146290285	257218	SHPRH	NM_001042683	-4810	TSS_upstream	-	146205946
1676	chr6	150641470	150641890	389434	IYD	NM_001164695	-48347	TSS_upstream	+	150690027
1676	chr6	150641470	150641890	389434	IYD	NM_001164694	-48347	TSS_upstream	+	150690027
1676	chr6	150641470	150641890	389434	IYD	NM_203395	-48347	TSS_upstream	+	150690027
1679	chr6	151554007	151554460	9590	AKAP12	NM_005100	-6900	TSS_upstream	+	151561133
1680	chr6	160558274	160558748	6580	SLC22A1	NM_153187	15649	intron	+	160542862
1680	chr6	160558274	160558748	6580	SLC22A1	NM_003057	15649	intron	+	160542862
1680	chr6	160558274	160558748	729603	LOC729603	NR_003288	44398	TES_downstream	+	160514113
1682	chr6	160796176	160796691	6581	SLC22A3	NM_021977	27009	intron	+	160769424
1683	chr6	161375232	161375670	4216	MAP3K4	NM_005922	-37370	TSS_upstream	+	161412821
1683	chr6	161375232	161375670	4216	MAP3K4	NM_006724	-37370	TSS_upstream	+	161412821
1690	chr7	1136795	1137202	2852	GPER	NM_001098201	9276	TES_downstream	+	1127722
1690	chr7	1136795	1137202	2852	GPER	NM_001039966	10556	TES_downstream	+	1126442
1690	chr7	1136795	1137202	2852	GPER	NM_001505	10556	TES_downstream	+	1126442
1690	chr7	1136795	1137202	115330	GPR146	NM_138445	39858	TES_downstream	+	1097140
1691	chr7	2870413	2870976	2768	GNA12	NM_007353	13264	intron	-	2767742
1692	chr7	2900165	2900702	2768	GNA12	NM_007353	-16475	TSS_upstream	-	2767742
1695	chr7	7726463	7726915	6119	RPA3	NM_002947	31548	5'UTR	-	7676576
1705	chr7	20633552	20633950	340273	ABCB5	NM_001163941	-21493	TSS_upstream	+	20655244
1706	chr7	22390325	22390766	9771	RAPGEF5	NM_012294	5987	5'UTR	-	22157908
1709	chr7	25289353	25289797	64111	NPVF	NM_022150	-21471	TSS_upstream	-	25264192
1711	chr7	26453041	26453422	441204	LOC441204	NR_015364	10125	5'UTR	+	26443106
1714	chr7	29252380	29252850	1124	CHN2	NM_004067	18495	intron	+	29234120
1715	chr7	29270257	29270819	1124	CHN2	NM_004067	36418	intron	+	29234120
1717	chr7	30004454	30004865	9805	SCRN1	NM_001145515	24765	5'UTR	-	29959719
1717	chr7	30004454	30004865	9805	SCRN1	NM_014766	24765	intron	-	29959719
1717	chr7	30004454	30004865	9805	SCRN1	NM_001145513	25074	intron	-	29959719
1717	chr7	30004454	30004865	9805	SCRN1	NM_001145514	25245	intron	-	29959719
1718	chr7	30141839	30142280	222166	C7orf41	NM_152793	-32492	TSS_upstream	+	30174551
1719	chr7	31010127	31010653	2692	GHRHR	NM_001009824	6755	intron	+	31003635
1719	chr7	31010127	31010653	2692	GHRHR	NM_000823	6755	intron	+	31003635
1722	chr7	36226446	36226846	80820	EEPD1	NM_030636	33811	intron	+	36192835
1724	chr7	43587199	43587869	9263	STK17A	NM_004760	-35157	TSS_upstream	+	43622691
1725	chr7	50122067	50122476	100130988	C7orf72	NM_001161834	-13410	TSS_upstream	+	50135681
1725	chr7	50122067	50122476	11055	ZPBP	NM_001159878	10588	intron	-	49977025
1725	chr7	50122067	50122476	11055	ZPBP	NM_007009	10588	intron	-	49977025
1726	chr7	50550633	50551086	63979	FIGNL1	NM_001042762	-32772	TSS_upstream	-	50511833
1726	chr7	50550633	50551086	63979	FIGNL1	NM_022116	-32772	TSS_upstream	-	50511833
1728	chr7	50618424	50618844	1644	DDC	NM_000790	10133	5'UTR	-	50526135
1728	chr7	50618424	50618844	1644	DDC	NM_001082971	14519	5'UTR	-	50526135
1732	chr7	55056175	55056554	1956	EGFR	NM_201283	-30360	TSS_upstream	+	55086724
1732	chr7	55056175	55056554	1956	EGFR	NM_201282	-30360	TSS_upstream	+	55086724
1732	chr7	55056175	55056554	1956	EGFR	NM_201284	-30360	TSS_upstream	+	55086724
1732	chr7	55056175	55056554	1956	EGFR	NM_005228	-30360	TSS_upstream	+	55086724
1735	chr7	69014498	69014918	26053	AUTS2	NM_001127232	-49197	TSS_upstream	+	69063905
1735	chr7	69014498	69014918	26053	AUTS2	NM_015570	-49197	TSS_upstream	+	69063905
1735	chr7	69014498	69014918	26053	AUTS2	NM_001127231	-49196	TSS_upstream	+	69063904
1736	chr7	69061051	69061569	26053	AUTS2	NM_001127232	-2595	TSS_upstream	+	69063905
1736	chr7	69061051	69061569	26053	AUTS2	NM_015570	-2595	TSS_upstream	+	69063905
1736	chr7	69061051	69061569	26053	AUTS2	NM_001127231	-2594	TSS_upstream	+	69063904
1739	chr7	73164085	73164561	6804	STX1A	NM_004603	-30307	TSS_upstream	-	73113534
1739	chr7	73164085	73164561	6804	STX1A	NM_001165903	-30307	TSS_upstream	-	73113534
1739	chr7	73164085	73164561	83451	ABHD11	NM_001145364	-11140	TSS_upstream	-	73150426
1739	chr7	73164085	73164561	83451	ABHD11	NM_148912	-11140	TSS_upstream	-	73150426
1739	chr7	73164085	73164561	83451	ABHD11	NM_148913	-11140	TSS_upstream	-	73150426
1739	chr7	73164085	73164561	83451	ABHD11	NR_026910	-11140	TSS_upstream	-	73150426
1739	chr7	73164085	73164561	83451	ABHD11	NM_148916	-11140	TSS_upstream	-	73151999
1739	chr7	73164085	73164561	83451	ABHD11	NR_026912	-11134	TSS_upstream	-	73150426
1739	chr7	73164085	73164561	83451	ABHD11	NM_001145363	-11134	TSS_upstream	-	73152043
1739	chr7	73164085	73164561	171022	WBSCR26	NR_026690	14925	TES_downstream	+	73149398
1739	chr7	73164085	73164561	1365	CLDN3	NM_001306	20276	TES_downstream	-	73183327
1740	chr7	73613613	73614132	7462	LAT2	NM_014146	-10214	TSS_upstream	+	73624086
1740	chr7	73613613	73614132	7462	LAT2	NM_032463	-10214	TSS_upstream	+	73624086
1740	chr7	73613613	73614132	7462	LAT2	NM_032464	-10214	TSS_upstream	+	73624086
[truncated: 386 more rows]

## Sheet: Shared_pathways
Gene list		Gene Set	Description	Size	Overlap	Expect	EnrichmentRatio	False Discovery Rate
PEX10		HALLMARK_ANDROGEN_RESPONSE	androgen response	101	32	6.51046	4.91516	4.95106e-11
RER1
TNFRSF9
PARK7
ERRFI1
RERE
TMEM201
SLC25A33
UBIAD1
PLA2G5
MYOM3
IL22RA1
GPR3
MAP3K6
FCN3
CD164L2
SYTL1
TMEM222
ZCCHC17
SNRNP40
LCK
FAM167B
C1orf91
EIF3I
DCDC2B
MTMR9L
IQCC
CCDC28B
TXLNA
ZBTB8A
ZBTB8B
THRAP3
MAP7D1
MEAF6
ZC3H12A
LOC728448
SNORA55
PABPC4
SPATA6
RAB3B
C1orf168
ANGPTL3
ROR1
RAVER2
DEPDC1
PTGER3
MIR186
ZRANB2
TNNI3K
FPGT
LRRIQ3
ST6GALNAC5
PRKACB
LPAR3
CYR61
DDAH1
ALG14
TMEM56
HIAT1
RAP1A
WNT2B
MOV10
ST7L
CAPZA1
NGF
SLC22A15
ZNF697
LOC647121
NBPF10
NOTCH2NL
OTUD7B
RFX5
SELENBP1
PSMB4
TCHHL1
TCHH
RPTN
HRNR
IQGAP3
BCAN
GPATCH4
HAPLN2
APOA1BP
TTC24
FCRL3
FCRL2
CD1D
ATP1A4
IGSF8
ATP1A2
UAP1
UCK2
CD247
CREG1
MPZL1
C1orf114
SLC19A2
F5
KLHL20
RABGAP1L
KIAA0040
RASAL2
CEP350
ACBD6
C1orf14
GLT25D2
TSEN15
C1orf21
EDEM3
FAM129A
RNF2
C1orf25
C1orf26
IVNS1ABP
HMCN1
PDC
RGS2
UCHL5
CDC73
GLRX2
TROVE2
MIR181B1
MIR181A1
C1orf157
SOX13
PLEKHA6
LOC127841
PPP1R15B
SLC45A3
RAB7L1
SLC41A1
PM20D1
PFKFB2
FCAMR
C1orf116
YOD1
CD34
CAMK1G
LAMB3
KCNH1
RD3
DISP1
TP53BP2
DEGS1
FBXO28
NVL
CNIH3
CDC42BPA
RHOU
RAB4A
SPHAR
TBCE
ARID4B
GGPS1
ERO1LB
EDARADD
CEP170
SDCCAG8
PPPDE1
C10orf18
ASB13
GDI2
ANKRD16
FBXO18
BEND7
NEBL
GPR158
LOC100128811
FZD8
HNRNPA3P1
C10orf10
C10orf25
ZNF22
RASSF4
PPYR1
LOC728643
ANXA8L1
ANXA8
FAM25C
FAM25G
FAM25B
ZWINT
C10orf40
ANK3
RHOBTB1
MYPN
HERC4
ASCC1
DDIT4
C10orf104
P4HA1
NUDT13
DUPD1
LOC100128292
DLG5
SORBS1
PIK3AP1
PITX3
GBF1
ELOVL3
GSTO2
GSTO1
ITPRIP
SMC3
ACSL5
GUCY2G
TECTB
TDRD1
C10orf118
PNLIPRP3
PNLIPRP1
PNLIP
TACC2
LOC100169752
C10orf137
C10orf122
MKI67
PPFIBP2
ZNF143
SNORA23
IPO7
MICAL2
MICALCL
CCDC34
BDNFOS
LGR4
LIN7C
EHF
PDHX
APIP
SLC1A2
LDLRAD3
TRAF6
PRDM11
SNORD67
FOLH1
TRIM48
SMTNL1
SLC43A1
TIMM10
RTN4RL2
GLYATL1
SDHAF2
CPSF7
TMEM216
DAGLA
AHNAK
ROM1
EEF1G
TUT1
MTA2
EML3
B3GAT3
SLC22A10
SLC22A25
RTN3
PLA2G16
ATL3
CHKA
TCIRG1
GAL
CPT1A
CTTN
UCP2
UCP3
DNAJB13
DGAT2
MOGAT2
TSKU
NDUFC2
THRSP
ALG8
PCF11
DLG2
SLC36A4
ENDOD1
SFRS2B
MTMR2
BIRC2
BIRC3
C11orf92
C11orf93
C11orf53
ANKK1
TTC12
TBCEL
SC5DL
DDX25
HYLS1
PUS3
KCNJ1
KCNJ5
C11orf45
APLP2
PRDM10
NCRNA00167
ADAMTS15
ADAMTS8
NTM
GLB1L3
ACAD8
NCAPD3
VPS26B
THYN1
KDM5A
B4GALNT3
CCDC77
ADIPOR2
ITFG2
FKBP4
TAPBPL
CD27
SRP14P1
LOC678655
VAMP1
LTBR
SLC2A14
SLC2A3
FOXJ2
KLRA1
MAGOHB
MIR614
GPRC5A
RPL13AP20
PTPRO
EPS8
SLCO1C1
IAPP
SLCO1A2
ITPR2
REP15
MRPS35
CCDC91
FGD4
DNM1L
SLC38A1
SLC38A4
ZNF740
CSAD
ITGB7
ITGA5
GTSF1
NCKAP1L
DGKA
WIBG
NACA
PRIM1
HSD17B6
NDUFA4L2
STAC3
R3HDM2
SHMT2
LRIG3
MIR548C
RASSF3
RAB21
MIR617
MIR135A2
FAM71C
SPIC
MYBPC1
CCDC53
IGF1
NT5DC3
PRDM4
ASCL4
CUX2
C12orf51
TBX3
PRKAB1
CAMKK2
MPHOSPH9
C12orf65
CDK2AP1
GJA3
GJB2
SPATA13
PDS5B
STARD13
TNFSF11
SETDB2
CAB39L
LOC220429
C13orf1
SERPINE3
WDFY2
NEK5
NEK3
TBC1D4
LMO7
FBXL3
C13orf29
OR4Q3
AP1G2
JPH4
THTPA
NFKBIA
RPL36AL
C14orf104
MGAT2
PPIL5
POLE2
GPR137C
TXNDC16
LGALS3
FBXO34
OTX2
OTX2OS1
SLC35F4
RTN1
C14orf50
HSPA2
ZBTB25
ZBTB1
AKAP5
DNAL1
ACOT6
FLVCR2
BATF
STON2
SEL1L
GALC
GPR65
SPATA7
PRO1768
FOXN3
C14orf184
TRIP11
CPSF2
ATXN3
NDUFB1
LGMN
CCDC85C
DIO3OS
C14orf153
TRMT61A
CKB
BAG5
MKRN3
MAGEL2
FMN1
RYR3
CHRM5
TMEM85
C15orf29
ATPBD4
C15orf52
IVD
C15orf23
DISP2
PHGR1
TMEM87A
GANC
SORD
C15orf43
DUOX2
DUOXA1
DUOX1
DUOXA2
MIR147B
C15orf48
SPATA5L1
GATM
FGF7
TRPM7
LEO1
MAPK6
KIAA1370
GTF2A2
BNIP2
TPM1
CA12
LCTL
RPLP1
HIGD2B
BBS4
ADPGK
EDC3
CLK3
TMC3
HOMER2
ADAMTSL3
AKAP13
ABHD2
MESP1
MESP2
ANPEP
PRC1
VPS33B
FAM174B
MCTP2
NR2F2
FAM169B
MEF2A
LRRK1
ALDH1A3
HN1L
CRAMP1L
NUDT16L1
MGRN1
PMM2
TMEM186
USP7
GSPT1
PARN
BFAR
PLA2G10
GPRC5B
ACSM2B
ACSM1
THUMPD1
HS3ST4
ZG16
C16orf54
C16orf87
GPT2
PAPD5
ZNF23
ZNF19
MARVELD3
TAT
WWOX
USP10
RPH3AL
ANKFY1
UBE2G1
MIR324
SLC2A4
DVL2
PHF23
GABARAP
DULLARD
C17orf81
CLDN7
ACADVL
YBX2
ALOX15B
ALOX12B
ALOXE3
HES7
PER1
VAMP2
TMEM107
C17orf59
GAS7
MIR744
TNFRSF13B
MPRIP
PLD6
FLCN
RASD1
MED9
TOM1L2
LRRC48
EPN2
ALDH3A2
CYTSB
USP22
TMEM11
C17orf103
GIT1
CORO6
ANKRD13B
RFFL
MMP28
TAF15
C17orf66
ACACA
MSL1
MED24
THRA
NR1D1
SNORD124
KRT26
KRT27
KRT28
KRT10
TMEM99
KRT12
CDK5RAP3
ATAD4
PNPO
ZNF652
PHB
PCTP
TMEM100
DGKE
C17orf67
VEZF1
SFRS1
PTRH2
TMEM49
RPS6KB1
TUBD1
MIR21
C17orf64
TBX4
C17orf82
TBX2
TCAM1
FTSJ3
SMARCD2
PSMC5
CSH2
GH2
TEX2
POLG2
DDX5
CCDC45
LOC146880
PRKCA
SLC16A6
ARSG
AMZ2
MIR635
WIPI1
ABCA10
C17orf80
FAM104A
COG1
CPSF4L
CD300LF
TMEM104
SLC9A3R1
NAT9
RAB37
FOXJ1
RNF157
ST6GALNAC1
MXRA7
C17orf99
TMC8
TMC6
GAA
TBC1D16
CCDC40
DUS1L
FASN
NDC80
METTL4
RAB31
CHMP1B
IMPA2
CEP192
MIR133A1
MIR1-2
ANKRD29
LAMA3
LOC728606
CDH2
DSC3
DSG4
INO80C
LOC647946
ZBTB7C
C18orf54
STARD6
POLI
FECH
NARS
NEDD4L
LOC390858
ZCCHC2
CYB5A
SALL3
KDM4B
GADD45GIP1
NFIX
DAND5
RAD23A
WIZ
RASAL3
PGLYRP2
CYP4F22
CPAMD8
CRTC1
C19orf2
SLC7A9
PLAUR
IRGC
FBXO46
SIX5
DMPK
DMWD
SNORD88C
KLK1
KLK2
KLK15
KLK3
KLKP1
KLK4
KLK11
KLK12
KLK13
KLK14
CTU1
EPN1
U2AF2
CCDC106
ZNF581
ZNF580
ADI1
MBOAT2
NOL10
GREB1
KLHL29
POMC
CRIM1
C2orf58
ETAA1
KCMF1
ATOH8
SFTPB
GNLY
AFF3
C2orf49
TGFBRAP1
FHL2
SULT1C3
LIMS1
ANAPC1
MERTK
CHCHD5
POLR1B
ACTR3
DBI
C2orf76
CNTNAP5
ACMSD
DARS
GTDC1
KIF5C
NEB
DAPL1
DPP4
COBLL1
STK39
DLX1
DLX2
CHRNA1
HOXD9
HOXD10
HOXD11
HOXD12
HOXD13
EVX2
PDE11A
CCDC141
ZNF385B
ITGAV
TFPI
MYO1B
SLC39A10
ANKRD44
ACADL
AAMP
C2orf62
TMBIM1
PNKD
SPEG
DES
DNPEP
EPHA4
SGPP2
SLC16A14
GIGYF2
EFHD1
TRPM8
MLPH
ILKAP
LOC151174
HES6
LOC643387
PER2
LOC728323
ANGPT4
FAM110A
TGM3
PLCB4
JAG1
SNORD17
SNX5
C20orf72
XRN2
PYGB
COX4I2
BCL2L1
CBFA2T2
E2F1
PXMP4
ZNF341
ASIP
AHCY
GHRH
SRC
MANBAL
C20orf95
ADIG
DHX35
CHD6
SPINT3
WFDC6
SPINLW1
WFDC2
LOC100131496
ZMYND8
PTGIS
MIR645
PTPN1
BCAS1
SLC17A9
C20orf11
DIDO1
BIRC7
YTHDF1
MIR124-3
C21orf34
APP
NCRNA00161
RNF160
SNORA80
URB1
C21orf63
C21orf119
SYNJ1
C21orf49
C21orf66
NCRNA00160
CLDN14
NCRNA00114
MX2
FAM3B
TMPRSS2
C21orf121
C2CD2
ZNF295
PDE9A
C21orf122
ADARB1
COL18A1
NCRNA00175
MIR130B
MIR301B
SDF2L1
CCDC116
YDJC
UBE2L3
ZNF280B
ZNF280A
PRAME
LOC648691
MN1
THOC5
NEFH
RNF215
MTP18
SEC14L2
RBX1
TOB2
TEF
PACSIN2
PRR5
NUP50
C22orf9
LOC730668
WNT7B
SELO
TRABD
TUBGCP6
HDAC10
PANX2
MAPK12
CNTN4
TTLL3
ARPC4
CAMK1
TADA3
OGG1
BRPF1
MIR885
LOC285370
SLC6A11
ATG7
C3orf31
MKRN2
NUP210
UBE2E1
NKIRAS1
NR1D2
RPL15
LOC152024
NEK10
SUSD5
MYRIP
LYZL4
SS18L2
SEC22C
VIPR1
NKTR
TGM4
TMEM42
MIR564
SCAP
CDC25A
ZNF589
CAMP
PRKAR2A
ARIH2
SLC25A20
C3orf71
VPRBP
RAD54L2
FHIT
ID2B
PRICKLE2
FAM19A4
CNTN3
EPHA6
FILIP1L
C3orf26
LOC344595
LOC100302640
IFT57
PHLDB2
GCET2
MIR567
C3orf52
NR1I2
NDUFB4
HGD
EAF2
IQCB1
PARP14
PARP15
DIRC2
HSPBAP1
PTPLB
MYLK
ALDH1L1
RAB7A
SNORA7B
RPL32P3
IFT122
C3orf25
MBD4
RAB6B
C3orf36
TXNDC6
ACPL2
PAQR9
SR140
P2RY1
SGEF
SSR3
C3orf55
B3GALNT1
SLITRK3
RPL22L1
EIF5A2
KCNMB2
ZMAT3
ACTL6A
ATP11B
C3orf65
RTP2
BCL6
MUC20
MIR570
SDHALP2
FGFRL1
STX18
LOC93622
MRFAP1
TBC1D14
ZNF518B
LOC285550
FBXL5
PROM1
MIR573
TBC1D1
PGM2
PTTG2
KLF3
FLJ13197
UGDH
APBB2
LIMCH1
KDR
EPHA5
UBA6
LOC550112
GNRHR
SLC4A4
COX18
CXCL1
PF4V1
PPBPL1
PARM1
CCDC158
ANTXR2
AGPAT9
PTPN13
SPARCL1
PIGY
HERC3
FAM13A
MMRN1
SNCA
HPGDS
UNC5C
DNAJB14
H2AFZ
LOC256880
NPNT
PAPSS1
UGT8
ELF2
SETD7
MMAA
SH3D19
SNORD73A
TIGD4
ARFIP1
ANXA2P1
MAP9
FNIP2
C4orf45
AADAT
KIAA1712
FBXO8
NEIL3
ANKRD37
LRP2BP
MTNR1A
SLC6A3
DNAH5
FAM105A
FAM134B
PDZD2
TARS
C5orf33
RANBP3L
GHR
SEPP1
PARP8
ELOVL7
C5orf43
RGS7BP
LOC100303749
MCCC2
CARTPT
IQGAP2
WDR41
ZFYVE16
MSH3
DHFR
ATG10
RFESD
GPR150
SPATA9
ELL2
LIX1
RGMB
MAN2A1
C5orf13
KCNN2
TRIM36
FEM1C
TICAM2
TNFAIP8
SRFBP1
CEP120
LMNB1
PRRC1
ISOC1
LYRM7
HINT1
C5orf15
VDAC1
NEUROG1
CXCL14
LECT2
FBXL21
PKD2L2
MYOT
ETF1
SNORD63
HSPA9
NDFIP1
ARHGAP26
PRELID2
GRXCR2
C5orf46
SCGB3A2
SPINK5L2
FBXO38
ADRB2
SH3TC2
HMGXB3
TIGD6
SLC26A2
IRGM
SLC36A1
CNOT8
C5orf4
LSM11
THG1L
RNF145
WWC1
FAM196B
C5orf41
SNORA74B
ATP6V0E1
HK3
SNORD96A
SNORD95
GNB2L1
TRIM52
TRIM41
CDYL
SNRNP48
BMP6
MGC26597
TMEM14C
PAK1IP1
C6orf52
ELOVL2
SOX4
HDGFL1
SLC17A1
HLA-J
HCG9
HLA-A
C6orf125
IP6K3
LEMD2
MLN
SPDEF
FKBP5
C6orf81
LOC285847
C6orf126
C6orf222
ETV7
MRPS10
ENPP4
ENPP5
MEP1A
GPR111
RHAG
CRISP2
CRISP1
DEFB133
GSTA3
GSTA4
GCM1
KLHL31
KHDRBS2
FAM135A
SMAP1
IRAK1BP1
RNY4
TTK
GJA10
PRDM1
RTN4IP1
QRSL1
SNX3
FOXO3
ZBTB24
GTF3C6
TUBE1
C6orf225
WISP3
NT5DC1
COL10A1
TSPYL1
DSE
C6orf170
HEY2
L3MBTL3
AKAP7
ARG1
PDE7B
IL20RA
TNFAIP3
PBOV1
NHSL1
GPR126
SHPRH
IYD
AKAP12
SLC22A1
LOC729603
SLC22A3
MAP3K4
GPER
GPR146
GNA12
RPA3
ABCB5
RAPGEF5
NPVF
LOC441204
CHN2
SCRN1
C7orf41
GHRHR
EEPD1
STK17A
C7orf72
ZPBP
FIGNL1
DDC
EGFR
AUTS2
STX1A
ABHD11
WBSCR26
CLDN3
LAT2
MIR590
EIF4H
RSBN1L
PHTF2
TMEM60
STEAP4
C7orf63
STEAP2
CLDN12
PFTK1
KRIT1
ANKIB1
PDK4
SHFM1
DLX5
CYP3A4
CYP3A43
OR2AE1
TRIM4
GJC3
AZGP1
EMID2
SLC26A5
ORC5L
SRPK2
ATXN7L1
NAMPT
PIK3CG
SLC26A4
BCAP29
LOC286002
SLC26A3
CBLL1
THAP5
DNAJB9
ZNF277
DOCK4
FOXP2
WNT2
RNF133
RNF148
SLC13A1
SPAM1
FLNC
OPN1SW
CCDC136
CALU
CPA1
CPA5
MIR29A
MIR29B1
FLJ43663
MKLN1
AKR1B1
LUZP6
MTPN
CREB3L2
AKR1D1
TTC26
ZC3HAV1
CASP2
TMEM139
GSTK1
TAS2R40
LOC728743
ACTR3C
RARRES2
ZNF775
REPIN1
C7orf29
LRRC61
EN2
KBTBD11
MCPH1
ANGPT2
DEFA1B
DEFA1
DEFA3
DEFA5
PRAGMIN
MFHAS1
UNQ9391
AMAC1L2
MTMR9
LOC392196
FAM66D
USP17L2
ZNF705D
LONRF1
LOC340357
TUSC3
ASAH1
NAT1
CSGALNACT1
INTS10
RHOBTB2
TNFRSF10B
NKX3-1
ADAMDEC1
ADAM7
GNRH1
PTK2B
STMN4
TRIM35
EPHX2
CHRNA2
LOC286135
GTF2E2
KCNU1
PPAPDC1B
FGFR1
C8orf86
TM2D2
ADAM9
HTRA4
ADAM2
C8orf4
MYST3
RNF170
HOOK3
CEBPD
EFCAB1
OPRK1
TMEM68
TGS1
SDR16C6
UBXN2B
CYP7A1
PDE7A
C8orf46
VCPIP1
SGK3
C8orf44
XKR9
LACTB2
EYA1
TRPA1
TPD52
PAG1
FABP5
CA1
NBN
DECR1
PLEKHF2
RNF19A
ZNF706
GRHL2
LRP12
SAMD12
ZHX2
WDYHV1
ATAD2
LOC727677
TG
NDRG1
KANK1
CDC37L1
PPAPDC2
C9orf68
ZDHHC21
CER1
DMRTA1
MOBKL2B
IFNK
C9orf72
B4GALT1
C9orf144B
GBA2
TMEM8B
MSMP
NPR2
SPAG8
HINT2
C9orf128
RGP1
GLIPR2
KLF9
LOC100129066
GADD45G
AUH
PTPDC1
CDC14B
CORO2A
INVS
ERP44
CTNNAL1
MIR32
EPB41L4B
RGS3
C9orf91
ATP6V1G1
MEGF9
LOC402377
FBXW2
GPR21
MAPKAP1
PBX3
FAM102A
QRFP
ABL1
CELP
CEL
RALGDS
WWC3
TLR8
TLR7
FAM9C
ASB9
PDHA1
SMS
MAOB
SLC9A7
NUDT10
NUDT11
TSPYL2
GPR173
PHF8
APEX2
PFKFB1
ALAS2
HDAC8
ZDHHC9
F9

## Sheet: MeT_enriched_peaks
Peak_ID	chromosome	start	end
1	chr1	1788788	1789163
2	chr1	2179896	2180279
3	chr1	2385458	2385779
4	chr1	3250534	3250824
5	chr1	3445968	3446379
6	chr1	4657193	4657555
7	chr1	6217905	6218398
8	chr1	6319630	6320012
9	chr1	6472991	6473317
10	chr1	7258909	7259240
11	chr1	8064929	8065368
12	chr1	8144272	8144602
13	chr1	8326679	8327058
14	chr1	8360085	8360538
15	chr1	8484808	8485110
16	chr1	9061919	9062731
17	chr1	9806713	9807160
18	chr1	9903503	9903883
19	chr1	11629659	11630056
20	chr1	12248976	12249315
21	chr1	12556470	12556849
22	chr1	13946381	13946746
23	chr1	14040600	14040924
24	chr1	19271388	19271670
25	chr1	20348183	20348504
26	chr1	21658661	21659030
27	chr1	22087560	22087945
28	chr1	24670120	24670506
29	chr1	26258951	26259252
30	chr1	27029459	27029837
31	chr1	27126607	27126946
32	chr1	27604572	27604875
33	chr1	28417588	28418043
34	chr1	28764627	28764956
35	chr1	30155667	30156179
36	chr1	30179204	30179530
37	chr1	31137151	31137634
38	chr1	31749946	31750317
39	chr1	32308421	32308952
40	chr1	32391984	32392389
41	chr1	32872064	32872397
42	chr1	33947998	33948414
43	chr1	34125877	34126250
44	chr1	36627154	36627485
45	chr1	36734757	36735340
46	chr1	37914738	37915049
47	chr1	37973477	37973859
48	chr1	38660232	38660855
49	chr1	39291922	39292311
50	chr1	39598885	39599231
51	chr1	40316234	40316584
52	chr1	40342714	40343403
53	chr1	40392404	40392639
54	chr1	40512176	40512585
55	chr1	41511587	41511950
56	chr1	42256021	42256279
57	chr1	42326448	42326785
58	chr1	42415948	42416540
59	chr1	43505023	43505456
60	chr1	43730936	43731317
61	chr1	44223439	44223807
62	chr1	44258160	44258543
63	chr1	44258775	44259159
64	chr1	46292850	46293222
65	chr1	46862184	46862598
66	chr1	49404824	49405091
67	chr1	50588965	50589373
68	chr1	51099527	51099822
69	chr1	51167351	51167616
70	chr1	51416169	51416558
71	chr1	52025461	52025871
72	chr1	52033102	52033729
73	chr1	52355681	52355959
74	chr1	52723709	52723972
75	chr1	53128417	53128779
76	chr1	55346811	55347093
77	chr1	55682454	55683131
78	chr1	57076499	57076723
79	chr1	57091486	57091812
80	chr1	57097543	57097861
81	chr1	57766957	57767246
82	chr1	58654398	58654922
83	chr1	58999485	58999865
84	chr1	59563873	59564254
85	chr1	59727080	59727443
86	chr1	60132682	60133077
87	chr1	60151937	60152240
88	chr1	60406946	60407341
89	chr1	60816157	60816572
90	chr1	61598709	61599346
91	chr1	62302330	62302700
92	chr1	62772494	62772754
93	chr1	63208383	63208818
94	chr1	63945737	63946263
95	chr1	64021100	64021555
96	chr1	64378239	64378601
97	chr1	64413678	64414029
98	chr1	64508393	64508692
99	chr1	64638151	64638446
100	chr1	64961551	64961982
101	chr1	65416531	65416977
102	chr1	65517473	65517796
103	chr1	65619321	65619649
104	chr1	65959427	65960046
105	chr1	66387011	66387526
106	chr1	66444768	66445179
107	chr1	66578692	66579058
108	chr1	66719425	66719770
109	chr1	66743544	66744137
110	chr1	67162570	67162974
111	chr1	67333153	67333754
112	chr1	68226289	68226663
113	chr1	69554157	69554560
114	chr1	69576035	69576330
115	chr1	70797592	70797991
116	chr1	71873473	71873909
117	chr1	72523959	72524354
118	chr1	74898001	74898353
119	chr1	76199346	76199648
120	chr1	76534552	76534950
121	chr1	77537620	77537985
122	chr1	77626007	77626425
123	chr1	77974844	77975178
124	chr1	78463801	78464119
125	chr1	78612040	78612520
126	chr1	79015020	79015728
127	chr1	79202802	79203342
128	chr1	79332648	79333050
129	chr1	79409936	79410288
130	chr1	79449512	79449877
131	chr1	79983107	79983509
132	chr1	80744635	80745009
133	chr1	81145372	81145728
134	chr1	81708268	81708629
135	chr1	81964219	81964732
136	chr1	82193664	82194028
137	chr1	82241357	82241548
138	chr1	83144287	83144672
139	chr1	83551894	83552452
140	chr1	84873529	84873950
141	chr1	85084991	85085312
142	chr1	85175415	85175840
143	chr1	85238798	85239146
144	chr1	85292750	85293063
145	chr1	85293353	85293727
146	chr1	85305255	85305733
147	chr1	85309463	85309903
148	chr1	85324326	85324594
149	chr1	85339966	85340497
150	chr1	85407251	85407537
151	chr1	85763514	85764022
152	chr1	85825606	85826113
153	chr1	85893106	85893495
154	chr1	85995726	85996337
155	chr1	86580667	86581095
156	chr1	87336712	87337131
157	chr1	87426499	87426757
158	chr1	90183320	90183623
159	chr1	91967744	91968052
160	chr1	92025430	92025796
161	chr1	92045327	92045772
162	chr1	92481611	92482023
163	chr1	92586010	92586201
164	chr1	93226631	93227206
165	chr1	93341905	93342235
166	chr1	93715970	93716271
167	chr1	93949183	93949668
168	chr1	93967494	93967919
169	chr1	94019735	94020079
170	chr1	94364949	94365298
171	chr1	95394584	95394979
172	chr1	95596090	95596440
173	chr1	96447206	96447723
174	chr1	96729188	96729519
175	chr1	97237915	97238444
176	chr1	97285710	97286098
177	chr1	97637129	97637510
178	chr1	97877281	97877664
179	chr1	98553452	98554560
180	chr1	98875647	98875952
181	chr1	100128221	100128600
182	chr1	100452360	100452735
183	chr1	100878641	100878981
184	chr1	101382069	101382626
185	chr1	101449320	101449616
186	chr1	102713706	102714180
187	chr1	103068609	103068955
188	chr1	103190278	103190760
189	chr1	106075911	106076320
190	chr1	106499080	106499421
191	chr1	106549965	106550396
192	chr1	106818990	106819494
193	chr1	107186842	107187260
194	chr1	107216152	107216511
195	chr1	107463432	107463739
196	chr1	109242496	109243096
197	chr1	110095969	110096315
198	chr1	110175258	110175601
199	chr1	110412339	110412684
200	chr1	110778552	110779007
201	chr1	110867238	110867699
202	chr1	111120736	111121159
203	chr1	111693586	111693917
204	chr1	111934395	111934827
205	chr1	112055814	112056233
206	chr1	112133363	112133690
207	chr1	112198735	112199211
208	chr1	112247065	112247393
209	chr1	113697879	113698227
210	chr1	113977231	113977534
211	chr1	114576582	114577036
212	chr1	114636518	114636974
213	chr1	115000009	115000320
214	chr1	115049473	115049868
215	chr1	116100815	116101214
216	chr1	116558215	116558748
217	chr1	116666408	116666852
218	chr1	116676554	116677025
219	chr1	116732085	116732436
220	chr1	116835527	116835880
221	chr1	116865674	116866633
222	chr1	118145617	118145924
223	chr1	118389562	118390125
224	chr1	118602021	118602423
225	chr1	118875162	118875528
226	chr1	119144950	119145507
227	chr1	119443367	119443904
228	chr1	119644275	119644648
229	chr1	119728034	119728410
230	chr1	120160734	120161009
231	chr1	120168727	120169164
232	chr1	120574821	120575292
233	chr1	120760870	120761178
234	chr1	146581440	146581747
235	chr1	146702689	146703035
236	chr1	146823288	146823677
237	chr1	146923879	146924372
238	chr1	147022384	147022698
239	chr1	147098578	147098972
240	chr1	147137384	147137717
241	chr1	148216385	148216854
242	chr1	152165625	152165999
243	chr1	154390735	154391224
244	chr1	155103747	155104158
245	chr1	155445493	155445825
246	chr1	156259692	156260114
247	chr1	158166210	158166691
248	chr1	158171092	158171666
249	chr1	160025314	160025718
250	chr1	160126969	160127488
251	chr1	160171740	160172092
252	chr1	161693455	161693858
253	chr1	162272741	162273264
254	chr1	162495954	162496385
255	chr1	162548641	162549153
256	chr1	162843387	162844213
257	chr1	162905800	162906152
258	chr1	163553588	163554016
259	chr1	163586667	163587265
260	chr1	165024202	165024629
261	chr1	165250741	165251060
262	chr1	166660940	166661313
263	chr1	166794690	166795031
264	chr1	167160684	167161062
265	chr1	167332917	167333183
266	chr1	167341711	167342112
267	chr1	167666932	167667354
268	chr1	167670777	167671176
269	chr1	167880453	167880776
270	chr1	168043262	168043621
271	chr1	168529605	168530002
272	chr1	168609699	168610147
273	chr1	168662451	168662931
274	chr1	169479899	169480334
275	chr1	170082700	170083250
276	chr1	170194800	170195230
277	chr1	171122436	171122750
278	chr1	171179417	171179829
279	chr1	171313264	171313622
280	chr1	171387678	171388058
281	chr1	172146977	172147373
282	chr1	172439218	172439613
283	chr1	172513598	172513946
284	chr1	172715445	172716039
285	chr1	173354079	173354456
286	chr1	173444075	173444619
287	chr1	175559980	175560334
288	chr1	176034610	176034925
289	chr1	176500063	176500452
290	chr1	177670618	177671045
291	chr1	178363496	178363955
292	chr1	179094886	179095319
293	chr1	179097672	179098077
294	chr1	179265884	179266200
295	chr1	179899427	179899961
296	chr1	180042912	180043711
297	chr1	180270783	180271138
298	chr1	180529636	180530069
299	chr1	181020798	181021159
300	chr1	182187121	182187413
301	chr1	182354178	182354504
302	chr1	182358706	182359066
303	chr1	182379742	182380127
304	chr1	182676226	182676674
305	chr1	182749529	182749887
306	chr1	182771584	182771909
307	chr1	183058136	183058600
308	chr1	183124768	183125085
309	chr1	184047938	184048482
310	chr1	184049684	184050080
311	chr1	184253256	184253660
312	chr1	184332006	184332402
313	chr1	184411780	184412051
314	chr1	184463189	184463641
315	chr1	184772140	184772501
316	chr1	184874752	184875098
317	chr1	185596417	185596775
318	chr1	186705321	186705724
319	chr1	187178752	187179104
320	chr1	187245824	187246319
321	chr1	187446510	187446925
322	chr1	187487770	187488100
323	chr1	187721680	187722013
324	chr1	187937200	187937517
325	chr1	188401868	188402186
326	chr1	188517318	188517791
327	chr1	188651498	188651949
328	chr1	189382858	189383205
329	chr1	189543597	189543953
330	chr1	189585013	189585414
331	chr1	190487775	190488165
332	chr1	190557081	190557782
333	chr1	191545119	191545403
334	chr1	191734407	191734805
335	chr1	191933265	191933599
336	chr1	192465469	192465863
337	chr1	192718642	192718948
338	chr1	193187840	193188380
339	chr1	193463836	193464294
340	chr1	196322386	196323074
341	chr1	197352729	197353260
342	chr1	197632217	197632753
343	chr1	197904264	197904677
344	chr1	198651536	198651840
345	chr1	198964636	198964964
346	chr1	199034906	199035403
347	chr1	199743958	199744253
348	chr1	199763714	199764210
349	chr1	199790486	199790858
350	chr1	199870542	199870856
351	chr1	200080400	200080801
352	chr1	200087825	200088174
353	chr1	200682451	200682754
354	chr1	200724687	200725039
355	chr1	201250508	201251054
356	chr1	201251387	201251727
357	chr1	201464982	201465318
358	chr1	202349135	202349617
359	chr1	202537588	202538185
360	chr1	203208388	203208860
361	chr1	203366311	203366710
362	chr1	205679417	205679838
363	chr1	205727927	205728251
364	chr1	205794157	205794589
365	chr1	205908834	205909059
366	chr1	206790364	206790776
367	chr1	207183350	207183717
368	chr1	207211469	207211847
369	chr1	208057526	208057939
370	chr1	209704210	209704653
371	chr1	209881489	209881865
372	chr1	209918429	209918725
373	chr1	210551040	210551326
374	chr1	211715042	211715422
375	chr1	211777080	211777371
376	chr1	211981868	211982198
377	chr1	212070366	212070656
378	chr1	212178265	212178600
379	chr1	212189599	212189962
380	chr1	212375096	212375518
381	chr1	212654737	212655004
382	chr1	213272940	213273549
383	chr1	213275776	213276186
384	chr1	214757286	214757680
385	chr1	215741502	215741958
386	chr1	216476279	216476701
387	chr1	217075943	217076446
388	chr1	218711337	218711978
389	chr1	218744790	218745227
390	chr1	219387027	219387441
391	chr1	219452715	219453123
392	chr1	219479532	219479888
393	chr1	219483696	219484004
394	chr1	219542112	219542475
395	chr1	220180319	220180700
396	chr1	220414410	220414730
397	chr1	220666178	220666556
398	chr1	220958489	220958885
399	chr1	221316679	221317085
400	chr1	221377519	221377874
401	chr1	221480670	221480989
402	chr1	221483147	221483560
403	chr1	221517030	221517378
404	chr1	222019311	222019720
405	chr1	222179946	222180380
406	chr1	222719544	222719932
407	chr1	222857990	222858466
408	chr1	223691985	223692341
409	chr1	223922260	223922624
410	chr1	224330442	224330922
411	chr1	224361251	224361609
412	chr1	225790611	225790976
413	chr1	225845163	225845891
414	chr1	225960189	225960814
415	chr1	227342216	227342578
416	chr1	228079473	228079688
417	chr1	228278338	228278957
418	chr1	228802904	228803265
419	chr1	228996612	228996934
420	chr1	229038804	229039189
421	chr1	229344583	229344965
422	chr1	229621087	229621383
423	chr1	229979745	229980101
424	chr1	230628432	230628859
425	chr1	231086164	231086493
426	chr1	231787486	231787950
427	chr1	232458140	232458709
428	chr1	232842942	232843303
429	chr1	233161253	233161592
430	chr1	233790356	233790705
431	chr1	234243382	234243859
432	chr1	234588222	234588803
433	chr1	235053852	235054247
434	chr1	235096333	235096769
435	chr1	236472199	236472490
436	chr1	237339886	237340432
437	chr1	239597628	239598028
438	chr1	239612201	239612601
439	chr1	239798524	239798923
440	chr1	239882564	239882943
441	chr1	242392353	242392688
442	chr1	243574757	243575150
443	chr1	244065451	244065867
444	chr1	244490671	244490985
445	chr1	244858043	244858240
446	chr1	244882886	244883366
447	chr1	246162870	246163316
448	chr1	246334709	246335068
449	chr1	246544695	246545142
450	chr1	246612870	246613196
451	chr1	246781084	246781494
452	chr1	246938661	246939238
453	chr1	247679334	247680180
454	chr10	901995	902352
455	chr10	1462117	1462576
456	chr10	1824987	1825322
457	chr10	3028512	3028837
458	chr10	3790084	3790565
459	chr10	3895808	3896223
460	chr10	4100871	4101441
461	chr10	4225815	4226118
462	chr10	5526479	5526831
463	chr10	5545477	5545863
464	chr10	5596327	5596749
465	chr10	5992172	5992582
466	chr10	7601276	7601766
467	chr10	8179649	8180085
468	chr10	8186444	8186843
469	chr10	11270121	11270481
470	chr10	12288877	12289642
471	chr10	12573299	12573653
472	chr10	12731823	12732223
473	chr10	13180020	13180434
474	chr10	13441725	13442115
475	chr10	13728359	13728671
476	chr10	14234758	14235139
477	chr10	15200488	15200832
478	chr10	16342693	16343019
479	chr10	16584650	16585106
480	chr10	16644415	16644707
481	chr10	16753772	16754086
482	chr10	16813650	16814078
483	chr10	17186102	17186461
484	chr10	17710744	17711221
485	chr10	19902890	19903230
486	chr10	21177578	21178011
487	chr10	22375573	22376041
488	chr10	22462469	22462828
489	chr10	22642010	22642460
490	chr10	22944286	22944767
491	chr10	23269732	23270159
492	chr10	24116865	24117201
493	chr10	24173842	24174301
494	chr10	24577541	24577829
495	chr10	25451332	25451691
496	chr10	25940326	25940869
497	chr10	27107919	27108257
498	chr10	27322526	27322847
499	chr10	32841171	32841559
500	chr10	32954394	32954797
501	chr10	33242088	33242464
502	chr10	34188564	34188954
503	chr10	34441377	34441889
504	chr10	34758360	34758881
505	chr10	35323430	35323701
506	chr10	35713562	35713902
507	chr10	36404285	36404659
508	chr10	36709276	36709633
509	chr10	43329315	43329772
510	chr10	45192591	45192964
511	chr10	45852445	45852877
512	chr10	47391432	47391706
513	chr10	50713043	50713455
514	chr10	53125919	53126500
515	chr10	53127455	53127845
516	chr10	53870975	53871374
517	chr10	54300990	54301328
518	chr10	54413219	54413611
519	chr10	55233480	55233787
520	chr10	55646417	55646823
521	chr10	55815061	55815456
522	chr10	59409529	59410278
523	chr10	59463469	59463856
524	chr10	59608808	59609184
525	chr10	59722623	59722984
526	chr10	59757619	59757969
527	chr10	60228221	60228762
528	chr10	60759048	60759499
529	chr10	61060093	61060615
530	chr10	61214021	61214475
531	chr10	61337992	61338546
532	chr10	61346195	61346590
533	chr10	61633908	61634127
534	chr10	62466442	62466773
535	chr10	62715793	62716335
536	chr10	63054206	63054550
537	chr10	63492398	63492965
538	chr10	63697170	63697582
539	chr10	64566812	64567419
540	chr10	64615987	64616468
541	chr10	65247119	65247490
542	chr10	65869167	65869581
543	chr10	68110393	68110783
544	chr10	68136384	68136800
545	chr10	68572705	68573042
546	chr10	70493861	70494237
547	chr10	71074827	71075135
548	chr10	71145687	71146194
549	chr10	73771280	73771690
550	chr10	73879253	73879598
551	chr10	74008469	74008934
552	chr10	74547777	74548053
553	chr10	75816084	75816494
554	chr10	75886638	75887002
555	chr10	76447772	76448047
556	chr10	76581349	76581768
557	chr10	76707083	76707501
558	chr10	76887289	76887809
559	chr10	77267320	77267740
560	chr10	77493035	77493374
561	chr10	77532323	77532614
562	chr10	78154109	78154470
563	chr10	78250903	78251125
564	chr10	79047331	79047802
565	chr10	79065481	79065816
566	chr10	79266963	79267483
567	chr10	79770001	79770373
568	chr10	80241542	80242133
569	chr10	80349293	80349692
570	chr10	80364924	80365322
571	chr10	80409169	80409598
572	chr10	81102502	81102770
573	chr10	81650313	81650595
574	chr10	82227672	82228044
575	chr10	83029827	83030251
576	chr10	84002544	84002980
577	chr10	84223363	84223722
578	chr10	84954749	84955163
579	chr10	85643804	85644173
580	chr10	86099868	86100268
581	chr10	86105013	86105435
582	chr10	88424709	88425062
583	chr10	89407758	89408091
584	chr10	90132920	90133296
585	chr10	91651033	91651593
586	chr10	92339960	92340253
587	chr10	92647291	92647713
588	chr10	92783179	92783505
589	chr10	93368343	93368787
590	chr10	93729644	93729950
591	chr10	94491064	94491521
592	chr10	94518276	94518763
593	chr10	94757117	94757444
594	chr10	97302220	97302487
595	chr10	98035764	98036115
596	chr10	98141441	98141929
597	chr10	98328084	98328518
598	chr10	98618429	98618870
599	chr10	98623531	98624433
600	chr10	100277088	100277413
601	chr10	100372760	100373087
602	chr10	100839972	100840452
603	chr10	101098695	101099143
604	chr10	101571885	101572330
605	chr10	104484553	104484898
606	chr10	104742200	104742638
607	chr10	104751630	104751996
608	chr10	104947233	104947918
609	chr10	105711527	105712113
610	chr10	105778131	105778607
611	chr10	106069643	106070067
612	chr10	106091134	106091667
613	chr10	111334622	111334947
614	chr10	111375942	111376239
615	chr10	111667773	111668271
616	chr10	111675281	111675594
617	chr10	112613602	112614323
618	chr10	112896792	112897492
619	chr10	113417361	113417767
620	chr10	113549498	113550007
621	chr10	113685777	113686152
622	chr10	113722843	113723088
623	chr10	113728894	113729245
624	chr10	114118708	114119051
625	chr10	114200271	114200608
626	chr10	116107871	116108517
627	chr10	116109199	116109684
628	chr10	116855797	116856257
629	chr10	117201561	117202095
630	chr10	118151651	118152014
631	chr10	118188829	118189151
632	chr10	118342727	118343119
633	chr10	119078129	119078421
634	chr10	120069447	120069848
635	chr10	120116231	120116567
636	chr10	120218603	120218984
637	chr10	122012608	122013541
638	chr10	122412853	122413214
639	chr10	122488900	122489435
640	chr10	122700329	122700814
641	chr10	122836219	122836676
642	chr10	123702238	123702593
643	chr10	124610645	124610974
644	chr10	124779514	124780060
645	chr10	124900274	124900594
646	chr10	124904409	124904764
647	chr10	124986952	124987756
648	chr10	126511808	126512190
649	chr10	127334911	127335458
650	chr10	127373637	127373902
651	chr10	127383537	127383904
652	chr10	128247459	128247834
653	chr10	128842473	128842860
654	chr10	128931953	128932277
655	chr10	128956235	128956642
656	chr10	129766382	129766722
657	chr10	131009762	131010072
658	chr10	131377323	131377823
659	chr10	131405556	131405945
660	chr10	131880079	131880633
661	chr10	134499078	134499414
662	chr10	134518886	134519126
663	chr10	134882712	134883037
664	chr11	1760673	1761015
665	chr11	2800344	2800700
666	chr11	3719231	3719671
667	chr11	3916257	3916610
668	chr11	6272282	6272677
669	chr11	6455236	6455625
670	chr11	7369582	7369894
671	chr11	7554450	7554809
672	chr11	7576899	7577245
673	chr11	7643986	7644411
674	chr11	9105626	9106025
675	chr11	9110391	9110950
676	chr11	9925568	9925810
677	chr11	10691651	10691978
678	chr11	11644391	11644747
679	chr11	11924523	11924995
680	chr11	12158794	12159221
681	chr11	12403517	12403970
682	chr11	13018749	13019097
683	chr11	13651352	13651769
684	chr11	13784753	13785183
685	chr11	13974287	13974713
686	chr11	13976257	13976578
687	chr11	14434335	14434746
688	chr11	14641624	14642100
689	chr11	14697732	14698101
690	chr11	15515389	15515806
691	chr11	15627509	15628091
692	chr11	15640024	15640514
693	chr11	16768476	16768807
694	chr11	17351178	17351423
695	chr11	18824115	18824530
696	chr11	19387222	19387605
697	chr11	21390158	21390613
698	chr11	22707332	22707632
699	chr11	23046376	23046858
700	chr11	23146561	23147044
701	chr11	23843901	23844274
702	chr11	24753105	24753442
703	chr11	25319616	25320352
704	chr11	25575482	25575831
705	chr11	26011554	26012027
706	chr11	26868907	26869320
707	chr11	26891456	26891812
708	chr11	27226875	27227229
709	chr11	27438246	27438825
710	chr11	30030524	30030885
711	chr11	30189098	30189604
712	chr11	30391713	30392082
713	chr11	31529019	31529324
714	chr11	35180181	35180545
715	chr11	35277078	35277437
716	chr11	35326040	35326385
717	chr11	35359420	35359885
718	chr11	35412558	35412858
719	chr11	35971646	35972003
720	chr11	36339523	36339940
721	chr11	36652091	36652432
722	chr11	37109761	37110145
723	chr11	37972138	37972597
724	chr11	38470773	38471165
725	chr11	39466494	39467223
726	chr11	39798565	39799023
727	chr11	40614488	40614953
728	chr11	41316109	41316533
729	chr11	41543667	41544019
730	chr11	42011597	42012027
731	chr11	42520444	42520919
732	chr11	42594020	42594388
733	chr11	42631436	42631769
734	chr11	42816377	42816726
735	chr11	44610853	44611148
736	chr11	44887643	44887948
737	chr11	46289472	46289890
738	chr11	46482872	46483275
739	chr11	46610725	46611135
740	chr11	47699244	47699566
741	chr11	56300554	56300999
742	chr11	56306505	56306816
743	chr11	56458727	56458982
744	chr11	56851051	56851485
745	chr11	56869309	56869701
746	chr11	57606591	57606956
747	chr11	58792448	58793213
748	chr11	58798686	58799066
749	chr11	59385267	59385588
750	chr11	60512311	60512745
751	chr11	60634042	60634583
752	chr11	60648316	60648697
753	chr11	60660818	60661224
754	chr11	61369094	61369442
755	chr11	61944212	61944568
756	chr11	62109638	62109946
757	chr11	62275742	62276102
758	chr11	63008254	63008590
759	chr11	63048399	63048758
760	chr11	65946999	65947472
761	chr11	66140691	66141063
762	chr11	66485635	66486122
763	chr11	66753321	66753607
764	chr11	67280381	67280725
765	chr11	67456415	67456761
766	chr11	68235658	68235948
767	chr11	68247673	68248053
768	chr11	68274214	68274603
769	chr11	71175272	71175601
770	chr11	71982963	71983303
771	chr11	72758615	72758983
772	chr11	72814906	72815482
773	chr11	73531437	73531930
774	chr11	74088807	74089095
775	chr11	74695012	74695503
776	chr11	75348235	75348606
777	chr11	75353458	75353853
778	chr11	75656996	75657402
779	chr11	75851521	75851916
780	chr11	76079096	76079467
781	chr11	76747408	76747796
782	chr11	76772115	76772471
783	chr11	77085707	77086115
784	chr11	77277914	77278351
785	chr11	78665280	78665714
786	chr11	79200910	79201243
787	chr11	79577538	79577936
788	chr11	79631598	79632144
789	chr11	79870763	79871235
790	chr11	81151466	81151951
791	chr11	81748215	81748621
792	chr11	81946060	81946442
793	chr11	85800790	85801025
794	chr11	86905350	86905723
795	chr11	87107055	87107351
796	chr11	89360899	89361251
797	chr11	89410193	89410634
798	chr11	90191943	90192350
799	chr11	90525346	90525762
800	chr11	91289422	91289836
801	chr11	92467352	92468056
802	chr11	92990759	92991049
803	chr11	94391551	94391884
804	chr11	94527351	94527682
805	chr11	95270836	95271271
806	chr11	95380327	95380910
807	chr11	95397525	95397968
808	chr11	95926499	95926838
809	chr11	101815640	101816173
810	chr11	101896833	101897425
811	chr11	102048797	102049105
812	chr11	102384440	102384974
813	chr11	102500603	102500960
814	chr11	102610404	102610800
815	chr11	102921150	102921675
816	chr11	103320994	103321286
817	chr11	105370305	105370698
818	chr11	105371430	105371795
819	chr11	105571834	105572210
820	chr11	106296600	106297073
821	chr11	107095586	107096069
822	chr11	107378710	107379016
823	chr11	107701615	107702099
824	chr11	108105476	108106442
825	chr11	108477441	108477815
826	chr11	109955907	109956267
827	chr11	110646069	110646461
828	chr11	111107822	111108453
829	chr11	111260953	111261347
830	chr11	113907323	113907674
831	chr11	114030746	114031165
832	chr11	114034655	114035038
833	chr11	114179608	114179923
834	chr11	114186583	114187126
835	chr11	115091207	115091492
836	chr11	116678980	116679284
837	chr11	116817149	116817516
838	chr11	116942047	116942461
839	chr11	118267816	118268194
840	chr11	119101294	119101733
841	chr11	119461102	119461544
842	chr11	120396535	120396897
843	chr11	121171651	121172133
844	chr11	124488212	124488818
845	chr11	124495128	124495458
846	chr11	124752387	124752724
847	chr11	124800275	124800606
848	chr11	124909539	124909947
849	chr11	125144236	125144625
850	chr11	125525072	125525468
851	chr11	126101726	126102098
852	chr11	128323454	128324101
853	chr11	128883862	128884343
854	chr11	128925145	128925499
855	chr11	128983034	128983726
856	chr11	129512070	129512447
857	chr11	129678155	129678602
858	chr11	129721809	129722239
859	chr11	130523678	130524510
860	chr11	130575700	130576339
861	chr12	1326314	1326648
862	chr12	1680854	1681195
863	chr12	1860154	1860486
864	chr12	2045621	2045963
865	chr12	2452023	2452456
866	chr12	2771712	2772097
867	chr12	3357464	3357804
868	chr12	3900919	3901306
869	chr12	4966640	4967075
870	chr12	6373975	6374294
871	chr12	6376243	6376683
872	chr12	7417868	7418361
873	chr12	10265806	10266151
874	chr12	11776385	11776708
875	chr12	11836931	11837301
876	chr12	12327656	12327999
877	chr12	13025279	13025663
878	chr12	13288678	13289117
879	chr12	13617564	13617985
880	chr12	14804292	14804742
881	chr12	14972959	14973319
882	chr12	15397264	15397630
883	chr12	15427623	15428008
884	chr12	16588911	16589492
885	chr12	17053463	17053831
886	chr12	20328825	20329303
887	chr12	20983323	20983733
888	chr12	22302135	22302573
889	chr12	22404076	22404409
890	chr12	23070525	23070882
891	chr12	23213110	23213512
892	chr12	23339886	23340253
893	chr12	25501350	25501753
894	chr12	26005726	26006063
895	chr12	26327697	26328017
896	chr12	27692026	27692457
897	chr12	28059495	28059948
898	chr12	28429266	28429632
899	chr12	29714462	29714830
900	chr12	30082212	30082724
901	chr12	30286744	30287194
902	chr12	30589966	30590335
903	chr12	30701224	30701632
904	chr12	31933074	31933467
905	chr12	32329437	32329866
906	chr12	32420974	32421334
907	chr12	32430434	32430769
908	chr12	32900293	32900652
909	chr12	33073481	33073858
910	chr12	39004586	39004967
911	chr12	39483153	39483571
912	chr12	39632299	39632622
913	chr12	42968697	42969208
914	chr12	43259143	43259576
915	chr12	43309217	43309661
916	chr12	44568271	44568674
917	chr12	45525782	45526221
918	chr12	45646833	45647040
919	chr12	46137228	46137629
920	chr12	46551115	46551401
921	chr12	48415708	48416127
922	chr12	49447306	49447691
923	chr12	52524180	52524729
924	chr12	53309402	53309768
925	chr12	53568593	53568989
926	chr12	54198252	54198585
927	chr12	54219066	54219601
928	chr12	54396872	54397299
929	chr12	54410307	54410708
930	chr12	54530651	54530954
931	chr12	54829259	54829522
932	chr12	57672183	57672653
933	chr12	57717217	57717727
934	chr12	58386993	58387338
935	chr12	60289223	60289719
936	chr12	60569012	60569318
937	chr12	60928991	60929496
938	chr12	61098284	61098773
939	chr12	61104030	61104505
940	chr12	61108224	61108693
941	chr12	62900708	62901056
942	chr12	62914108	62914545
943	chr12	62927226	62927553
944	chr12	63351220	63351678
945	chr12	64822724	64823086
946	chr12	65027795	65028083
947	chr12	65404245	65404633
948	chr12	65713455	65713780
949	chr12	66024396	66024745
950	chr12	67024983	67025288
951	chr12	67138937	67139265
952	chr12	67934294	67934644
953	chr12	68994592	68994888
954	chr12	69284584	69284893
955	chr12	69905542	69905788
956	chr12	69947748	69948034
957	chr12	70113051	70113365
958	chr12	70234468	70234851
959	chr12	70465956	70466306
960	chr12	70793930	70794347
961	chr12	71189269	71189780
962	chr12	72672771	72673098
963	chr12	74535585	74535956
964	chr12	74710896	74711444
965	chr12	75004444	75004891
966	chr12	75374196	75374804
967	chr12	75522996	75523460
968	chr12	75642049	75642387
969	chr12	75664638	75664979
970	chr12	76055608	76056111
971	chr12	76176048	76176381
972	chr12	76813828	76814376
973	chr12	77244794	77245106
974	chr12	77412662	77412985
975	chr12	77543850	77544163
976	chr12	77738532	77738960
977	chr12	77850598	77851046
978	chr12	78136320	78136856
979	chr12	78479947	78480469
980	chr12	78488206	78488574
981	chr12	78488950	78489426
982	chr12	79556897	79557355
983	chr12	79710734	79711079
984	chr12	80023310	80023649
985	chr12	80241195	80241664
986	chr12	80268404	80268807
987	chr12	80355012	80355666
988	chr12	81021520	81021897
989	chr12	81540643	81541068
990	chr12	81775750	81776096
991	chr12	81788768	81789334
992	chr12	81945897	81946440
993	chr12	81959185	81959500
994	chr12	81966089	81966574
995	chr12	81995311	81995658
996	chr12	82568655	82569165
997	chr12	83149668	83150140
998	chr12	83235753	83236290
999	chr12	87713320	87713669
1000	chr12	88354911	88355230
1001	chr12	88661507	88661889
1002	chr12	88896449	88896726
1003	chr12	89114579	89114965
1004	chr12	90026574	90026958
1005	chr12	90039159	90039501
1006	chr12	90175693	90176107
1007	chr12	92637811	92638113
1008	chr12	92730193	92730667
1009	chr12	93883850	93884311
1010	chr12	93905458	93905931
1011	chr12	93946087	93946632
1012	chr12	94136122	94136527
1013	chr12	94178322	94178700
1014	chr12	94337471	94337751
1015	chr12	94832258	94832604
1016	chr12	94949482	94949826
1017	chr12	95001520	95002027
1018	chr12	95637232	95637638
1019	chr12	95972516	95972849
1020	chr12	96129339	96129720
1021	chr12	96131929	96132359
1022	chr12	99094946	99095313
1023	chr12	99947287	99947609
1024	chr12	100093147	100093567
1025	chr12	101368453	101368922
1026	chr12	102454885	102455326
1027	chr12	102594003	102594399
1028	chr12	102875572	102876001
1029	chr12	102897619	102898044
1030	chr12	103766805	103767575
1031	chr12	104264024	104264424
1032	chr12	104450459	104450734
1033	chr12	105018797	105019190
1034	chr12	105127793	105128143
1035	chr12	105335249	105335611
1036	chr12	105760932	105761262
1037	chr12	107176365	107176769
1038	chr12	107742522	107743144
1039	chr12	111508794	111509071
1040	chr12	111997965	111998369
1041	chr12	112574891	112575294
1042	chr12	114993109	114993586
1043	chr12	115349044	115349600
1044	chr12	116255196	116255737
1045	chr12	116598156	116598517
1046	chr12	116843093	116843445
1047	chr12	116947310	116947590
1048	chr12	117476081	117476485
1049	chr12	117614701	117615035
1050	chr12	117956644	117957048
1051	chr12	118501397	118501662
1052	chr12	118665700	118666121
1053	chr12	120700526	120700892
1054	chr12	122086541	122086987
1055	chr12	122369573	122369856
1056	chr12	122897498	122897868
1057	chr12	123863933	123864220
1058	chr12	123882971	123883333
1059	chr12	124174612	124175092
1060	chr12	124615234	124615564
1061	chr12	126119426	126119797
1062	chr12	127599635	127600039
1063	chr12	129427682	129428048
1064	chr12	131370584	131370924
1065	chr12	132381034	132381397
1066	chr12	132920047	132920459
1067	chr12	133404851	133405165
1068	chr13	20631557	20631864
1069	chr13	21607614	21607987
1070	chr13	23277435	23278018
1071	chr13	24540698	24541093
1072	chr13	25879892	25880241
1073	chr13	26062315	26062698
1074	chr13	26069121	26069442
1075	chr13	26532982	26533305
1076	chr13	26971322	26971598
1077	chr13	28985882	28986259
1078	chr13	30149120	30149536
1079	chr13	32520294	32520668
1080	chr13	32704679	32704997
1081	chr13	33688053	33688505
1082	chr13	34319442	34319991
1083	chr13	34381411	34381816
1084	chr13	36426882	36427241
1085	chr13	36538830	36539160
1086	chr13	36876442	36876960
1087	chr13	37869144	37869660
1088	chr13	40474323	40474794
1089	chr13	42469160	42469463
1090	chr13	43150076	43150436
1091	chr13	43427118	43427463
1092	chr13	44119662	44120027
1093	chr13	44793038	44793409
1094	chr13	44885157	44885460
1095	chr13	45091007	45091305
1096	chr13	45423494	45423969
1097	chr13	45444686	45444993
1098	chr13	45724437	45724666
1099	chr13	46014652	46015171
1100	chr13	46112074	46112469
1101	chr13	46717281	46717726
1102	chr13	46787867	46788219
1103	chr13	46820735	46821177
1104	chr13	48965361	48965781
1105	chr13	49229656	49229978
1106	chr13	49761859	49762333
1107	chr13	49762995	49763374
1108	chr13	51971512	51971830
1109	chr13	51993439	51993747
1110	chr13	52313546	52313865
1111	chr13	52826942	52827229
1112	chr13	52948499	52948890
1113	chr13	53303276	53303658
1114	chr13	53334186	53334558
1115	chr13	53771522	53771963
1116	chr13	55465200	55465532
1117	chr13	56684936	56685183
1118	chr13	56982489	56982849
1119	chr13	57681597	57681923
1120	chr13	60115332	60115757
1121	chr13	60260442	60260783
1122	chr13	62053246	62053670
1123	chr13	62503492	62504125
1124	chr13	62511206	62511715
1125	chr13	62524091	62524474
1126	chr13	63633133	63633547
1127	chr13	63871543	63871996
1128	chr13	68641346	68641609
1129	chr13	69237139	69237659
1130	chr13	69428380	69428655
1131	chr13	70979460	70979873
1132	chr13	73635242	73635639
1133	chr13	73899721	73900195
1134	chr13	74241554	74242001
1135	chr13	75553802	75554196
1136	chr13	76184535	76184915
1137	chr13	76410567	76411024
1138	chr13	77665181	77665545
1139	chr13	77717739	77718060
1140	chr13	77741788	77742153
1141	chr13	77880652	77881100
1142	chr13	78197232	78197630
1143	chr13	78197948	78198318
1144	chr13	78946825	78947179
1145	chr13	80059175	80059647
1146	chr13	83723597	83723916
1147	chr13	84782619	84782981
1148	chr13	85947410	85947948
1149	chr13	86299039	86299648
1150	chr13	86357301	86357665
1151	chr13	88842015	88842410
1152	chr13	89066831	89067253
1153	chr13	90689170	90689616
1154	chr13	91486863	91487313
1155	chr13	91552210	91552557
1156	chr13	91731408	91731907
1157	chr13	91743132	91743448
1158	chr13	92014152	92014518
1159	chr13	93852854	93853214
1160	chr13	93854145	93854754
1161	chr13	95687982	95688277
1162	chr13	95864438	95864710
1163	chr13	95887443	95887751
1164	chr13	95920273	95920715
1165	chr13	95923604	95924189
1166	chr13	96212468	96212848
1167	chr13	96311798	96312334
1168	chr13	99068799	99069016
1169	chr13	100849848	100850212
1170	chr13	103155738	103156088
1171	chr13	104676815	104677163
1172	chr13	105042011	105042436
1173	chr13	106499891	106500246
1174	chr13	107551830	107552102
1175	chr13	108614590	108615045
1176	chr13	109600472	109600962
1177	chr13	111193564	111193949
1178	chr14	20375447	20375768
1179	chr14	20635175	20635598
1180	chr14	21059491	21059856
1181	chr14	22071654	22072069
1182	chr14	24489187	24489453
1183	chr14	25482932	25483377
1184	chr14	25979017	25979418
1185	chr14	26150538	26151161
1186	chr14	26434566	26434969
1187	chr14	27520528	27520926
1188	chr14	28012198	28012807
1189	chr14	29140722	29141036
1190	chr14	29336857	29337143
1191	chr14	30736693	30737024
1192	chr14	30972875	30973280
1193	chr14	31183853	31184416
1194	chr14	31404643	31405046
1195	chr14	31560654	31561080
1196	chr14	31698827	31699161
1197	chr14	32579033	32579451
1198	chr14	32725675	32725902
1199	chr14	32782946	32783296
1200	chr14	32862331	32862736
1201	chr14	33033799	33034430
1202	chr14	33073877	33074202
1203	chr14	33858071	33858447
1204	chr14	34672644	34672954
1205	chr14	34695353	34695719
1206	chr14	35018235	35018609
1207	chr14	35365112	35365434
1208	chr14	35670451	35670844
1209	chr14	35867479	35867886
1210	chr14	36677865	36678328
1211	chr14	37437146	37437407
1212	chr14	37500212	37500813
1213	chr14	37836883	37837212
1214	chr14	37838663	37838981
1215	chr14	37905583	37906054
1216	chr14	38123001	38123319
1217	chr14	38488955	38489288
1218	chr14	40240453	40240830
1219	chr14	40641321	40641738
1220	chr14	42966610	42967001
1221	chr14	44037280	44037582
1222	chr14	45473185	45473706
1223	chr14	45587822	45588147
1224	chr14	45796658	45797087
1225	chr14	46614153	46614533
1226	chr14	48384844	48385223
1227	chr14	49960365	49960651
1228	chr14	50111622	50112013
1229	chr14	51230078	51230694
1230	chr14	52470032	52470456
1231	chr14	53282129	53282464
1232	chr14	53319775	53320107
1233	chr14	56055185	56055552
1234	chr14	56120833	56121278
1235	chr14	56355879	56356382
1236	chr14	57013095	57013515
1237	chr14	58285231	58285645
1238	chr14	58571582	58571970
1239	chr14	59275503	59275880
1240	chr14	59729669	59730129
1241	chr14	60162009	60162313
1242	chr14	60436020	60436403
1243	chr14	60739653	60740010
1244	chr14	60745637	60745950
1245	chr14	61025793	61026340
1246	chr14	61029082	61029453
1247	chr14	61153662	61154011
1248	chr14	61752027	61752517
1249	chr14	61887961	61888235
1250	chr14	61957912	61958285
1251	chr14	62105696	62106071
1252	chr14	63150688	63151008
1253	chr14	64934384	64934841
1254	chr14	64988328	64988776
1255	chr14	65216677	65217169
1256	chr14	65585085	65585489
1257	chr14	66428706	66429186
1258	chr14	67719404	67719765
1259	chr14	67838184	67838599
1260	chr14	68017804	68018160
1261	chr14	68449974	68450265
1262	chr14	68575028	68575468
1263	chr14	69017123	69017483
1264	chr14	69336800	69337288
1265	chr14	70162897	70163225
1266	chr14	70388808	70389299
1267	chr14	70464840	70465215
1268	chr14	70514655	70515151
1269	chr14	71309297	71309674
1270	chr14	71421524	71421951
1271	chr14	71526903	71527333
1272	chr14	71704273	71704623
1273	chr14	72655728	72656192
1274	chr14	73604121	73604477
1275	chr14	73753610	73753963
1276	chr14	73898874	73899210
1277	chr14	74360892	74361181
1278	chr14	75199247	75199772
1279	chr14	75721179	75721482
1280	chr14	76184003	76184411
1281	chr14	76451179	76451759
1282	chr14	76862683	76863108
1283	chr14	77371402	77371792
1284	chr14	78009018	78009578
1285	chr14	79782398	79782771
1286	chr14	79991853	79992323
1287	chr14	80099123	80099446
1288	chr14	80766567	80766991
1289	chr14	80791357	80791718
1290	chr14	81832541	81832965
1291	chr14	82918517	82918935
1292	chr14	84497875	84498286
1293	chr14	84591050	84591480
1294	chr14	84720546	84720996
1295	chr14	84776437	84776876
1296	chr14	84908903	84909358
1297	chr14	85269595	85269924
1298	chr14	85589210	85589552
1299	chr14	85594558	85595142
1300	chr14	85672299	85672786
1301	chr14	85823347	85823891
1302	chr14	86053695	86054061
1303	chr14	88822929	88823365
1304	chr14	88935331	88935694
1305	chr14	89050749	89051062
1306	chr14	89094321	89094756
1307	chr14	89519586	89520112
1308	chr14	89817895	89818330
1309	chr14	90503742	90504113
1310	chr14	91757308	91757681
1311	chr14	93430157	93430498
1312	chr14	94266073	94266494
1313	chr14	94681628	94682056
1314	chr14	95031177	95031496
1315	chr14	95065496	95065852
1316	chr14	95121522	95121836
1317	chr14	95176246	95176523
1318	chr14	96529900	96530282
1319	chr14	97311511	97311900
1320	chr14	99240338	99240723
1321	chr14	100151760	100152052
1322	chr14	100328486	100329272
1323	chr14	100360589	100360969
1324	chr14	100496859	100497250
1325	chr14	100506291	100506598
1326	chr14	100570165	100570637
1327	chr14	101507124	101507514
1328	chr14	101874713	101875080
1329	chr14	103134075	103134360
1330	chr14	103726374	103726701
1331	chr14	104497165	104497647
1332	chr14	106457714	106458136
1333	chr14	106527405	106527766
1334	chr14	106987604	106987939
1335	chr14	106998648	106999292
1336	chr14	107005096	107005454
1337	chr14	107019034	107019484
1338	chr14	107058224	107058567
1339	chr15	20167150	20167455
1340	chr15	20481042	20481587
1341	chr15	20603693	20604041
1342	chr15	20848596	20849039
1343	chr15	20878104	20878493
1344	chr15	21893065	21893522
1345	chr15	21915309	21915741
1346	chr15	22453389	22453841
1347	chr15	22484446	22484842
1348	chr15	24206423	24206847
1349	chr15	25207198	25207518
1350	chr15	25369085	25369420
1351	chr15	27152907	27153257
1352	chr15	28348105	28348478
1353	chr15	29065129	29065429
1354	chr15	30106302	30106626
1355	chr15	30145518	30146164
1356	chr15	33402039	33402326
1357	chr15	33526245	33526626
1358	chr15	34277357	34277800
1359	chr15	34743110	34743558
1360	chr15	34976548	34976861
1361	chr15	35986122	35986429
1362	chr15	36020290	36020934
1363	chr15	36522507	36522904
1364	chr15	36785044	36785513
1365	chr15	36790322	36790623
1366	chr15	37099213	37099609
1367	chr15	38479879	38480251
1368	chr15	38557234	38557703
1369	chr15	38690236	38690651
1370	chr15	38782473	38782877
1371	chr15	39276839	39277172
1372	chr15	39741996	39742358
1373	chr15	39867416	39867765
1374	chr15	39922168	39922476
1375	chr15	40659613	40659894
1376	chr15	41095294	41095627
1377	chr15	41548595	41548975
1378	chr15	42767960	42768345
1379	chr15	42802555	42802937
1380	chr15	44151796	44152130
1381	chr15	44607740	44608358
1382	chr15	44872273	44872641
1383	chr15	45090450	45090819
1384	chr15	45803044	45803359
1385	chr15	46251126	46251550
1386	chr15	47704526	47704983
1387	chr15	47758457	47758792
1388	chr15	48056362	48056675
1389	chr15	48192837	48193272
1390	chr15	48236851	48237220
1391	chr15	48309884	48310327
1392	chr15	48755632	48756057
1393	chr15	48773661	48774083
1394	chr15	48799573	48799936
1395	chr15	50279377	50279737
1396	chr15	50507960	50508335
1397	chr15	50537224	50537650
1398	chr15	50815982	50816529
1399	chr15	51086127	51086528
1400	chr15	51717067	51717388
1401	chr15	52216830	52217381
1402	chr15	52313670	52314013
1403	chr15	52363387	52363817
1404	chr15	52542849	52543157
1405	chr15	52582023	52582351
1406	chr15	53857509	53857956
1407	chr15	54129444	54129790
1408	chr15	54371129	54371431
1409	chr15	54460393	54460794
1410	chr15	54465214	54465730
1411	chr15	55097847	55098185
1412	chr15	55104747	55105298
1413	chr15	55496606	55497037
1414	chr15	55526699	55527080
1415	chr15	55548111	55548404
1416	chr15	55549440	55549840
1417	chr15	56117606	56117927
1418	chr15	56154082	56154508
1419	chr15	56246542	56246918
1420	chr15	56276087	56276447
1421	chr15	56528374	56528754
1422	chr15	57261059	57261470
1423	chr15	57410135	57410565
1424	chr15	57771165	57771551
1425	chr15	57927829	57928101
1426	chr15	58119283	58119602
1427	chr15	58330843	58331156
1428	chr15	59198437	59198741
1429	chr15	60030889	60031369
1430	chr15	60304104	60304442
1431	chr15	60666920	60667194
1432	chr15	60719151	60719514
1433	chr15	60732117	60732467
1434	chr15	60974862	60975275
1435	chr15	61044551	61045208
1436	chr15	61452214	61452597
1437	chr15	61491899	61492244
1438	chr15	61713983	61714423
1439	chr15	61926104	61926565
1440	chr15	62263814	62264222
1441	chr15	63766505	63767086
1442	chr15	63831243	63831501
1443	chr15	64365025	64365335
1444	chr15	64408889	64409190
1445	chr15	65277277	65277769
1446	chr15	65458160	65458549
1447	chr15	65848952	65849239
1448	chr15	66823136	66823481
1449	chr15	66942689	66943118
1450	chr15	68207241	68207584
1451	chr15	68314356	68314847
1452	chr15	68334464	68334919
1453	chr15	68633348	68633695
1454	chr15	68759999	68760607
1455	chr15	68780654	68781012
1456	chr15	68884887	68885294
1457	chr15	69079890	69080301
1458	chr15	69114373	69114790
1459	chr15	69236964	69237226
1460	chr15	69327597	69327989
1461	chr15	69760168	69760519
1462	chr15	69854386	69854819
1463	chr15	69896296	69896634
1464	chr15	70451935	70452276
1465	chr15	70688938	70689422
1466	chr15	71009757	71010193
1467	chr15	71258120	71258432
1468	chr15	71287689	71288301
1469	chr15	71439046	71439443
1470	chr15	71748365	71748737
1471	chr15	71919040	71919383
1472	chr15	72045303	72045626
1473	chr15	72447592	72448012
1474	chr15	73189824	73190251
1475	chr15	74303888	74304278
1476	chr15	74652209	74652640
1477	chr15	74935266	74936040
1478	chr15	75071497	75071885
1479	chr15	75819463	75819944
1480	chr15	75824651	75825148
1481	chr15	76124179	76124509
1482	chr15	76257567	76257870
1483	chr15	76526356	76526697
1484	chr15	76566471	76566870
1485	chr15	78721880	78722251
1486	chr15	78896776	78897114
1487	chr15	79156571	79157142
1488	chr15	79283306	79283677
1489	chr15	81109021	81109464
1490	chr15	81205862	81206254
1491	chr15	82960484	82960765
1492	chr15	83569169	83569592
1493	chr15	84561264	84561613
1494	chr15	84599415	84599941
1495	chr15	85322399	85322719
1496	chr15	85388144	85388507
1497	chr15	85398482	85398928
1498	chr15	86080263	86080593
1499	chr15	86350299	86350593
1500	chr15	86659135	86659568
1501	chr15	88492540	88492871
1502	chr15	89174651	89175076
1503	chr15	89641523	89641865
1504	chr15	89664622	89664979
1505	chr15	89680033	89680399
1506	chr15	90400035	90400353
1507	chr15	90401868	90402200
1508	chr15	91033126	91033636
1509	chr15	93070332	93070778
1510	chr15	93182355	93182807
1511	chr15	93451670	93452007
1512	chr15	93696171	93696511
1513	chr15	94808457	94809039
1514	chr15	96594846	96595145
1515	chr15	96727601	96728365
1516	chr15	96757151	96757483
1517	chr15	98562257	98562741
1518	chr15	99203262	99203546
1519	chr15	99332214	99332656
1520	chr15	99495774	99496287
1521	chr15	99768285	99768627
1522	chr15	100129935	100130342
1523	chr15	100581328	100581631
1524	chr15	101508243	101508569
1525	chr15	101749063	101749440
1526	chr16	438353	438766
1527	chr16	787688	787988
1528	chr16	1582473	1582818
1529	chr16	1695931	1696574
1530	chr16	2089432	2089901
1531	chr16	2135984	2136513
1532	chr16	2438787	2439281
1533	chr16	3603194	3603563
1534	chr16	3696327	3696613
1535	chr16	4485479	4485705
1536	chr16	4531503	4531823
1537	chr16	6679119	6679501
1538	chr16	8222429	8222852
1539	chr16	8290685	8291227
1540	chr16	12625858	12626194
1541	chr16	12905145	12905545
1542	chr16	14114119	14114454
1543	chr16	14182359	14182813
1544	chr16	14186459	14186827
1545	chr16	14610416	14610801
1546	chr16	16036726	16037055
1547	chr16	16185339	16185656
1548	chr16	16190530	16191122
1549	chr16	17479030	17479387
1550	chr16	19089215	19089546
1551	chr16	19142815	19143147
1552	chr16	19593802	19594236
1553	chr16	20451121	20451556
1554	chr16	21609091	21609584
1555	chr16	22037978	22038294
1556	chr16	22223206	22223735
1557	chr16	22236343	22236711
1558	chr16	22309299	22309623
1559	chr16	24998332	24998604
1560	chr16	25012188	25012532
1561	chr16	27636630	27636942
1562	chr16	27661833	27662262
1563	chr16	30610817	30611211
1564	chr16	33837754	33838172
1565	chr16	34365981	34366506
1566	chr16	34478700	34479026
1567	chr16	34758405	34758827
1568	chr16	48295478	48296081
1569	chr16	51691764	51692132
1570	chr16	51717725	51718100
1571	chr16	52535894	52536222
1572	chr16	52790692	52791018
1573	chr16	52958794	52959049
1574	chr16	54679277	54679744
1575	chr16	56065841	56066088
1576	chr16	56296412	56296679
1577	chr16	56807639	56808000
1578	chr16	57972731	57972967
1579	chr16	58460916	58461272
1580	chr16	58503347	58503627
1581	chr16	59326282	59326769
1582	chr16	59820304	59820733
1583	chr16	61452355	61452650
1584	chr16	66971122	66971463
1585	chr16	67495694	67496019
1586	chr16	67793978	67794395
1587	chr16	68262914	68263188
1588	chr16	68440446	68441060
1589	chr16	69286166	69286628
1590	chr16	69451773	69452346
1591	chr16	69632256	69632533
1592	chr16	69943650	69944481
1593	chr16	70365911	70366249
1594	chr16	71792113	71792672
1595	chr16	72057786	72058178
1596	chr16	72678813	72679221
1597	chr16	73498021	73498369
1598	chr16	77222101	77222442
1599	chr16	77448637	77449111
1600	chr16	78949768	78950145
1601	chr16	79917351	79917849
1602	chr16	79922040	79922518
1603	chr16	80282506	80282883
1604	chr16	80742551	80743171
1605	chr16	80870999	80871444
1606	chr16	80901377	80901817
1607	chr16	81014663	81015058
1608	chr16	81383208	81383516
1609	chr16	84130214	84130603
1610	chr16	84483593	84483946
1611	chr16	84683131	84683592
1612	chr16	84947804	84948243
1613	chr16	85383072	85383456
1614	chr16	85628542	85628882
1615	chr16	88615631	88615915
1616	chr17	219427	219820
1617	chr17	284402	284847
1618	chr17	814171	814516
1619	chr17	1407880	1408139
1620	chr17	3563496	3563840
1621	chr17	4137169	4137520
1622	chr17	4138662	4139295
1623	chr17	4140472	4140880
1624	chr17	7131396	7131852
1625	chr17	7806854	7807279
1626	chr17	7862858	7863188
1627	chr17	8461448	8461830
1628	chr17	9588253	9588641
1629	chr17	9588802	9589509
1630	chr17	9609125	9609443
1631	chr17	9840419	9840926
1632	chr17	10630820	10631242
1633	chr17	11433212	11433546
1634	chr17	11570520	11570845
1635	chr17	11889846	11890190
1636	chr17	11913999	11914477
1637	chr17	12032270	12032627
1638	chr17	13893368	13893714
1639	chr17	13956201	13956881
1640	chr17	14109349	14109643
1641	chr17	14393321	14393679
1642	chr17	14534855	14535412
1643	chr17	14822545	14822886
1644	chr17	16011718	16012273
1645	chr17	16064317	16064638
1646	chr17	16472297	16472563
1647	chr17	17179160	17179545
1648	chr17	19297038	19297538
1649	chr17	19746614	19747140
1650	chr17	19840825	19841234
1651	chr17	20086108	20086523
1652	chr17	20094380	20094788
1653	chr17	20195125	20195489
1654	chr17	20868815	20869139
1655	chr17	21160317	21160598
1656	chr17	21507902	21508271
1657	chr17	21540158	21540558
1658	chr17	25300704	25301187
1659	chr17	25574363	25574755
1660	chr17	25648576	25648981
1661	chr17	25741905	25742442
1662	chr17	27464686	27465014
1663	chr17	27659045	27659447
1664	chr17	29415646	29415968
1665	chr17	29887670	29888069
1666	chr17	30207307	30207656
1667	chr17	30484195	30484571
1668	chr17	30919763	30920191
1669	chr17	31278366	31278717
1670	chr17	31413828	31414291
1671	chr17	31961906	31962345
1672	chr17	34044089	34044480
1673	chr17	34225839	34226097
1674	chr17	35672534	35672929
1675	chr17	37365599	37365840
1676	chr17	37483597	37483900
1677	chr17	37974064	37974523
1678	chr17	39420886	39421222
1679	chr17	39756601	39757023
1680	chr17	41136462	41136833
1681	chr17	41414377	41414676
1682	chr17	42154102	42154540
1683	chr17	44187091	44187478
1684	chr17	44971402	44971778
1685	chr17	46291121	46291662
1686	chr17	46335855	46336266
1687	chr17	46895972	46896556
1688	chr17	47451138	47451459
1689	chr17	47481175	47481547
1690	chr17	48841420	48841811
1691	chr17	48986626	48987009
1692	chr17	52958566	52959082
1693	chr17	53372159	53372444
1694	chr17	54477776	54478146
1695	chr17	54567341	54567793
1696	chr17	54878989	54879346
1697	chr17	55153002	55153556
1698	chr17	55931119	55931429
1699	chr17	55978552	55979010
1700	chr17	56156669	56157076
1701	chr17	56174726	56175012
1702	chr17	57367310	57367656
1703	chr17	57444326	57444768
1704	chr17	57922814	57923298
1705	chr17	58137900	58138252
1706	chr17	58430987	58431388
1707	chr17	58543475	58543907
1708	chr17	58544318	58544787
1709	chr17	59027742	59028184
1710	chr17	61116791	61117156
1711	chr17	62206046	62206559
1712	chr17	64304558	64305046
1713	chr17	64521844	64522264
1714	chr17	64672105	64672477
1715	chr17	64965034	64965431
1716	chr17	65428778	65429099
1717	chr17	65775426	65775763
1718	chr17	66290763	66291125
1719	chr17	66439733	66440205
1720	chr17	67130021	67130347
1721	chr17	67551299	67551740
1722	chr17	68198998	68199395
1723	chr17	68446071	68446455
1724	chr17	68929886	68930189
1725	chr17	69634788	69635190
1726	chr17	71071917	71072373
1727	chr17	71356024	71356408
1728	chr17	71529322	71529742
1729	chr17	71856699	71857038
1730	chr17	71933076	71933472
1731	chr17	73603624	73604090
1732	chr17	74157228	74157555
1733	chr17	76101764	76102263
1734	chr17	76384034	76384346
1735	chr17	76994824	76995131
1736	chr17	77029194	77029499
1737	chr17	77803239	77803584
1738	chr17	79272657	79273102
1739	chr17	79543635	79544001
1740	chr17	80091974	80092346
1741	chr17	80384060	80384455
1742	chr18	199869	200303
1743	chr18	2118454	2118863
1744	chr18	2733585	2733913
1745	chr18	2806545	2806843
1746	chr18	2916989	2917279
1747	chr18	3402148	3402509
1748	chr18	3773163	3773597
1749	chr18	4129977	4130311
1750	chr18	6991866	6992274
1751	chr18	6992736	6993256
1752	chr18	7232071	7232475
1753	chr18	7722229	7722560
1754	chr18	7915370	7915715
1755	chr18	8298942	8299421
1756	chr18	8341545	8341975
1757	chr18	8688185	8688487
1758	chr18	8704059	8704458
1759	chr18	9337022	9337402
1760	chr18	9477283	9477790
1761	chr18	9804093	9804862
1762	chr18	10726603	10726874
1763	chr18	11041367	11041745
1764	chr18	11696463	11696930
1765	chr18	12589448	12589825
1766	chr18	12673168	12673569
1767	chr18	13222757	13223293
1768	chr18	13549287	13549679
1769	chr18	13759943	13760492
1770	chr18	13826609	13826973
1771	chr18	14089667	14090050
1772	chr18	14120914	14121302
1773	chr18	14935610	14936093
1774	chr18	18684644	18685003
1775	chr18	18845375	18845721
1776	chr18	18864443	18864804
1777	chr18	19218838	19219234
1778	chr18	19258840	19259253
1779	chr18	20579587	20579990
1780	chr18	21011139	21011386
1781	chr18	21075005	21075329
1782	chr18	21192317	21192766
1783	chr18	21209251	21209902
1784	chr18	21627705	21628145
1785	chr18	21688488	21688912
1786	chr18	21795261	21796163
1787	chr18	21843100	21843415
1788	chr18	22001421	22002090
1789	chr18	22241453	22242141
1790	chr18	23511817	23512443
1791	chr18	24257907	24258427
1792	chr18	24344146	24344543
1793	chr18	24345432	24345858
1794	chr18	25502757	25503307
1795	chr18	25729825	25730155
1796	chr18	29702030	29702461
1797	chr18	31361285	31361728
1798	chr18	32211542	32212009
1799	chr18	32634423	32634735
1800	chr18	33677004	33677509
1801	chr18	34583229	34583609
1802	chr18	34635784	34636155
1803	chr18	36376725	36377073
1804	chr18	37030597	37030910
1805	chr18	38742246	38742629
1806	chr18	38918273	38918777
1807	chr18	39441682	39442034
1808	chr18	39469244	39469712
1809	chr18	39598515	39598874
1810	chr18	39670031	39670346
1811	chr18	39757836	39758109
1812	chr18	39840274	39840605
1813	chr18	39995135	39995493
1814	chr18	40213622	40213957
1815	chr18	40345121	40345735
1816	chr18	40552607	40553121
1817	chr18	40715768	40716126
1818	chr18	40755379	40755658
1819	chr18	40774530	40774907
1820	chr18	40775272	40775748
1821	chr18	41383626	41384165
1822	chr18	41514989	41515471
1823	chr18	41647077	41647570
1824	chr18	42419846	42420298
1825	chr18	42538237	42538640
1826	chr18	42996184	42996527
1827	chr18	43300642	43301070
1828	chr18	43457385	43457687
1829	chr18	43830832	43831137
1830	chr18	45045725	45046135
1831	chr18	45110861	45111323
1832	chr18	46962084	46962494
1833	chr18	48146690	48147011
1834	chr18	51297893	51298278
1835	chr18	51365157	51365616
1836	chr18	51762227	51762686
1837	chr18	51790454	51790841
1838	chr18	51997119	51997466
1839	chr18	52040810	52041651
1840	chr18	52432530	52432818
1841	chr18	52624604	52624962
1842	chr18	54328777	54329110
1843	chr18	54940338	54940807
1844	chr18	55744515	55744872
1845	chr18	55770129	55770470
1846	chr18	55819597	55819960
1847	chr18	55904724	55905133
1848	chr18	55976842	55977176
1849	chr18	56029904	56030322
1850	chr18	56211566	56211935
1851	chr18	56446737	56447095
1852	chr18	56732777	56733228
1853	chr18	56735633	56736243
1854	chr18	57371552	57371891
1855	chr18	57624773	57625173
1856	chr18	59549291	59549906
1857	chr18	60222265	60222584
1858	chr18	60988603	60989005
1859	chr18	61515522	61516005
1860	chr18	61529093	61529415
1861	chr18	63154786	63155132
1862	chr18	63193047	63193610
1863	chr18	63243237	63243578
1864	chr18	63573599	63574079
1865	chr18	63819882	63820232
1866	chr18	64688287	64688688
1867	chr18	65866790	65867205
1868	chr18	66989902	66990274
1869	chr18	67888967	67889293
1870	chr18	67971888	67972256
1871	chr18	68444721	68445043
1872	chr18	68876034	68876472
1873	chr18	69349891	69350327
1874	chr18	70006741	70007178
1875	chr18	70012782	70013158
1876	chr18	70030304	70030648
1877	chr18	70151422	70151871
1878	chr18	70355036	70355363
1879	chr18	70411084	70411569
1880	chr18	70660504	70660840
1881	chr18	70856918	70857374
1882	chr18	71014083	71014454
1883	chr18	71198738	71199157
1884	chr18	71293335	71293860
1885	chr18	71382276	71382594
1886	chr18	72168187	72168529
1887	chr18	73033162	73033484
1888	chr18	73723970	73724240
1889	chr18	74051109	74051453
1890	chr18	74135014	74135431
1891	chr18	74839993	74840316
1892	chr18	74974522	74975459
1893	chr18	75086116	75086414
1894	chr18	76302265	76302483
1895	chr18	76588923	76589391
1896	chr18	76959775	76960194
1897	chr18	77251230	77251628
1898	chr18	77389835	77390220
1899	chr19	2484147	2484510
1900	chr19	3336705	3337223
1901	chr19	5269184	5269561
1902	chr19	5620955	5621632
1903	chr19	5805846	5806115
1904	chr19	6793494	6793945
1905	chr19	8439058	8439472
1906	chr19	10836986	10837316
1907	chr19	10876087	10876465
1908	chr19	14607936	14608244
1909	chr19	16973415	16973771
1910	chr19	18142281	18142710
1911	chr19	18487662	18488226
1912	chr19	18617757	18618228
1913	chr19	18852557	18852881
1914	chr19	21293043	21293442
1915	chr19	21882860	21883187
1916	chr19	23862992	23863304
1917	chr19	28426405	28426685
1918	chr19	30140792	30141161
1919	chr19	30396036	30396414
1920	chr19	30643443	30643902
1921	chr19	31085043	31085367
1922	chr19	32174927	32175298
1923	chr19	32210466	32210918
1924	chr19	33398766	33399029
1925	chr19	33523283	33523735
1926	chr19	34707573	34707881
1927	chr19	34750206	34750595
1928	chr19	34801364	34801815
1929	chr19	34818022	34818369
1930	chr19	34948932	34949201
1931	chr19	34962968	34963686
1932	chr19	35152285	35152719
1933	chr19	35169358	35169740
1934	chr19	35621862	35622178
1935	chr19	38561207	38561536
1936	chr19	38866352	38866780
1937	chr19	39640438	39640793
1938	chr19	39953973	39954462
1939	chr19	40967754	40968098
1940	chr19	41426834	41427619
1941	chr19	48931084	48931364
1942	chr19	49619940	49620228
1943	chr19	50513480	50513818
1944	chr19	51345347	51345721
1945	chr19	52203750	52204073
1946	chr19	54001381	54001762
1947	chr19	55185573	55185870
1948	chr19	56093304	56093759
1949	chr19	56467763	56468177
1950	chr19	57357872	57358331
1951	chr19	57442205	57442817
1952	chr2	22718	23171
1953	chr2	285133	285521
1954	chr2	311217	311560
1955	chr2	938493	938867
1956	chr2	1635596	1636021
1957	chr2	3408340	3408645
1958	chr2	3508459	3508966
1959	chr2	4170334	4170730
1960	chr2	5251780	5252207
1961	chr2	5456213	5456465
1962	chr2	5512012	5512286
1963	chr2	5630027	5630436
1964	chr2	7171916	7172331
1965	chr2	7442196	7442755
1966	chr2	8365583	8365976
1967	chr2	9468114	9468330
1968	chr2	9477015	9477335
1969	chr2	9720434	9720750
1970	chr2	10094477	10094872
1971	chr2	10597899	10598404
1972	chr2	11711255	11711679
1973	chr2	13642465	13642895
1974	chr2	13643343	13643794
1975	chr2	13700910	13701211
1976	chr2	16047473	16047745
1977	chr2	17425937	17426328
1978	chr2	17517737	17518095
1979	chr2	17911100	17911609
1980	chr2	17976693	17977045
1981	chr2	17981408	17981639
1982	chr2	20035681	20036017
1983	chr2	20551356	20551768
1984	chr2	20581406	20581717
1985	chr2	20634650	20635012
1986	chr2	23385723	23386056
1987	chr2	23791479	23792038
1988	chr2	24762911	24763385
1989	chr2	26046322	26046734
1990	chr2	27930814	27931093
1991	chr2	28004282	28004677
1992	chr2	28189297	28189898
1993	chr2	28221764	28222140
1994	chr2	28884381	28884740
1995	chr2	28969372	28969765
1996	chr2	29821904	29822249
1997	chr2	29834125	29834488
1998	chr2	31645806	31646143
1999	chr2	31753919	31754286
[truncated: 2,497 more rows]

## Sheet: MeT_enriched_genes
Peak_ID	chromosome	start	end	gene_id	gene_name	refseq_id	distance_to_TSS	location	gene_strand	gene_TSS
1	chr1	1788788	1789163	2782	GNB1	NM_002074	33519	5'UTR	-	1716729
2	chr1	2179896	2180279	6497	SKI	NM_003036	19954	intron	+	2160133
3	chr1	2385458	2385779	5192	PEX10	NM_002617	-41609	TSS_upstream	-	2336242
3	chr1	2385458	2385779	5192	PEX10	NM_153818	-41609	TSS_upstream	-	2336242
3	chr1	2385458	2385779	9651	PLCH2	NM_014638	-22135	TSS_upstream	+	2407753
5	chr1	3445968	3446379	693135	MIR551A	NR_030277	31180	TES_downstream	-	3477261
7	chr1	6217905	6218398	388591	RNF207	NM_207396	-48037	TSS_upstream	+	6266188
7	chr1	6217905	6218398	26038	CHD5	NM_015557	22031	intron	-	6161852
7	chr1	6217905	6218398	6146	RPL22	NM_000983	41527	TES_downstream	-	6245080
8	chr1	6319630	6320012	23463	ICMT	NM_012405	-23778	TSS_upstream	-	6281254
8	chr1	6319630	6320012	387509	GPR153	NM_207370	1213	5'UTR	-	6308855
8	chr1	6319630	6320012	390992	HES3	NM_001024598	15560	TES_downstream	+	6304261
9	chr1	6472991	6473317	11332	ACOT7	NM_181864	-27272	TSS_upstream	-	6324332
9	chr1	6472991	6473317	11332	ACOT7	NM_007274	-19329	TSS_upstream	-	6324332
9	chr1	6472991	6473317	83715	ESPN	NM_031475	-11693	TSS_upstream	+	6484847
9	chr1	6472991	6473317	54626	HES2	NM_019089	6824	TES_downstream	-	6475294
11	chr1	8064929	8065368	54206	ERRFI1	NM_018948	21244	TES_downstream	-	8071779
11	chr1	8064929	8065368	11315	PARK7	NM_001123377	43435	TES_downstream	+	8021713
11	chr1	8064929	8065368	11315	PARK7	NM_007262	43435	TES_downstream	+	8021713
14	chr1	8360085	8360538	50651	SLC45A1	NM_001080397	-24078	TSS_upstream	+	8384389
15	chr1	8484808	8485110	473	RERE	NM_001042682	-1213	TSS_upstream	-	8412465
16	chr1	9061919	9062731	155184	SLC2A7	NM_207420	24078	TES_downstream	-	9063358
18	chr1	9903503	9903883	22883	CLSTN1	NM_001009566	-19144	TSS_upstream	-	9789079
18	chr1	9903503	9903883	22883	CLSTN1	NM_014944	-19144	TSS_upstream	-	9789079
20	chr1	12248976	12249315	55187	VPS13D	NM_015378	-40967	TSS_upstream	+	12290112
20	chr1	12248976	12249315	55187	VPS13D	NM_018156	-40967	TSS_upstream	+	12290112
20	chr1	12248976	12249315	7133	TNFRSF1B	NM_001066	22086	intron	+	12227059
21	chr1	12556470	12556849	677882	SNORA59B	NR_003022	-10640	TSS_upstream	+	12567299
21	chr1	12556470	12556849	677885	SNORA59A	NR_003025	-10640	TSS_upstream	+	12567299
22	chr1	13946381	13946746	10630	PDPN	NM_001006624	34597	TES_downstream	+	13911966
22	chr1	13946381	13946746	10630	PDPN	NM_001006625	34597	TES_downstream	+	13911966
22	chr1	13946381	13946746	10630	PDPN	NM_006474	36312	TES_downstream	+	13910251
22	chr1	13946381	13946746	10630	PDPN	NM_198389	36312	TES_downstream	+	13910251
23	chr1	14040600	14040924	7799	PRDM2	NM_001007257	-35113	TSS_upstream	+	14075875
23	chr1	14040600	14040924	7799	PRDM2	NM_015866	9413	5'UTR	+	14031349
23	chr1	14040600	14040924	7799	PRDM2	NM_012231	9413	5'UTR	+	14031349
23	chr1	14040600	14040924	7799	PRDM2	NM_001135610	14028	5'UTR	+	14026734
24	chr1	19271388	19271670	8659	ALDH4A1	NM_003748	-42237	TSS_upstream	-	19197925
24	chr1	19271388	19271670	8659	ALDH4A1	NM_170726	-42237	TSS_upstream	-	19197925
24	chr1	19271388	19271670	126917	IFFO2	NM_001136265	11296	intron	-	19230773
25	chr1	20348183	20348504	5322	PLA2G5	NM_000929	-48357	TSS_upstream	+	20396700
25	chr1	20348183	20348504	5320	PLA2G2A	NM_001161729	-42192	TSS_upstream	-	20301924
25	chr1	20348183	20348504	5320	PLA2G2A	NM_000300	-41412	TSS_upstream	-	20301924
25	chr1	20348183	20348504	5320	PLA2G2A	NM_001161727	-41412	TSS_upstream	-	20301924
25	chr1	20348183	20348504	5320	PLA2G2A	NM_001161728	-41412	TSS_upstream	-	20301924
26	chr1	21658661	21659030	1889	ECE1	NM_001113349	-42080	TSS_upstream	-	21543739
26	chr1	21658661	21659030	1889	ECE1	NM_001397	-41864	TSS_upstream	-	21543739
26	chr1	21658661	21659030	1889	ECE1	NM_001113348	13188	intron	-	21543739
27	chr1	22087560	22087945	84196	USP48	NM_032236	21935	intron	-	22004793
27	chr1	22087560	22087945	84196	USP48	NM_001032730	21935	intron	-	22054339
28	chr1	24670120	24670506	57822	GRHL3	NM_021180	20784	intron	+	24649529
28	chr1	24670120	24670506	57822	GRHL3	NM_198174	20784	intron	+	24649529
28	chr1	24670120	24670506	57822	GRHL3	NM_198173	24433	intron	+	24645880
29	chr1	26258951	26259252	3925	STMN1	NM_203401	-26458	TSS_upstream	-	26226608
29	chr1	26258951	26259252	3925	STMN1	NM_001145454	-26109	TSS_upstream	-	26210677
29	chr1	26258951	26259252	3925	STMN1	NM_005563	-26109	TSS_upstream	-	26226608
29	chr1	26258951	26259252	3925	STMN1	NM_203399	-25734	TSS_upstream	-	26226608
30	chr1	27029459	27029837	8289	ARID1A	NM_006015	7127	intron	+	27022521
30	chr1	27029459	27029837	8289	ARID1A	NM_139135	7127	intron	+	27022521
31	chr1	27126607	27126946	84243	ZDHHC18	NM_032283	-26424	TSS_upstream	+	27153200
31	chr1	27126607	27126946	55650	PIGV	NM_017837	12291	TES_downstream	+	27114485
32	chr1	27604572	27604875	84065	TMEM222	NM_032125	-43912	TSS_upstream	+	27648635
32	chr1	27604572	27604875	23038	WDTC1	NM_015023	43717	intron	+	27561006
33	chr1	28417588	28418043	2140	EYA3	NM_001990	-2685	TSS_upstream	-	28300818
33	chr1	28417588	28418043	653566	LOC653566	NR_027268	5253	TES_downstream	-	28421445
34	chr1	28764627	28764956	65979	PHACTR4	NM_023923	131	5'UTR	+	28764660
38	chr1	31749946	31750317	51538	ZCCHC17	NM_016505	-19710	TSS_upstream	+	31769841
38	chr1	31749946	31750317	9410	SNRNP40	NM_004814	19512	intron	-	31732416
39	chr1	32308421	32308952	90853	SPOCD1	NM_144569	-27107	TSS_upstream	-	32256024
40	chr1	32391984	32392389	8073	PTP4A2	NM_080391	11801	5'UTR	-	32373792
40	chr1	32391984	32392389	8073	PTP4A2	NM_080392	11801	5'UTR	-	32373792
41	chr1	32872064	32872397	55108	BSDC1	NM_001143888	-12169	TSS_upstream	-	32830706
41	chr1	32872064	32872397	55108	BSDC1	NM_001143889	-12169	TSS_upstream	-	32830706
41	chr1	32872064	32872397	55108	BSDC1	NM_001143890	-12169	TSS_upstream	-	32830706
41	chr1	32872064	32872397	55108	BSDC1	NM_018045	-12169	TSS_upstream	-	32830706
41	chr1	32872064	32872397	81629	TSSK3	NM_052841	44369	TES_downstream	+	32827861
42	chr1	33947998	33948414	7579	ZSCAN20	NM_145238	9975	intron	+	33938231
44	chr1	36627154	36627485	27095	TRAPPC3	NM_014408	-12253	TSS_upstream	-	36602174
44	chr1	36627154	36627485	55700	MAP7D1	NM_018067	5517	intron	+	36621802
45	chr1	36734757	36735340	79729	C1orf113	NM_024676	-37659	TSS_upstream	+	36772707
45	chr1	36734757	36735340	79729	C1orf113	NM_001162530	-36945	TSS_upstream	+	36771993
45	chr1	36734757	36735340	9967	THRAP3	NM_005119	45032	5'UTR	+	36690016
46	chr1	37914738	37915049	80149	ZC3H12A	NM_025079	-25225	TSS_upstream	+	37940118
47	chr1	37973477	37973859	7802	DNALI1	NM_003462	-48851	TSS_upstream	+	38022519
47	chr1	37973477	37973859	64769	MEAF6	NM_022756	6695	intron	-	37958175
47	chr1	37973477	37973859	80149	ZC3H12A	NM_025079	33550	TES_downstream	+	37940118
47	chr1	37973477	37973859	79753	SNIP1	NM_024700	46234	TES_downstream	-	38002144
49	chr1	39291922	39292311	64121	RRAGC	NM_022157	33223	TES_downstream	-	39305014
49	chr1	39291922	39292311	26292	MYCBP	NM_012333	46933	TES_downstream	-	39328636
51	chr1	40316234	40316584	54802	TRIT1	NM_017646	32767	intron	-	40306707
52	chr1	40342714	40343403	54802	TRIT1	NM_017646	6118	intron	-	40306707
52	chr1	40342714	40343403	4610	MYCL1	NM_001033081	24628	TES_downstream	-	40361097
52	chr1	40342714	40343403	4610	MYCL1	NM_001033082	24628	TES_downstream	-	40361097
52	chr1	40342714	40343403	4610	MYCL1	NM_005376	24628	TES_downstream	-	40365285
53	chr1	40392404	40392639	54802	TRIT1	NM_017646	-43345	TSS_upstream	-	40306707
53	chr1	40392404	40392639	84879	MFSD2A	NM_001136493	-28262	TSS_upstream	+	40420783
53	chr1	40392404	40392639	84879	MFSD2A	NM_032793	-28262	TSS_upstream	+	40420783
53	chr1	40392404	40392639	4610	MYCL1	NM_001033081	-24835	TSS_upstream	-	40361097
53	chr1	40392404	40392639	4610	MYCL1	NM_001033082	-24835	TSS_upstream	-	40361097
53	chr1	40392404	40392639	4610	MYCL1	NM_005376	-24835	TSS_upstream	-	40365285
54	chr1	40512176	40512585	10487	CAP1	NM_001105530	6126	5'UTR	+	40506254
54	chr1	40512176	40512585	10487	CAP1	NM_006367	6126	5'UTR	+	40506254
55	chr1	41511587	41511950	200172	SLFNL1	NM_144990	-24382	TSS_upstream	-	41481268
58	chr1	42415948	42416540	59269	HIVEP3	NM_001127714	-31749	TSS_upstream	-	41975684
58	chr1	42415948	42416540	59269	HIVEP3	NM_024503	-31749	TSS_upstream	-	41975684
60	chr1	43730936	43731317	7075	TIE1	NM_005424	-35537	TSS_upstream	+	43766663
60	chr1	43730936	43731317	128218	TMEM125	NM_144626	-4538	TSS_upstream	+	43735664
60	chr1	43730936	43731317	149466	C1orf210	NM_182517	20123	TES_downstream	-	43747558
60	chr1	43730936	43731317	149466	C1orf210	NM_001164829	20161	TES_downstream	-	43747558
64	chr1	46292850	46293222	23139	MAST2	NM_015112	23752	intron	+	46269284
65	chr1	46862184	46862598	2166	FAAH	NM_001441	2453	intron	+	46859938
67	chr1	50588965	50589373	1996	ELAVL4	NM_001144774	14576	intron	+	50574593
67	chr1	50588965	50589373	1996	ELAVL4	NM_021952	14576	intron	+	50574593
67	chr1	50588965	50589373	1996	ELAVL4	NM_001144775	17206	intron	+	50571963
67	chr1	50588965	50589373	1996	ELAVL4	NM_001144776	19588	intron	+	50569581
70	chr1	51416169	51416558	1031	CDKN2C	NM_078626	-19278	TSS_upstream	+	51435641
70	chr1	51416169	51416558	1031	CDKN2C	NM_001262	-18003	TSS_upstream	+	51434366
70	chr1	51416169	51416558	11124	FAF1	NM_007051	9572	intron	-	50906934
71	chr1	52025461	52025871	2060	EPS15	NM_001981	-40672	TSS_upstream	-	51819934
72	chr1	52033102	52033729	114883	OSBPL9	NM_024586	-49348	TSS_upstream	+	52082763
72	chr1	52033102	52033729	114883	OSBPL9	NM_148908	-49348	TSS_upstream	+	52082763
72	chr1	52033102	52033729	114883	OSBPL9	NM_148909	-49348	TSS_upstream	+	52082763
72	chr1	52033102	52033729	114883	OSBPL9	NM_148906	-49348	TSS_upstream	+	52082763
72	chr1	52033102	52033729	2060	EPS15	NM_001981	-48421	TSS_upstream	-	51819934
73	chr1	52355681	52355959	4898	NRD1	NM_001101662	-11212	TSS_upstream	-	52254867
73	chr1	52355681	52355959	4898	NRD1	NM_002525	-11212	TSS_upstream	-	52254867
75	chr1	53128417	53128779	348378	FAM159A	NM_001042693	29533	TES_downstream	+	53099065
75	chr1	53128417	53128779	65260	C1orf163	NM_023077	35439	TES_downstream	-	53152513
76	chr1	55346811	55347093	1718	DHCR24	NM_014762	5968	intron	-	55315299
77	chr1	55682454	55683131	23358	USP24	NM_015306	-1754	TSS_upstream	-	55532032
78	chr1	57076499	57076723	5563	PRKAA2	NM_006252	-34378	TSS_upstream	+	57110989
78	chr1	57076499	57076723	8613	PPAP2B	NM_003713	-31355	TSS_upstream	-	56960432
78	chr1	57076499	57076723	8613	PPAP2B	NM_177414	-31355	TSS_upstream	-	56960432
79	chr1	57091486	57091812	8613	PPAP2B	NM_003713	-46393	TSS_upstream	-	56960432
79	chr1	57091486	57091812	8613	PPAP2B	NM_177414	-46393	TSS_upstream	-	56960432
79	chr1	57091486	57091812	5563	PRKAA2	NM_006252	-19340	TSS_upstream	+	57110989
80	chr1	57097543	57097861	5563	PRKAA2	NM_006252	-13287	TSS_upstream	+	57110989
83	chr1	58999485	58999865	115209	OMA1	NM_145243	12770	exon	-	58946391
83	chr1	58999485	58999865	4070	TACSTD2	NM_002353	43490	TES_downstream	-	59041096
84	chr1	59563873	59564254	729467	LOC729467	NR_027120	48415	TES_downstream	-	59597609
85	chr1	59727080	59727443	55277	FGGY	NM_001113411	-35363	TSS_upstream	+	59762624
85	chr1	59727080	59727443	55277	FGGY	NM_018291	-35363	TSS_upstream	+	59762624
88	chr1	60406946	60407341	1573	CYP2J2	NM_000775	-14721	TSS_upstream	-	60358980
92	chr1	62772494	62772754	163782	KANK4	NM_181712	12458	5'UTR	-	62701837
93	chr1	63208383	63208818	84938	ATG4C	NM_032852	-41202	TSS_upstream	+	63249802
93	chr1	63208383	63208818	84938	ATG4C	NM_178221	-41202	TSS_upstream	+	63249802
94	chr1	63945737	63946263	84455	EFCAB7	NM_032437	-43012	TSS_upstream	+	63989012
94	chr1	63945737	63946263	23421	ITGB3BP	NM_014288	42834	intron	-	63906461
95	chr1	64021100	64021555	5236	PGM1	NM_002633	-37619	TSS_upstream	+	64058946
95	chr1	64021100	64021555	23421	ITGB3BP	NM_014288	-32493	TSS_upstream	-	63906461
95	chr1	64021100	64021555	79469	DLEU2L	NR_002771	6677	TES_downstream	+	64014650
95	chr1	64021100	64021555	84455	EFCAB7	NM_032437	32315	intron	+	63989012
99	chr1	64638151	64638446	148581	UBE2U	NM_152489	-31191	TSS_upstream	+	64669489
100	chr1	64961551	64961982	57685	CACHD1	NM_020925	25291	intron	+	64936475
101	chr1	65416531	65416977	3716	JAK1	NM_002227	15432	5'UTR	-	65298905
102	chr1	65517473	65517796	406893	MIR101-1	NR_029516	6556	TES_downstream	-	65524117
103	chr1	65619321	65619649	205	AK3L1	NM_013410	5600	intron	+	65613885
103	chr1	65619321	65619649	205	AK3L1	NM_001005353	5973	intron	+	65613512
103	chr1	65619321	65619649	205	AK3L1	NM_203464	6254	intron	+	65613231
106	chr1	66444768	66445179	5142	PDE4B	NM_001037340	-13416	TSS_upstream	+	66458389
115	chr1	70797592	70797991	11147	HHLA3	NM_001036646	-22701	TSS_upstream	+	70820492
115	chr1	70797592	70797991	11147	HHLA3	NM_001036645	-22701	TSS_upstream	+	70820492
115	chr1	70797592	70797991	11147	HHLA3	NM_001031693	-22701	TSS_upstream	+	70820492
115	chr1	70797592	70797991	11147	HHLA3	NR_027404	-22701	TSS_upstream	+	70820492
115	chr1	70797592	70797991	81573	ANKRD13C	NM_030816	22625	intron	-	70724685
119	chr1	76199346	76199648	34	ACADM	NM_000016	9455	intron	+	76190042
119	chr1	76199346	76199648	34	ACADM	NM_001127328	9455	intron	+	76190042
120	chr1	76534552	76534950	256435	ST6GALNAC3	NM_001160011	-5637	TSS_upstream	+	76540388
120	chr1	76534552	76534950	256435	ST6GALNAC3	NM_152996	-5637	TSS_upstream	+	76540388
124	chr1	78463801	78464119	54810	GIPC2	NM_017655	-47628	TSS_upstream	+	78511588
124	chr1	78463801	78464119	8880	FUBP1	NM_003902	-19184	TSS_upstream	-	78413592
124	chr1	78463801	78464119	11080	DNAJB4	NM_007034	-6675	TSS_upstream	+	78470635
130	chr1	79449512	79449877	64123	ELTD1	NM_022159	22800	intron	-	79355450
137	chr1	82241357	82241548	23266	LPHN2	NM_012302	-24629	TSS_upstream	+	82266081
140	chr1	84873529	84873950	391051	UOX	NR_003927	-10164	TSS_upstream	-	84830647
140	chr1	84873529	84873950	58511	DNASE2B	NM_058248	-294	TSS_upstream	+	84874033
140	chr1	84873529	84873950	58511	DNASE2B	NM_021233	9525	intron	+	84864214
141	chr1	85084991	85085312	1486	CTBS	NM_004388	-44989	TSS_upstream	-	85018803
141	chr1	85084991	85085312	439927	C1orf180	NR_027379	15551	TES_downstream	-	85093912
142	chr1	85175415	85175840	117178	SSX2IP	NM_001166295	-19477	TSS_upstream	-	85109389
142	chr1	85175415	85175840	117178	SSX2IP	NM_001166417	-19477	TSS_upstream	-	85109389
142	chr1	85175415	85175840	117178	SSX2IP	NM_001166294	-19388	TSS_upstream	-	85109389
142	chr1	85175415	85175840	117178	SSX2IP	NM_001166293	-19388	TSS_upstream	-	85109389
142	chr1	85175415	85175840	117178	SSX2IP	NM_014021	-19388	TSS_upstream	-	85109389
147	chr1	85309463	85309903	23566	LPAR3	NM_012152	49212	intron	-	85279085
148	chr1	85324326	85324594	23566	LPAR3	NM_012152	34435	intron	-	85279085
149	chr1	85339966	85340497	23566	LPAR3	NM_012152	18664	5'UTR	-	85279085
150	chr1	85407251	85407537	23566	LPAR3	NM_012152	-48499	TSS_upstream	-	85279085
151	chr1	85763514	85764022	148423	C1orf52	NM_198077	-38414	TSS_upstream	-	85715638
151	chr1	85763514	85764022	148423	C1orf52	NR_024113	-38414	TSS_upstream	-	85715638
151	chr1	85763514	85764022	8915	BCL10	NM_003921	-20186	TSS_upstream	-	85731460
153	chr1	85893106	85893495	23576	DDAH1	NM_012137	37588	intron	-	85784168
154	chr1	85995726	85996337	23576	DDAH1	NM_001134445	48014	5'UTR	-	85784168
155	chr1	86580667	86581095	255631	COL24A1	NM_152890	41239	intron	-	86194917
156	chr1	87336712	87337131	9653	HS2ST1	NM_001134492	-43413	TSS_upstream	+	87380334
156	chr1	87336712	87337131	9653	HS2ST1	NM_012262	-43413	TSS_upstream	+	87380334
156	chr1	87336712	87337131	9403	40071	NM_004261	43185	intron	-	87328129
156	chr1	87336712	87337131	9403	40071	NM_203341	43185	intron	-	87328129
157	chr1	87426499	87426757	9403	40071	NM_004261	-46522	TSS_upstream	-	87328129
157	chr1	87426499	87426757	9403	40071	NM_203341	-46522	TSS_upstream	-	87328129
157	chr1	87426499	87426757	9653	HS2ST1	NM_001134492	46294	intron	+	87380334
157	chr1	87426499	87426757	9653	HS2ST1	NM_012262	46294	intron	+	87380334
159	chr1	91967744	91968052	8317	CDC7	NM_001134420	1234	intron	+	91966664
159	chr1	91967744	91968052	8317	CDC7	NM_001134419	1495	intron	+	91966403
159	chr1	91967744	91968052	8317	CDC7	NM_003503	1495	intron	+	91966403
162	chr1	92481611	92482023	253152	EPHX4	NM_173567	-13715	TSS_upstream	+	92495532
163	chr1	92586010	92586201	23285	KIAA1107	NM_015237	-46503	TSS_upstream	+	92632608
163	chr1	92586010	92586201	284697	BTBD8	NM_183242	40244	intron	+	92545861
164	chr1	93226631	93227206	7813	EVI5	NM_005665	31042	intron	-	92974254
165	chr1	93341905	93342235	26782	SNORA66	NR_002444	35795	TES_downstream	+	93306275
165	chr1	93341905	93342235	6083	SNORD21	NR_000006	39225	TES_downstream	+	93302845
165	chr1	93341905	93342235	6125	RPL5	NM_000969	44477	TES_downstream	+	93297593
167	chr1	93949183	93949668	54874	FNBP1L	NM_001024948	35587	intron	+	93913838
167	chr1	93949183	93949668	54874	FNBP1L	NM_001164473	35587	intron	+	93913838
167	chr1	93949183	93949668	54874	FNBP1L	NM_017737	35587	intron	+	93913838
170	chr1	94364949	94365298	30836	DNTTIP2	NM_014597	-20382	TSS_upstream	-	94335337
170	chr1	94364949	94365298	2730	GCLM	NM_002061	9888	intron	-	94352589
171	chr1	95394584	95394979	1266	CNN3	NM_001839	-2047	TSS_upstream	-	95362508
172	chr1	95596090	95596440	148534	TMEM56	NM_152487	13372	5'UTR	+	95582893
179	chr1	98553452	98554560	406928	MIR137	NR_029679	-42280	TSS_upstream	-	98511626
181	chr1	100128221	100128600	54873	PALMD	NM_017734	16980	intron	+	100111430
182	chr1	100452360	100452735	23443	SLC35A3	NM_012243	17008	5'UTR	+	100435539
184	chr1	101382069	101382626	2135	EXTL2	NM_001033025	-21930	TSS_upstream	-	101337940
184	chr1	101382069	101382626	2135	EXTL2	NM_001439	-21930	TSS_upstream	-	101337940
184	chr1	101382069	101382626	148867	SLC30A7	NM_133496	20714	intron	+	101361633
184	chr1	101382069	101382626	148867	SLC30A7	NM_001144884	20716	intron	+	101361631
185	chr1	101449320	101449616	51611	DPH5	NM_001077394	41893	TES_downstream	-	101455179
185	chr1	101449320	101449616	51611	DPH5	NM_001077395	41893	TES_downstream	-	101455179
185	chr1	101449320	101449616	51611	DPH5	NM_015958	41893	TES_downstream	-	101455179
196	chr1	109242496	109243096	6814	STXBP3	NM_007269	-46488	TSS_upstream	+	109289284
196	chr1	109242496	109243096	113802	C1orf59	NM_001102592	-39053	TSS_upstream	-	109190911
196	chr1	109242496	109243096	113802	C1orf59	NM_144584	-38649	TSS_upstream	-	109190911
196	chr1	109242496	109243096	163479	FNDC7	NM_001144937	-12759	TSS_upstream	+	109255555
196	chr1	109242496	109243096	55119	PRPF38B	NM_018061	7865	3'UTR	+	109234931
197	chr1	110095969	110096315	406974	MIR197	NR_029583	-45372	TSS_upstream	+	110141514
197	chr1	110095969	110096315	57463	AMIGO1	NM_020703	-43807	TSS_upstream	-	110049446
197	chr1	110095969	110096315	2773	GNAI3	NM_006496	4957	intron	+	110091185
197	chr1	110095969	110096315	83873	GPR61	NM_031936	13649	TES_downstream	+	110082493
198	chr1	110175258	110175601	2946	GSTM2	NM_000848	-35214	TSS_upstream	+	110210643
198	chr1	110175258	110175601	2946	GSTM2	NM_001142368	-35214	TSS_upstream	+	110210643
198	chr1	110175258	110175601	2948	GSTM4	NM_000850	-23268	TSS_upstream	+	110198697
198	chr1	110175258	110175601	2948	GSTM4	NR_024538	-23268	TSS_upstream	+	110198697
198	chr1	110175258	110175601	2948	GSTM4	NM_147148	-23268	TSS_upstream	+	110198697
198	chr1	110175258	110175601	2780	GNAT2	NM_005272	-19725	TSS_upstream	-	110145889
198	chr1	110175258	110175601	271	AMPD2	NM_203404	7381	TES_downstream	+	110168048
198	chr1	110175258	110175601	271	AMPD2	NM_004037	12154	TES_downstream	+	110163275
198	chr1	110175258	110175601	271	AMPD2	NM_139156	12971	TES_downstream	+	110162458
198	chr1	110175258	110175601	406974	MIR197	NR_029583	33915	TES_downstream	+	110141514
199	chr1	110412339	110412684	1435	CSF1	NM_172210	-40721	TSS_upstream	+	110453232
199	chr1	110412339	110412684	1435	CSF1	NM_172212	-40721	TSS_upstream	+	110453232
199	chr1	110412339	110412684	1435	CSF1	NM_000757	-40721	TSS_upstream	+	110453232
199	chr1	110412339	110412684	1435	CSF1	NM_172211	-40721	TSS_upstream	+	110453232
200	chr1	110778552	110779007	3749	KCNC4	NM_153763	24715	TES_downstream	+	110754064
200	chr1	110778552	110779007	3749	KCNC4	NM_004978	24715	TES_downstream	+	110754064
200	chr1	110778552	110779007	3749	KCNC4	NM_001039574	24715	TES_downstream	+	110754064
201	chr1	110867238	110867699	64783	RBM15	NM_022768	-14476	TSS_upstream	+	110881944
202	chr1	111120736	111121159	3737	KCNA2	NM_004974	27397	TES_downstream	-	111145776
203	chr1	111693586	111693917	128338	DRAM2	NM_178454	-10914	TSS_upstream	-	111659954
203	chr1	111693586	111693917	10390	CEPT1	NM_006090	10919	intron	+	111682832
203	chr1	111693586	111693917	10390	CEPT1	NM_001007794	11503	intron	+	111682248
203	chr1	111693586	111693917	79961	DENND2D	NM_024901	49529	TES_downstream	-	111729800
204	chr1	111934395	111934827	441897	LOC441897	NR_029429	-2139	TSS_upstream	-	111927140
204	chr1	111934395	111934827	5016	OVGP1	NM_002557	35787	TES_downstream	-	111956937
204	chr1	111934395	111934827	128344	C1orf88	NM_181643	45417	TES_downstream	+	111889194
205	chr1	112055814	112056233	140	ADORA3	NM_020683	-9281	TSS_upstream	-	112025970
205	chr1	112055814	112056233	140	ADORA3	NM_000677	-9281	TSS_upstream	-	112042052
205	chr1	112055814	112056233	128346	C1orf162	NM_174896	39420	TES_downstream	+	112016603
206	chr1	112133363	112133690	5906	RAP1A	NM_001010935	-28878	TSS_upstream	+	112162404
206	chr1	112133363	112133690	5906	RAP1A	NM_002884	-28878	TSS_upstream	+	112162404
207	chr1	112198735	112199211	5906	RAP1A	NM_001010935	36569	5'UTR	+	112162404
207	chr1	112198735	112199211	5906	RAP1A	NM_002884	36569	5'UTR	+	112162404
208	chr1	112247065	112247393	55924	C1orf183	NM_019099	34792	TES_downstream	-	112268369
210	chr1	113977231	113977534	260425	MAGI3	NM_152900	43908	intron	+	113933474
210	chr1	113977231	113977534	260425	MAGI3	NM_001142782	43908	intron	+	113933474
214	chr1	115049473	115049868	51592	TRIM33	NM_015906	4110	intron	-	114935400
214	chr1	115049473	115049868	51592	TRIM33	NM_033020	4110	intron	-	114935400
216	chr1	116558215	116558748	55356	SLC22A15	NM_018420	39363	intron	+	116519118
217	chr1	116666408	116666852	126868	C1orf161	NM_152367	12255	intron	+	116654375
218	chr1	116676554	116677025	126868	C1orf161	NM_152367	22414	3'UTR	+	116654375
221	chr1	116865674	116866633	476	ATP1A1	NM_000701	-49641	TSS_upstream	+	116915794
222	chr1	118145617	118145924	54855	FAM46C	NM_017709	-2833	TSS_upstream	+	118148603
228	chr1	119644275	119644648	10352	WARS2	NM_015836	38833	intron	-	119573840
228	chr1	119644275	119644648	10352	WARS2	NM_201263	38833	intron	-	119573840
229	chr1	119728034	119728410	10352	WARS2	NM_015836	-44928	TSS_upstream	-	119573840
229	chr1	119728034	119728410	10352	WARS2	NM_201263	-44928	TSS_upstream	-	119573840
230	chr1	120160734	120161009	90874	ZNF697	NM_001080470	29518	TES_downstream	-	120161999
231	chr1	120168727	120169164	90874	ZNF697	NM_001080470	21444	5'UTR	-	120161999
232	chr1	120574821	120575292	4853	NOTCH2	NM_024408	37219	intron	-	120454177
235	chr1	146702689	146703035	9557	CHD1L	NM_004284	-11428	TSS_upstream	+	146714290
235	chr1	146702689	146703035	2330	FMO5	NM_001144829	-5633	TSS_upstream	-	146655884
235	chr1	146702689	146703035	2330	FMO5	NM_001461	-5633	TSS_upstream	-	146657837
235	chr1	146702689	146703035	2330	FMO5	NM_001144830	-5633	TSS_upstream	-	146657837
238	chr1	147022384	147022698	607	BCL9	NM_004326	9360	5'UTR	+	147013181
239	chr1	147098578	147098972	51205	ACP6	NM_016361	43858	TES_downstream	-	147119167
240	chr1	147137384	147137717	51205	ACP6	NM_016361	5083	intron	-	147119167
241	chr1	148216385	148216854	645142	PPIAL4D	NM_001164261	-14084	TSS_upstream	-	148201753
241	chr1	148216385	148216854	728945	PPIAL4F	NM_001164262	-14084	TSS_upstream	-	148201753
242	chr1	152165625	152165999	126638	RPTN	NM_001122965	-34109	TSS_upstream	-	152126070
242	chr1	152165625	152165999	388697	HRNR	NM_001009931	30856	TES_downstream	-	152184557
243	chr1	154390735	154391224	3570	IL6R	NM_181359	13311	intron	+	154377668
243	chr1	154390735	154391224	3570	IL6R	NM_000565	13311	intron	+	154377668
244	chr1	155103747	155104158	80128	TRIM46	NM_025058	-42407	TSS_upstream	+	155146359
244	chr1	155103747	155104158	55974	RAG1AP1	NM_001122839	-4335	TSS_upstream	+	155108287
244	chr1	155103747	155104158	55974	RAG1AP1	NM_018845	-4335	TSS_upstream	+	155108287
244	chr1	155103747	155104158	55974	RAG1AP1	NM_001122837	-4335	TSS_upstream	+	155108287
244	chr1	155103747	155104158	1942	EFNA1	NM_004428	3604	exon	+	155100348
244	chr1	155103747	155104158	1942	EFNA1	NM_182685	3604	exon	+	155100348
244	chr1	155103747	155104158	54344	DPM3	NM_018973	8930	TES_downstream	-	155112368
244	chr1	155103747	155104158	54344	DPM3	NM_153741	9043	TES_downstream	-	155112368
244	chr1	155103747	155104158	200185	KRTCAP2	NM_173852	41851	TES_downstream	-	155141884
246	chr1	156259692	156260114	128229	C1orf182	NM_144627	-47201	TSS_upstream	+	156307104
246	chr1	156259692	156260114	79957	PAQR6	NM_198406	-42112	TSS_upstream	-	156213208
246	chr1	156259692	156260114	79957	PAQR6	NM_024897	-42061	TSS_upstream	-	156213206
246	chr1	156259692	156260114	23381	SMG5	NM_015327	-7284	TSS_upstream	-	156219016
246	chr1	156259692	156260114	112770	C1orf85	NM_144580	5545	TES_downstream	-	156262484
246	chr1	156259692	156260114	84283	TMEM79	NM_032323	5834	intron	+	156254069
246	chr1	156259692	156260114	84283	TMEM79	NR_026678	7200	5'UTR	+	156252703
246	chr1	156259692	156260114	391104	VHLL	NM_001004319	9524	TES_downstream	-	156268415
246	chr1	156259692	156260114	632	BGLAP	NM_199173	47953	TES_downstream	+	156211950
246	chr1	156259692	156260114	7203	CCT3	NM_001008800	48291	TES_downstream	-	156278751
246	chr1	156259692	156260114	7203	CCT3	NM_001008883	48291	TES_downstream	-	156278751
246	chr1	156259692	156260114	7203	CCT3	NM_005998	48291	TES_downstream	-	156278751
247	chr1	158166210	158166691	912	CD1D	NM_001766	16714	TES_downstream	+	158149736
248	chr1	158171092	158171666	912	CD1D	NM_001766	21643	TES_downstream	+	158149736
249	chr1	160025314	160025718	3765	KCNJ9	NM_004983	-25843	TSS_upstream	+	160051359
249	chr1	160025314	160025718	93183	PIGM	NM_145167	-23734	TSS_upstream	-	159997461
249	chr1	160025314	160025718	3766	KCNJ10	NM_002241	14444	5'UTR	-	160008032
249	chr1	160025314	160025718	93185	IGSF8	NM_052868	42891	TES_downstream	-	160061137
250	chr1	160126969	160127488	8682	PEA15	NM_003768	-47896	TSS_upstream	+	160175124
250	chr1	160126969	160127488	844	CASQ1	NM_001231	-33056	TSS_upstream	+	160160284
250	chr1	160126969	160127488	480	ATP1A4	NM_001001734	-19972	TSS_upstream	+	160147200
250	chr1	160126969	160127488	480	ATP1A4	NM_144699	5877	intron	+	160121351
250	chr1	160126969	160127488	477	ATP1A2	NM_000702	41709	TES_downstream	+	160085519
251	chr1	160171740	160172092	8682	PEA15	NM_003768	-3208	TSS_upstream	+	160175124
251	chr1	160171740	160172092	844	CASQ1	NM_001231	11632	TES_downstream	+	160160284
251	chr1	160171740	160172092	480	ATP1A4	NM_001001734	24716	TES_downstream	+	160147200
252	chr1	161693455	161693858	22926	ATF6	NM_007348	-42427	TSS_upstream	+	161736083
252	chr1	161693455	161693858	641311	RPL31P11	NR_002595	-38615	TSS_upstream	-	161653496
252	chr1	161693455	161693858	11266	DUSP12	NM_007240	-25924	TSS_upstream	+	161719580
252	chr1	161693455	161693858	127943	FCRLB	NM_001002901	1200	intron	+	161692456
252	chr1	161693455	161693858	84824	FCRLA	NM_032738	16895	TES_downstream	+	161676761
253	chr1	162272741	162273264	693141	MIR556	NR_030283	-39333	TSS_upstream	+	162312335
254	chr1	162495954	162496385	6675	UAP1	NM_003115	-35126	TSS_upstream	+	162531295
254	chr1	162495954	162496385	127933	UHMK1	NM_175866	28515	TES_downstream	+	162467654
255	chr1	162548641	162549153	6675	UAP1	NM_003115	17602	intron	+	162531295
256	chr1	162843387	162844213	339512	C1orf110	NM_178550	-5196	TSS_upstream	-	162824086
263	chr1	166794690	166795031	57645	POGK	NM_017542	-13863	TSS_upstream	+	166808723
264	chr1	167160684	167161062	5451	POU2F1	NM_002697	-29269	TSS_upstream	+	167190142
267	chr1	167666932	167667354	9019	MPZL1	NM_024569	-24043	TSS_upstream	+	167691186
267	chr1	167666932	167667354	9019	MPZL1	NM_001146191	-24043	TSS_upstream	+	167691186
267	chr1	167666932	167667354	9019	MPZL1	NM_003953	-24043	TSS_upstream	+	167691186
268	chr1	167670777	167671176	9019	MPZL1	NM_024569	-20210	TSS_upstream	+	167691186
268	chr1	167670777	167671176	9019	MPZL1	NM_001146191	-20210	TSS_upstream	+	167691186
268	chr1	167670777	167671176	9019	MPZL1	NM_003953	-20210	TSS_upstream	+	167691186
269	chr1	167880453	167880776	55827	DCAF6	NM_001017977	-25293	TSS_upstream	+	167905907
269	chr1	167880453	167880776	55827	DCAF6	NM_018442	-25293	TSS_upstream	+	167905907
269	chr1	167880453	167880776	55811	ADCY10	NM_018417	2838	5'UTR	-	167778837
269	chr1	167880453	167880776	25874	BRP44	NM_015415	24618	TES_downstream	-	167887310
269	chr1	167880453	167880776	25874	BRP44	NR_026550	24765	TES_downstream	-	167887310
269	chr1	167880453	167880776	25874	BRP44	NM_001143674	25663	TES_downstream	-	167887310
271	chr1	168529605	168530002	6846	XCL2	NM_003175	-16569	TSS_upstream	-	168510004
271	chr1	168529605	168530002	6375	XCL1	NM_002995	-16052	TSS_upstream	+	168545855
273	chr1	168662451	168662931	1805	DPT	NM_001937	35736	TES_downstream	-	168664706
274	chr1	169479899	169480334	10560	SLC19A2	NM_006996	-24909	TSS_upstream	-	169433150
275	chr1	170082700	170083250	22920	KIFAP3	NM_014970	-39097	TSS_upstream	-	169890471
275	chr1	170082700	170083250	149281	METTL11B	NM_001136107	-32212	TSS_upstream	+	170115187
277	chr1	171122436	171122750	2327	FMO2	NM_001460	-31794	TSS_upstream	+	171154387
277	chr1	171122436	171122750	388714	FMO6P	NR_002601	15715	5'UTR	+	171106878
278	chr1	171179417	171179829	2326	FMO1	NM_002021	-38039	TSS_upstream	+	171217662
278	chr1	171179417	171179829	2327	FMO2	NM_001460	25236	3'UTR	+	171154387
279	chr1	171313264	171313622	7151	TOP1P1	NR_002719	5409	TES_downstream	+	171308034
279	chr1	171313264	171313622	2329	FMO4	NM_002022	29958	TES_downstream	+	171283485
281	chr1	172146977	172147373	406996	MIR214	NR_029627	-39129	TSS_upstream	-	172107937
281	chr1	172146977	172147373	406977	MIR199A2	NR_029618	-33392	TSS_upstream	-	172113675
282	chr1	172439218	172439613	5279	PIGC	NM_002642	-26186	TSS_upstream	-	172410597
282	chr1	172439218	172439613	5279	PIGC	NM_153747	-26186	TSS_upstream	-	172410597
282	chr1	172439218	172439613	92346	C1orf105	NM_139240	49588	TES_downstream	+	172389827
283	chr1	172513598	172513946	51430	C1orf9	NM_016227	11456	intron	+	172502316
283	chr1	172513598	172513946	51430	C1orf9	NM_014283	11513	intron	+	172502259
286	chr1	173444075	173444619	9588	PRDX6	NM_004905	-2138	TSS_upstream	+	173446485
292	chr1	179094886	179095319	27	ABL2	NM_001100108	17108	intron	-	179068462
292	chr1	179094886	179095319	27	ABL2	NM_001136000	17108	intron	-	179068462
292	chr1	179094886	179095319	27	ABL2	NM_005158	17108	intron	-	179068462
292	chr1	179094886	179095319	64222	TOR3A	NM_022371	43991	TES_downstream	+	179051111
293	chr1	179097672	179098077	27	ABL2	NM_001100108	14336	intron	-	179068462
293	chr1	179097672	179098077	27	ABL2	NM_001136000	14336	intron	-	179068462
293	chr1	179097672	179098077	27	ABL2	NM_005158	14336	intron	-	179068462
293	chr1	179097672	179098077	64222	TOR3A	NM_022371	46763	TES_downstream	+	179051111
294	chr1	179265884	179266200	6646	SOAT1	NM_003101	3026	5'UTR	+	179263016
295	chr1	179899427	179899961	9857	CEP350	NM_014810	-24213	TSS_upstream	+	179923907
295	chr1	179899427	179899961	26092	TOR1AIP1	NM_015602	48275	TES_downstream	+	179851419
299	chr1	181020798	181021159	51278	IER5	NM_016545	-36659	TSS_upstream	+	181057637
299	chr1	181020798	181021159	10228	STX6	NM_005819	-28933	TSS_upstream	-	180942178
299	chr1	181020798	181021159	3140	MR1	NM_001531	17840	intron	+	181003138
301	chr1	182354178	182354504	2752	GLUL	NM_001033056	6197	intron	-	182350839
301	chr1	182354178	182354504	2752	GLUL	NM_001033044	6999	intron	-	182350839
301	chr1	182354178	182354504	2752	GLUL	NM_002065	6999	intron	-	182350839
301	chr1	182354178	182354504	127670	TEDDM1	NM_172000	15409	TES_downstream	-	182367253
302	chr1	182358706	182359066	2752	GLUL	NM_001033056	1652	5'UTR	-	182350839
302	chr1	182358706	182359066	2752	GLUL	NM_001033044	2454	5'UTR	-	182350839
302	chr1	182358706	182359066	2752	GLUL	NM_002065	2454	5'UTR	-	182350839
302	chr1	182358706	182359066	127670	TEDDM1	NM_172000	10864	TES_downstream	-	182367253
303	chr1	182379742	182380127	353299	RGSL1	NM_001137669	-39321	TSS_upstream	+	182419255
303	chr1	182379742	182380127	2752	GLUL	NM_001033056	-19396	TSS_upstream	-	182350839
303	chr1	182379742	182380127	2752	GLUL	NM_001033044	-18594	TSS_upstream	-	182350839
303	chr1	182379742	182380127	2752	GLUL	NM_002065	-18594	TSS_upstream	-	182350839
303	chr1	182379742	182380127	127670	TEDDM1	NM_172000	-10184	TSS_upstream	-	182367253
304	chr1	182676226	182676674	85397	RGS8	NM_001102450	-34384	TSS_upstream	-	182615791
304	chr1	182676226	182676674	85397	RGS8	NM_033345	-34384	TSS_upstream	-	182615791
305	chr1	182749529	182749887	80896	NPL	NM_030769	-11685	TSS_upstream	+	182761393
306	chr1	182771584	182771909	1660	DHX9	NM_001357	-36704	TSS_upstream	+	182808450
306	chr1	182771584	182771909	80896	NPL	NM_030769	10353	intron	+	182761393
308	chr1	183124768	183125085	3918	LAMC2	NM_018891	-30247	TSS_upstream	+	183155173
308	chr1	183124768	183125085	3918	LAMC2	NM_005562	-30247	TSS_upstream	+	183155173
309	chr1	184047938	184048482	23127	GLT25D2	NM_015101	-41348	TSS_upstream	-	183904966
309	chr1	184047938	184048482	116461	TSEN15	NM_052965	27400	TES_downstream	+	184020810
309	chr1	184047938	184048482	116461	TSEN15	NM_001127394	27400	TES_downstream	+	184020810
309	chr1	184047938	184048482	116461	TSEN15	NR_023349	27400	TES_downstream	+	184020810
310	chr1	184049684	184050080	23127	GLT25D2	NM_015101	-43020	TSS_upstream	-	183904966
310	chr1	184049684	184050080	116461	TSEN15	NM_052965	29072	TES_downstream	+	184020810
310	chr1	184049684	184050080	116461	TSEN15	NM_001127394	29072	TES_downstream	+	184020810
310	chr1	184049684	184050080	116461	TSEN15	NR_023349	29072	TES_downstream	+	184020810
312	chr1	184332006	184332402	81563	C1orf21	NM_030806	-23945	TSS_upstream	+	184356149
315	chr1	184772140	184772501	80267	EDEM3	NM_025191	-48280	TSS_upstream	-	184659626
331	chr1	190487775	190488165	339479	FAM5C	NM_199051	-41212	TSS_upstream	-	190066796
338	chr1	193187840	193188380	8707	B3GALT2	NM_003783	-32368	TSS_upstream	-	193147860
343	chr1	197904264	197904677	56956	LHX9	NM_020204	17954	TES_downstream	+	197886516
343	chr1	197904264	197904677	56956	LHX9	NM_001014434	22836	TES_downstream	+	197881634
343	chr1	197904264	197904677	388722	C1orf53	NM_001024594	32789	TES_downstream	+	197871681
344	chr1	198651536	198651840	5788	PTPRC	NM_080923	43552	intron	+	198608136
344	chr1	198651536	198651840	5788	PTPRC	NM_002838	43552	intron	+	198608136
344	chr1	198651536	198651840	5788	PTPRC	NM_080921	43552	intron	+	198608136
344	chr1	198651536	198651840	5788	PTPRC	NM_080922	43552	intron	+	198608136
353	chr1	200682451	200682754	83479	DDX59	NM_001031725	-43477	TSS_upstream	-	200613165
353	chr1	200682451	200682754	23271	CAMSAP1L1	NM_203459	-26083	TSS_upstream	+	200708685
354	chr1	200724687	200725039	23271	CAMSAP1L1	NM_203459	16178	intron	+	200708685
355	chr1	201250508	201251054	5317	PKP1	NM_000299	-1798	TSS_upstream	+	201252579
355	chr1	201250508	201251054	5317	PKP1	NM_001005337	-1798	TSS_upstream	+	201252579
356	chr1	201251387	201251727	5317	PKP1	NM_000299	-1022	TSS_upstream	+	201252579
356	chr1	201251387	201251727	5317	PKP1	NM_001005337	-1022	TSS_upstream	+	201252579
357	chr1	201464982	201465318	23612	PHLDA3	NM_012396	-26852	TSS_upstream	-	201434622
357	chr1	201464982	201465318	376693	RPS10P7	NR_026667	-23881	TSS_upstream	+	201489031
357	chr1	201464982	201465318	1465	CSRP1	NM_004078	11236	intron	-	201452659
357	chr1	201464982	201465318	1465	CSRP1	NM_001144773	11236	intron	-	201454785
358	chr1	202349135	202349617	29089	UBE2T	NM_014176	-38283	TSS_upstream	-	202300785
358	chr1	202349135	202349617	4660	PPP1R12B	NM_032105	31541	intron	+	202317835
358	chr1	202349135	202349617	4660	PPP1R12B	NM_002481	31541	intron	+	202317835
360	chr1	203208388	203208860	1118	CHIT1	NM_003465	-9765	TSS_upstream	-	203185206
361	chr1	203366311	203366710	2331	FMOD	NM_002023	-46222	TSS_upstream	-	203309752
362	chr1	205679417	205679838	85414	SLC45A3	NM_033102	-29998	TSS_upstream	-	205626980
362	chr1	205679417	205679838	64710	NUCKS1	NM_022731	39733	TES_downstream	-	205681946
363	chr1	205727927	205728251	64710	NUCKS1	NM_022731	-8729	TSS_upstream	-	205681946
363	chr1	205727927	205728251	8934	RAB7L1	NM_001135664	16520	TES_downstream	-	205737114
363	chr1	205727927	205728251	8934	RAB7L1	NM_001135662	16520	TES_downstream	-	205737114
363	chr1	205727927	205728251	8934	RAB7L1	NM_001135663	16520	TES_downstream	-	205737114
363	chr1	205727927	205728251	8934	RAB7L1	NM_003929	16520	TES_downstream	-	205737114
364	chr1	205794157	205794589	8934	RAB7L1	NM_001135664	-49764	TSS_upstream	-	205737114
364	chr1	205794157	205794589	8934	RAB7L1	NM_001135662	-49764	TSS_upstream	-	205737114
364	chr1	205794157	205794589	8934	RAB7L1	NM_001135663	-49764	TSS_upstream	-	205737114
364	chr1	205794157	205794589	8934	RAB7L1	NM_003929	-49764	TSS_upstream	-	205737114
364	chr1	205794157	205794589	254428	SLC41A1	NM_173854	-12213	TSS_upstream	-	205758220
364	chr1	205794157	205794589	148811	PM20D1	NM_152491	24871	TES_downstream	-	205797153
365	chr1	205908834	205909059	115019	SLC26A9	NM_001142600	-11411	TSS_upstream	-	205882178
365	chr1	205908834	205909059	115019	SLC26A9	NM_134325	3641	5'UTR	-	205882178
365	chr1	205908834	205909059	115019	SLC26A9	NM_052934	3641	5'UTR	-	205882178
366	chr1	206790364	206790776	8444	DYRK3	NM_003582	-18310	TSS_upstream	+	206808880
366	chr1	206790364	206790776	8444	DYRK3	NM_001004023	-18310	TSS_upstream	+	206808880
366	chr1	206790364	206790776	1939	LGTN	NM_006893	-4667	TSS_upstream	-	206764973
367	chr1	207183350	207183717	5208	PFKFB2	NM_006212	-43086	TSS_upstream	+	207226619
367	chr1	207183350	207183717	5208	PFKFB2	NM_001018053	-43086	TSS_upstream	+	207226619
367	chr1	207183350	207183717	83953	FCAMR	NM_001122980	-39564	TSS_upstream	-	207131403
367	chr1	207183350	207183717	83953	FCAMR	NM_001122979	-39564	TSS_upstream	-	207131403
367	chr1	207183350	207183717	83953	FCAMR	NM_032029	-39564	TSS_upstream	-	207131403
367	chr1	207183350	207183717	79098	C1orf116	NM_001083924	22567	TES_downstream	-	207191865
367	chr1	207183350	207183717	79098	C1orf116	NM_023938	22567	TES_downstream	-	207191865
367	chr1	207183350	207183717	55432	YOD1	NM_018566	40888	TES_downstream	-	207217193
368	chr1	207211469	207211847	5208	PFKFB2	NM_006212	-14961	TSS_upstream	+	207226619
368	chr1	207211469	207211847	5208	PFKFB2	NM_001018053	-14961	TSS_upstream	+	207226619
368	chr1	207211469	207211847	79098	C1orf116	NM_001083924	-5558	TSS_upstream	-	207191865
368	chr1	207211469	207211847	79098	C1orf116	NM_023938	-5558	TSS_upstream	-	207191865
368	chr1	207211469	207211847	55432	YOD1	NM_018566	12763	TES_downstream	-	207217193
369	chr1	208057526	208057939	947	CD34	NM_001025109	26950	TES_downstream	-	208059882
369	chr1	208057526	208057939	947	CD34	NM_001773	26950	TES_downstream	-	208059882
371	chr1	209881489	209881865	80342	TRAF3IP3	NM_025228	-47846	TSS_upstream	+	209929523
371	chr1	209881489	209881865	3290	HSD11B1	NM_005525	3487	intron	+	209878190
371	chr1	209881489	209881865	3290	HSD11B1	NM_181755	22128	intron	+	209859549
371	chr1	209881489	209881865	50486	G0S2	NM_015714	33008	TES_downstream	+	209848669
372	chr1	209918429	209918725	80342	TRAF3IP3	NM_025228	-10946	TSS_upstream	+	209929523
372	chr1	209918429	209918725	148304	C1orf74	NM_152485	39312	TES_downstream	-	209955661
372	chr1	209918429	209918725	3290	HSD11B1	NM_005525	40387	TES_downstream	+	209878190
373	chr1	210551040	210551326	55733	HHAT	NM_018194	48920	intron	+	210502263
373	chr1	210551040	210551326	55733	HHAT	NM_001122834	49578	intron	+	210501605
374	chr1	211715042	211715422	343035	RD3	NM_001164688	-48974	TSS_upstream	-	211649863
374	chr1	211715042	211715422	343035	RD3	NM_183059	-48974	TSS_upstream	-	211649863
374	chr1	211715042	211715422	7779	SLC30A1	NM_021194	36866	TES_downstream	-	211748380
375	chr1	211777080	211777371	7779	SLC30A1	NM_021194	-25127	TSS_upstream	-	211748380
376	chr1	211981868	211982198	9926	LPGAT1	NM_014873	22080	intron	-	211916799
378	chr1	212178265	212178600	51514	DTL	NM_016448	-30486	TSS_upstream	+	212208918
378	chr1	212178265	212178600	25896	INTS7	NM_015434	30451	intron	-	212114697
379	chr1	212189599	212189962	51514	DTL	NM_016448	-19138	TSS_upstream	+	212208918
379	chr1	212189599	212189962	25896	INTS7	NM_015434	19103	intron	-	212114697
381	chr1	212654737	212655004	29937	NENF	NM_013349	48642	TES_downstream	+	212606228
381	chr1	212654737	212655004	29937	NENF	NR_026598	48642	TES_downstream	+	212606228
382	chr1	213272940	213273549	26750	RPS6KC1	NM_001136138	48657	intron	+	213224587
382	chr1	213272940	213273549	26750	RPS6KC1	NM_012424	48657	intron	+	213224587
384	chr1	214757286	214757680	5784	PTPN14	NM_005401	-32842	TSS_upstream	-	214531010
384	chr1	214757286	214757680	1063	CENPF	NM_016343	-19048	TSS_upstream	+	214776531
385	chr1	215741502	215741958	51133	KCTD3	NM_016121	996	intron	+	215740734
390	chr1	219387027	219387441	127018	LYPLAL1	NM_138794	40043	TES_downstream	+	219347191
395	chr1	220180319	220180700	2058	EPRS	NM_004446	39490	intron	-	220141941
396	chr1	220414410	220414730	677818	SNORA36B	NR_002994	-40553	TSS_upstream	-	220373887
396	chr1	220414410	220414730	6791	AURKAPS1	NR_001587	26486	TES_downstream	-	220439520
396	chr1	220414410	220414730	25782	RAB3GAP2	NM_012414	31272	intron	-	220321609
397	chr1	220666178	220666556	4139	MARK1	NM_018650	-35200	TSS_upstream	+	220701567
398	chr1	220958489	220958885	64757	MOSC1	NM_022746	-1351	TSS_upstream	+	220960038
398	chr1	220958489	220958885	54996	MOSC2	NM_017898	37012	TES_downstream	+	220921675
401	chr1	221480670	221480989	400804	LOC400804	NR_024236	28808	TES_downstream	-	221503269
402	chr1	221483147	221483560	400804	LOC400804	NR_024236	26284	TES_downstream	-	221503269
403	chr1	221517030	221517378	400804	LOC400804	NR_024236	-7567	TSS_upstream	-	221503269
406	chr1	222719544	222719932	79802	HHIPL2	NM_024746	1705	intron	-	222695601
406	chr1	222719544	222719932	9015	TAF1A	NM_139352	43516	TES_downstream	-	222731665
406	chr1	222719544	222719932	9015	TAF1A	NM_005681	43516	TES_downstream	-	222731665
407	chr1	222857990	222858466	148362	C1orf58	NM_144695	-27677	TSS_upstream	+	222885905
407	chr1	222857990	222858466	64853	AIDA	NM_022831	27635	intron	-	222841356
409	chr1	223922260	223922624	824	CAPN2	NM_001748	22324	intron	+	223900118
409	chr1	223922260	223922624	824	CAPN2	NM_001146068	33148	intron	+	223889294
410	chr1	224330442	224330922	8560	DEGS1	NM_003676	-40245	TSS_upstream	+	224370927
410	chr1	224330442	224330922	8560	DEGS1	NM_144780	-40245	TSS_upstream	+	224370927
410	chr1	224330442	224330922	23219	FBXO28	NM_001136115	28892	intron	+	224301790
410	chr1	224330442	224330922	23219	FBXO28	NM_015176	28892	intron	+	224301790
411	chr1	224361251	224361609	8560	DEGS1	NM_003676	-9497	TSS_upstream	+	224370927
411	chr1	224361251	224361609	8560	DEGS1	NM_144780	-9497	TSS_upstream	+	224370927
413	chr1	225845163	225845891	55740	ENAH	NM_001008493	-4683	TSS_upstream	-	225674533
413	chr1	225845163	225845891	55740	ENAH	NM_018212	-4683	TSS_upstream	-	225674533
414	chr1	225960189	225960814	2052	EPHX1	NM_001136018	-37295	TSS_upstream	+	225997796
414	chr1	225960189	225960814	6726	SRP9	NM_001130440	-5013	TSS_upstream	+	225965514
414	chr1	225960189	225960814	6726	SRP9	NM_003133	-5013	TSS_upstream	+	225965514
417	chr1	228278338	228278957	2987	GUK1	NM_001159390	-49281	TSS_upstream	+	228327928
417	chr1	228278338	228278957	2987	GUK1	NM_000858	-49281	TSS_upstream	+	228327928
417	chr1	228278338	228278957	375	ARF1	NM_001024227	7797	5'UTR	+	228270850
417	chr1	228278338	228278957	375	ARF1	NM_001024228	7797	5'UTR	+	228270850
417	chr1	228278338	228278957	375	ARF1	NM_001024226	8287	5'UTR	+	228270360
417	chr1	228278338	228278957	375	ARF1	NM_001658	8287	5'UTR	+	228270360
417	chr1	228278338	228278957	79169	C1orf35	NM_024319	12374	TES_downstream	-	228288428
417	chr1	228278338	228278957	128308	MRPL55	NM_181441	18365	TES_downstream	-	228294380
417	chr1	228278338	228278957	128308	MRPL55	NM_181454	18365	TES_downstream	-	228294380
417	chr1	228278338	228278957	128308	MRPL55	NM_181455	18365	TES_downstream	-	228294380
417	chr1	228278338	228278957	128308	MRPL55	NM_181456	18365	TES_downstream	-	228294380
417	chr1	228278338	228278957	128308	MRPL55	NM_181462	18365	TES_downstream	-	228294380
417	chr1	228278338	228278957	128308	MRPL55	NM_181463	18365	TES_downstream	-	228294380
417	chr1	228278338	228278957	128308	MRPL55	NM_181464	18365	TES_downstream	-	228294380
417	chr1	228278338	228278957	128308	MRPL55	NM_181465	18365	TES_downstream	-	228294380
418	chr1	228802904	228803265	574029	DUSP5P	NR_002834	22428	TES_downstream	+	228780656
422	chr1	229621087	229621383	55746	NUP133	NM_018230	22852	intron	-	229577044
425	chr1	231086164	231086493	64801	ARV1	NM_022786	-28494	TSS_upstream	+	231114822
425	chr1	231086164	231086493	79573	TTC13	NM_001122835	28278	intron	-	231041989
425	chr1	231086164	231086493	79573	TTC13	NM_024525	28278	intron	-	231041989
426	chr1	231787486	231787950	27185	DISC1	NM_001164554	25158	intron	+	231762560
426	chr1	231787486	231787950	27185	DISC1	NM_001164552	25158	intron	+	231762560
426	chr1	231787486	231787950	27185	DISC1	NM_001164550	25158	intron	+	231762560
426	chr1	231787486	231787950	27185	DISC1	NM_001164553	25158	intron	+	231762560
426	chr1	231787486	231787950	27185	DISC1	NM_001012958	25158	intron	+	231762560
426	chr1	231787486	231787950	27185	DISC1	NM_001164555	25158	intron	+	231762560
426	chr1	231787486	231787950	27185	DISC1	NM_001164551	25158	intron	+	231762560
426	chr1	231787486	231787950	27185	DISC1	NM_001164549	25158	intron	+	231762560
426	chr1	231787486	231787950	27185	DISC1	NM_001164548	25158	intron	+	231762560
426	chr1	231787486	231787950	27185	DISC1	NM_001164556	25158	intron	+	231762560
426	chr1	231787486	231787950	27185	DISC1	NM_001164545	25158	intron	+	231762560
426	chr1	231787486	231787950	27185	DISC1	NM_001164544	25158	intron	+	231762560
426	chr1	231787486	231787950	27185	DISC1	NM_001164539	25158	intron	+	231762560
426	chr1	231787486	231787950	27185	DISC1	NM_001012959	25158	intron	+	231762560
426	chr1	231787486	231787950	27185	DISC1	NM_001164546	25158	intron	+	231762560
426	chr1	231787486	231787950	27185	DISC1	NM_001164542	25158	intron	+	231762560
426	chr1	231787486	231787950	27185	DISC1	NM_001164547	25158	intron	+	231762560
426	chr1	231787486	231787950	27185	DISC1	NM_001164541	25158	intron	+	231762560
426	chr1	231787486	231787950	27185	DISC1	NM_001164538	25158	intron	+	231762560
426	chr1	231787486	231787950	27185	DISC1	NM_001012957	25158	intron	+	231762560
426	chr1	231787486	231787950	27185	DISC1	NM_001164537	25158	intron	+	231762560
426	chr1	231787486	231787950	27185	DISC1	NM_001164540	25158	intron	+	231762560
426	chr1	231787486	231787950	27185	DISC1	NM_018662	25158	intron	+	231762560
430	chr1	233790356	233790705	3775	KCNK1	NM_002245	40781	intron	+	233749749
432	chr1	234588222	234588803	6894	TARBP1	NM_005646	26336	intron	-	234527059
435	chr1	236472199	236472490	56605	ERO1LB	NM_019891	-27006	TSS_upstream	-	236378423
439	chr1	239798524	239798923	1131	CHRM3	NM_000740	6351	5'UTR	+	239792372
444	chr1	244490671	244490985	200159	C1orf100	NM_001012970	-25108	TSS_upstream	+	244515936
445	chr1	244858043	244858240	51029	PPPDE1	NM_016076	41790	intron	+	244816351
449	chr1	246544695	246545142	64754	SMYD3	NM_022743	35792	5'UTR	-	245912644
450	chr1	246612870	246613196	64754	SMYD3	NM_022743	-32323	TSS_upstream	-	245912644
452	chr1	246938661	246939238	149134	LOC149134	NR_015422	-13969	TSS_upstream	+	246952918
453	chr1	247679334	247680180	148823	C1orf150	NM_145278	-32693	TSS_upstream	+	247712450
453	chr1	247679334	247680180	148824	LOC148824	NR_027309	14348	TES_downstream	-	247687981
453	chr1	247679334	247680180	81472	OR2C3	NM_198074	17383	TES_downstream	-	247693434
453	chr1	247679334	247680180	441932	OR2W5	NM_001004698	25328	TES_downstream	+	247654429
454	chr10	901995	902352	23185	LARP4B	NM_015155	29528	intron	-	855483
456	chr10	1824987	1825322	105	ADARB2	NM_018702	-45437	TSS_upstream	-	1228073
458	chr10	3790084	3790565	1316	KLF6	NM_001160124	37148	TES_downstream	-	3818188
458	chr10	3790084	3790565	1316	KLF6	NM_001300	37148	TES_downstream	-	3818188
458	chr10	3790084	3790565	1316	KLF6	NM_001160125	37148	TES_downstream	-	3818188
458	chr10	3790084	3790565	1316	KLF6	NR_027653	37148	TES_downstream	-	3818188
462	chr10	5526479	5526831	810	CALML3	NM_005185	-40268	TSS_upstream	+	5566923
462	chr10	5526479	5526831	51806	CALML5	NM_017422	14877	TES_downstream	-	5540657
462	chr10	5526479	5526831	10276	NET1	NM_005863	38110	TES_downstream	+	5488545
463	chr10	5545477	5545863	810	CALML3	NM_005185	-21253	TSS_upstream	+	5566923
463	chr10	5545477	5545863	51806	CALML5	NM_017422	-4138	TSS_upstream	-	5540657
464	chr10	5596327	5596749	810	CALML3	NM_005185	29615	TES_downstream	+	5566923
465	chr10	5992172	5992582	3601	IL15RA	NM_002189	27159	TES_downstream	-	5994334
465	chr10	5992172	5992582	3601	IL15RA	NM_172200	27764	TES_downstream	-	5994334
473	chr10	13180020	13180434	55388	MCM10	NM_018518	-23353	TSS_upstream	+	13203580
473	chr10	13180020	13180434	55388	MCM10	NM_182751	-23353	TSS_upstream	+	13203580
473	chr10	13180020	13180434	10133	OPTN	NM_001008211	38146	3'UTR	+	13142081
473	chr10	13180020	13180434	10133	OPTN	NM_001008212	38146	3'UTR	+	13142081
473	chr10	13180020	13180434	10133	OPTN	NM_001008213	38146	3'UTR	+	13142081
473	chr10	13180020	13180434	10133	OPTN	NM_021980	38146	3'UTR	+	13142081
477	chr10	15200488	15200832	9397	NMT2	NM_004808	10034	intron	-	15147770
479	chr10	16584650	16585106	389941	C1QL3	NM_001010908	-20875	TSS_upstream	-	16555741
482	chr10	16813650	16814078	6251	RSU1	NM_152724	45588	intron	-	16632618
482	chr10	16813650	16814078	6251	RSU1	NM_012425	45588	intron	-	16632618
483	chr10	17186102	17186461	8029	CUBN	NM_001081	-14466	TSS_upstream	-	16865965
484	chr10	17710744	17711221	8027	STAM	NM_003473	24859	intron	+	17686123
486	chr10	21177578	21178011	10529	NEBL	NM_006393	8736	intron	-	21068904
489	chr10	22642010	22642460	9576	SPAG6	NM_172242	7837	intron	+	22634398
489	chr10	22642010	22642460	9576	SPAG6	NM_012443	7837	intron	+	22634398
489	chr10	22642010	22642460	648	BMI1	NM_005180	32230	TES_downstream	+	22610005
489	chr10	22642010	22642460	23412	COMMD3	NM_012071	36937	TES_downstream	+	22605298
494	chr10	24577541	24577829	693188	MIR603	NR_030334	13072	TES_downstream	+	24564613
494	chr10	24577541	24577829	100169750	PRINS	NR_023388	41632	TES_downstream	+	24536053
495	chr10	25451332	25451691	57512	GPR158	NM_020752	-12778	TSS_upstream	+	25464289
495	chr10	25451332	25451691	100128811	LOC100128811	NR_027333	13693	3'UTR	-	25447000
497	chr10	27107919	27108257	10006	ABI1	NM_001012750	41870	intron	-	27035526
497	chr10	27107919	27108257	10006	ABI1	NM_001012751	41870	intron	-	27035526
497	chr10	27107919	27108257	10006	ABI1	NM_001012752	41870	intron	-	27035526
497	chr10	27107919	27108257	10006	ABI1	NM_005470	41870	intron	-	27035526
499	chr10	32841171	32841559	79741	C10orf68	NM_024688	-15285	TSS_upstream	+	32856650
501	chr10	33242088	33242464	3688	ITGB1	NM_033667	-17791	TSS_upstream	-	33189247
501	chr10	33242088	33242464	3688	ITGB1	NM_033669	-17791	TSS_upstream	-	33189247
501	chr10	33242088	33242464	3688	ITGB1	NM_033668	-17791	TSS_upstream	-	33189247
501	chr10	33242088	33242464	3688	ITGB1	NM_033666	-17791	TSS_upstream	-	33196238
501	chr10	33242088	33242464	3688	ITGB1	NM_133376	4545	5'UTR	-	33189247
501	chr10	33242088	33242464	3688	ITGB1	NM_002211	5016	5'UTR	-	33189247
511	chr10	45852445	45852877	79290	OR13A1	NM_001004297	-41606	TSS_upstream	-	45798101
511	chr10	45852445	45852877	240	ALOX5	NM_000698	-16967	TSS_upstream	+	45869628
512	chr10	47391432	47391706	439965	FAM35B2	NR_027634	11850	5'UTR	+	47379719
513	chr10	50713043	50713455	267004	PGBD3	NM_170753	19076	TES_downstream	-	50723246
513	chr10	50713043	50713455	2074	ERCC6	NM_000124	33897	intron	-	50664491
527	chr10	60228221	60228762	80114	BICC1	NM_001080512	-44412	TSS_upstream	+	60272903
533	chr10	61633908	61634127	8030	CCDC6	NM_005436	32800	intron	-	61548521
535	chr10	62715793	62716335	9886	RHOBTB1	NM_014836	-12032	TSS_upstream	-	62629199
535	chr10	62715793	62716335	9886	RHOBTB1	NR_024556	-12032	TSS_upstream	-	62629199
535	chr10	62715793	62716335	9886	RHOBTB1	NR_024554	44671	3'UTR	-	62629199
535	chr10	62715793	62716335	9886	RHOBTB1	NR_024555	45133	3'UTR	-	62629199
538	chr10	63697170	63697582	84159	ARID5B	NM_032199	35934	intron	+	63661442
539	chr10	64566812	64567419	84890	ADO	NM_032804	2600	3'UTR	+	64564515
539	chr10	64566812	64567419	1959	EGR2	NM_001136179	9010	TES_downstream	-	64571759
539	chr10	64566812	64567419	1959	EGR2	NM_000399	9010	TES_downstream	-	64571759
539	chr10	64566812	64567419	1959	EGR2	NM_001136177	9010	TES_downstream	-	64571759
539	chr10	64566812	64567419	1959	EGR2	NM_001136178	11811	TES_downstream	-	64571759
540	chr10	64615987	64616468	1959	EGR2	NM_001136179	-40102	TSS_upstream	-	64571759
540	chr10	64615987	64616468	1959	EGR2	NM_000399	-40102	TSS_upstream	-	64571759
540	chr10	64615987	64616468	1959	EGR2	NM_001136177	-40102	TSS_upstream	-	64571759
540	chr10	64615987	64616468	1959	EGR2	NM_001136178	-37301	TSS_upstream	-	64571759
541	chr10	65247119	65247490	221035	REEP3	NM_001001330	-33818	TSS_upstream	+	65281122
541	chr10	65247119	65247490	221037	JMJD1C	NM_032776	-21583	TSS_upstream	-	64926989
541	chr10	65247119	65247490	84989	LOC84989	NR_027182	22316	TES_downstream	+	65224988
546	chr10	70493861	70494237	692211	SNORD98	NR_003076	-20879	TSS_upstream	+	70514928
546	chr10	70493861	70494237	55749	CCAR1	NM_018237	13079	intron	+	70480970
547	chr10	71074827	71075135	3098	HK1	NM_000188	-3621	TSS_upstream	+	71078602
547	chr10	71074827	71075135	3098	HK1	NM_033496	-628	TSS_upstream	+	71075609
547	chr10	71074827	71075135	3098	HK1	NM_033497	45226	intron	+	71029755
547	chr10	71074827	71075135	3098	HK1	NM_033498	45226	intron	+	71029755
547	chr10	71074827	71075135	3098	HK1	NM_033500	45226	intron	+	71029755
548	chr10	71145687	71146194	6865	TACR2	NM_001057	30733	TES_downstream	-	71163957
549	chr10	73771280	73771690	9469	CHST3	NM_004273	47366	3'UTR	+	73724119
550	chr10	73879253	73879598	9806	SPOCK2	NM_014767	-30636	TSS_upstream	-	73818792
550	chr10	73879253	73879598	9806	SPOCK2	NM_001134434	-30636	TSS_upstream	-	73845984
551	chr10	74008469	74008934	51008	ASCC1	NM_015947	-33008	TSS_upstream	-	73856277
551	chr10	74008469	74008934	54541	DDIT4	NM_019058	-24975	TSS_upstream	+	74033676
551	chr10	74008469	74008934	119504	C10orf104	NM_173473	32896	TES_downstream	+	73975805
554	chr10	75886638	75887002	132	ADK	NM_001123	-49623	TSS_upstream	+	75936443
554	chr10	75886638	75887002	132	ADK	NM_006721	-24144	TSS_upstream	+	75910964
554	chr10	75886638	75887002	26985	AP3M1	NM_012095	24005	intron	-	75880015
554	chr10	75886638	75887002	26985	AP3M1	NM_207012	24005	intron	-	75880015
556	chr10	76581349	76581768	23522	MYST4	NM_012330	-4820	TSS_upstream	+	76586378
558	chr10	76887289	76887809	51207	DUSP13	NM_016364	-28302	TSS_upstream	-	76854196
558	chr10	76887289	76887809	51207	DUSP13	NM_001007273	-18580	TSS_upstream	-	76854191
558	chr10	76887289	76887809	51207	DUSP13	NM_001007272	-18580	TSS_upstream	-	76854191
558	chr10	76887289	76887809	51207	DUSP13	NM_001007271	-18580	TSS_upstream	-	76854191
558	chr10	76887289	76887809	142891	SAMD8	NM_144660	16083	5'UTR	+	76871466
560	chr10	77493035	77493374	83938	C10orf11	NM_032024	-49314	TSS_upstream	+	77542518
561	chr10	77532323	77532614	83938	C10orf11	NM_032024	-10050	TSS_upstream	+	77542518
567	chr10	79770001	79770373	6229	RPS24	NM_001142283	-23330	TSS_upstream	+	79793517
567	chr10	79770001	79770373	6229	RPS24	NM_001142284	-23330	TSS_upstream	+	79793517
567	chr10	79770001	79770373	6229	RPS24	NM_001142282	-23330	TSS_upstream	+	79793517
567	chr10	79770001	79770373	6229	RPS24	NM_033022	-23330	TSS_upstream	+	79793517
567	chr10	79770001	79770373	6229	RPS24	NM_001026	-23330	TSS_upstream	+	79793517
567	chr10	79770001	79770373	6229	RPS24	NM_001142285	-23330	TSS_upstream	+	79793517
567	chr10	79770001	79770373	11128	POLR3A	NM_007055	19071	intron	-	79735905
572	chr10	81102502	81102770	10105	PPIF	NM_005729	-4583	TSS_upstream	+	81107219
573	chr10	81650313	81650595	8512	MBL1P1	NR_002724	-29479	TSS_upstream	+	81679933
574	chr10	82227672	82228044	81619	TSPAN14	NM_001128309	13821	5'UTR	+	82214037
574	chr10	82227672	82228044	81619	TSPAN14	NM_030927	13821	5'UTR	+	82214037
580	chr10	86099868	86100268	54462	FAM190B	NM_018999	11659	5'UTR	+	86088409
581	chr10	86105013	86105435	54462	FAM190B	NM_018999	16815	5'UTR	+	86088409
582	chr10	88424709	88425062	11155	LDB3	NM_001080115	-3540	TSS_upstream	+	88428425
582	chr10	88424709	88425062	11155	LDB3	NM_001080114	-3540	TSS_upstream	+	88428425
582	chr10	88424709	88425062	11155	LDB3	NM_007078	-3540	TSS_upstream	+	88428425
582	chr10	88424709	88425062	11155	LDB3	NM_001080116	-3435	TSS_upstream	+	88428320
582	chr10	88424709	88425062	94233	OPN4	NM_001030015	10572	intron	+	88414313
582	chr10	88424709	88425062	94233	OPN4	NM_033282	10572	intron	+	88414313
583	chr10	89407758	89408091	9060	PAPSS2	NM_001015880	-11551	TSS_upstream	+	89419475
583	chr10	89407758	89408091	9060	PAPSS2	NM_004670	-11551	TSS_upstream	+	89419475
587	chr10	92647291	92647713	3363	HTR7	NM_019859	-29832	TSS_upstream	-	92500577
587	chr10	92647291	92647713	3363	HTR7	NM_000872	-29832	TSS_upstream	-	92500577
587	chr10	92647291	92647713	3363	HTR7	NM_019860	-29832	TSS_upstream	-	92500577
587	chr10	92647291	92647713	10556	RPP30	NM_006413	15794	intron	+	92631708
587	chr10	92647291	92647713	10556	RPP30	NM_001104546	15794	intron	+	92631708
587	chr10	92647291	92647713	27063	ANKRD1	NM_014391	33529	TES_downstream	-	92671856
589	chr10	93368343	93368787	5507	PPP1R3C	NM_005398	24292	TES_downstream	-	93388200
590	chr10	93729644	93729950	9044	BTAF1	NM_003972	46062	intron	+	93683735
591	chr10	94491064	94491521	3087	HHEX	NM_002729	41612	TES_downstream	+	94449680
594	chr10	97302220	97302487	10580	SORBS1	NM_015385	18817	5'UTR	-	97071530
594	chr10	97302220	97302487	10580	SORBS1	NM_024991	18817	5'UTR	-	97071530
595	chr10	98035764	98036115	1791	DNTT	NM_001017520	-28145	TSS_upstream	+	98064084
595	chr10	98035764	98036115	1791	DNTT	NM_004088	-28145	TSS_upstream	+	98064084
595	chr10	98035764	98036115	29760	BLNK	NM_001114094	-4607	TSS_upstream	-	97951462
595	chr10	98035764	98036115	29760	BLNK	NM_013314	-4607	TSS_upstream	-	97951462
596	chr10	98141441	98141929	93377	OPALIN	NM_001040103	-22594	TSS_upstream	-	98102976
596	chr10	98141441	98141929	93377	OPALIN	NM_001040102	-22594	TSS_upstream	-	98102976
596	chr10	98141441	98141929	93377	OPALIN	NM_033207	-22594	TSS_upstream	-	98102976
597	chr10	98328084	98328518	56889	TM9SF3	NM_020123	18507	intron	-	98277867
598	chr10	98618429	98618870	84458	LCOR	NM_032440	25913	5'UTR	+	98592736
599	chr10	98623531	98624433	84458	LCOR	NM_032440	31246	5'UTR	+	98592736
603	chr10	101098695	101099143	26507	CNNM1	NM_020348	10064	intron	+	101088855
604	chr10	101571885	101572330	1244	ABCC2	NM_000392	29645	intron	+	101542462
605	chr10	104484553	104484898	54838	C10orf26	NM_001083913	-19001	TSS_upstream	+	104503726
605	chr10	104484553	104484898	403	ARL3	NM_004311	-10536	TSS_upstream	-	104433489
605	chr10	104484553	104484898	118980	SFXN2	NM_178858	10428	5'UTR	+	104474297
608	chr10	104947233	104947918	22978	NT5C2	NM_001134373	5480	5'UTR	-	104845939
608	chr10	104947233	104947918	22978	NT5C2	NM_012229	5480	5'UTR	-	104845939
609	chr10	105711527	105712113	79991	OBFC1	NM_024928	-33776	TSS_upstream	-	105637319
609	chr10	105711527	105712113	9748	SLK	NM_014720	-15649	TSS_upstream	+	105727469
611	chr10	106069643	106070067	159686	CCDC147	NM_001008723	-43666	TSS_upstream	+	106113521
611	chr10	106069643	106070067	85450	ITPRIP	NM_033397	23807	TES_downstream	-	106071900
611	chr10	106069643	106070067	119391	GSTO2	NM_183239	41225	TES_downstream	+	106028630
612	chr10	106091134	106091667	159686	CCDC147	NM_001008723	-22121	TSS_upstream	+	106113521
612	chr10	106091134	106091667	85450	ITPRIP	NM_033397	2262	5'UTR	-	106071900
615	chr10	111667773	111668271	7511	XPNPEP1	NM_020383	15179	5'UTR	-	111624523
616	chr10	111675281	111675594	7511	XPNPEP1	NM_020383	7764	5'UTR	-	111624523
617	chr10	112613602	112614323	27250	PDCD4	NM_014456	-17633	TSS_upstream	+	112631595
617	chr10	112613602	112614323	27250	PDCD4	NM_145341	-17633	TSS_upstream	+	112631595
617	chr10	112613602	112614323	282997	LOC282997	NR_026932	16699	TES_downstream	-	112628647
624	chr10	114118708	114119051	51703	ACSL5	NM_016234	-17076	TSS_upstream	+	114135955
624	chr10	114118708	114119051	51703	ACSL5	NM_203380	-16143	TSS_upstream	+	114135022
624	chr10	114118708	114119051	51703	ACSL5	NM_203379	-15036	TSS_upstream	+	114133915
624	chr10	114118708	114119051	390003	GUCY2G	NR_028134	-2527	TSS_upstream	-	114067936
625	chr10	114200271	114200608	143187	VTI1A	NM_145206	-6316	TSS_upstream	+	114206755
625	chr10	114200271	114200608	64429	ZDHHC6	NM_022494	6232	exon	-	114190059
628	chr10	116855797	116856257	26033	ATRNL1	NM_207303	2904	intron	+	116853123
630	chr10	118151651	118152014	119548	PNLIPRP3	NM_001011709	-35591	TSS_upstream	+	118187423
631	chr10	118188829	118189151	119548	PNLIPRP3	NM_001011709	1567	intron	+	118187423
632	chr10	118342727	118343119	5408	PNLIPRP2	NM_005396	-37541	TSS_upstream	+	118380464
632	chr10	118342727	118343119	5407	PNLIPRP1	NM_006229	-7566	TSS_upstream	+	118350489
632	chr10	118342727	118343119	5406	PNLIP	NM_000936	37496	TES_downstream	+	118305427
634	chr10	120069447	120069848	63877	C10orf84	NM_001134672	32191	3'UTR	-	120068571
634	chr10	120069447	120069848	63877	C10orf84	NM_022063	32191	3'UTR	-	120068571
635	chr10	120116231	120116567	63877	C10orf84	NM_001134672	-14561	TSS_upstream	-	120068571
635	chr10	120116231	120116567	63877	C10orf84	NM_022063	-14561	TSS_upstream	-	120068571
642	chr10	123702238	123702593	10579	TACC2	NM_206861	-46273	TSS_upstream	+	123748688
642	chr10	123702238	123702593	10579	TACC2	NM_206862	-46273	TSS_upstream	+	123748688
642	chr10	123702238	123702593	11101	ATE1	NM_001001976	-14870	TSS_upstream	-	123502625
642	chr10	123702238	123702593	11101	ATE1	NM_007041	-14870	TSS_upstream	-	123502625
642	chr10	123702238	123702593	54780	NSMCE4A	NM_017615	32294	TES_downstream	-	123716608
643	chr10	124610645	124610974	399815	LOC399815	NR_027282	-28339	TSS_upstream	+	124639148
643	chr10	124610645	124610974	50624	CUZD1	NM_022034	-5119	TSS_upstream	-	124591674
643	chr10	124610645	124610974	196792	FAM24B	NM_152644	28347	5'UTR	-	124608612
644	chr10	124779514	124780060	64376	IKZF5	NM_022466	-11477	TSS_upstream	-	124753196
644	chr10	124779514	124780060	36	ACADSB	NM_001609	11359	intron	+	124768428
644	chr10	124779514	124780060	118672	PSTK	NM_153336	40232	TES_downstream	+	124739555
645	chr10	124900274	124900594	9184	BUB3	NM_004725	-13325	TSS_upstream	+	124913759
645	chr10	124900274	124900594	9184	BUB3	NM_001007793	-13325	TSS_upstream	+	124913759
645	chr10	124900274	124900594	3167	HMX2	NM_005519	-7203	TSS_upstream	+	124907637
645	chr10	124900274	124900594	340784	HMX3	NM_001105574	4868	TES_downstream	+	124895566
646	chr10	124904409	124904764	9184	BUB3	NM_004725	-9173	TSS_upstream	+	124913759
646	chr10	124904409	124904764	9184	BUB3	NM_001007793	-9173	TSS_upstream	+	124913759
646	chr10	124904409	124904764	3167	HMX2	NM_005519	-3051	TSS_upstream	+	124907637
646	chr10	124904409	124904764	340784	HMX3	NM_001105574	9020	TES_downstream	+	124895566
648	chr10	126511808	126512190	399818	METTL10	NM_212554	-31561	TSS_upstream	-	126447405
648	chr10	126511808	126512190	23172	FAM175B	NM_032182	21646	intron	+	126490353
649	chr10	127334911	127335458	387718	C10orf122	NM_001128202	36528	TES_downstream	-	127344263
650	chr10	127373637	127373902	26098	C10orf137	NM_015608	-34314	TSS_upstream	+	127408083
650	chr10	127373637	127373902	387718	C10orf122	NM_001128202	-2057	TSS_upstream	-	127344263
651	chr10	127383537	127383904	26098	C10orf137	NM_015608	-24363	TSS_upstream	+	127408083
651	chr10	127383537	127383904	387718	C10orf122	NM_001128202	-12008	TSS_upstream	-	127344263
652	chr10	128247459	128247834	118611	C10orf90	NM_001004298	-37637	TSS_upstream	-	128113575
655	chr10	128956235	128956642	642938	FAM196A	NM_001039762	37983	intron	-	128933689
663	chr10	134882712	134883037	84435	GPR123	NM_001083909	-18534	TSS_upstream	+	134901408
664	chr11	1760673	1761015	1509	CTSD	NM_001909	24377	TES_downstream	-	1773984
664	chr11	1760673	1761015	440023	KRTAP5-6	NM_001012416	42420	TES_downstream	+	1718424
666	chr11	3719231	3719671	57053	CHRNA10	NM_020402	-26838	TSS_upstream	-	3686817
667	chr11	3916257	3916610	6786	STIM1	NM_003156	39501	intron	+	3876932
668	chr11	6272282	6272677	84067	FAM160A2	NM_001098794	-16539	TSS_upstream	-	6232564
668	chr11	6272282	6272677	84067	FAM160A2	NM_032127	-16539	TSS_upstream	-	6232564
668	chr11	6272282	6272677	887	CCKBR	NM_176875	-8486	TSS_upstream	+	6280965
668	chr11	6272282	6272677	1262	CNGA4	NM_001037329	12150	TES_downstream	+	6260329
668	chr11	6272282	6272677	160298	C11orf42	NM_173525	45682	TES_downstream	+	6226797
669	chr11	6455236	6455625	26515	FXC1	NM_012192	-47246	TSS_upstream	+	6502676
669	chr11	6455236	6455625	322	APBB1	NM_001164	-15131	TSS_upstream	-	6416354
669	chr11	6455236	6455625	322	APBB1	NM_145689	-14787	TSS_upstream	-	6416354
669	chr11	6455236	6455625	3263	HPX	NM_000613	6823	intron	-	6452267
669	chr11	6455236	6455625	10612	TRIM3	NM_006458	39774	TES_downstream	-	6469843
669	chr11	6455236	6455625	10612	TRIM3	NM_033278	39774	TES_downstream	-	6469843
669	chr11	6455236	6455625	6609	SMPD1	NM_000543	43776	TES_downstream	+	6411654
669	chr11	6455236	6455625	6609	SMPD1	NM_001007593	43776	TES_downstream	+	6411654
669	chr11	6455236	6455625	6609	SMPD1	NR_027400	43776	TES_downstream	+	6411654
669	chr11	6455236	6455625	23647	ARFIP2	NM_012402	47164	TES_downstream	-	6496927
671	chr11	7554450	7554809	8495	PPFIBP2	NM_003621	19629	5'UTR	+	7535000
671	chr11	7554450	7554809	283298	OLFML1	NM_198474	47875	TES_downstream	+	7506754
672	chr11	7576899	7577245	8495	PPFIBP2	NM_003621	42072	intron	+	7535000
674	chr11	9105626	9106025	283102	FLJ46111	NR_027713	-10084	TSS_upstream	+	9115909
674	chr11	9105626	9106025	57758	SCUBE2	NM_020974	7329	intron	-	9041934
675	chr11	9110391	9110950	283102	FLJ46111	NR_027713	-5239	TSS_upstream	+	9115909
675	chr11	9110391	9110950	57758	SCUBE2	NM_020974	2484	intron	-	9041934
677	chr11	10691651	10691978	10335	MRVI1	NM_001098579	-17967	TSS_upstream	-	10594637
677	chr11	10691651	10691978	10335	MRVI1	NM_001100167	23290	5'UTR	-	10594637
677	chr11	10691651	10691978	10335	MRVI1	NM_001100163	23720	5'UTR	-	10594637
677	chr11	10691651	10691978	10335	MRVI1	NM_130385	23720	5'UTR	-	10594637
680	chr11	12158794	12159221	9645	MICAL2	NM_014632	26870	5'UTR	+	12132137
681	chr11	12403517	12403970	55742	PARVA	NM_018222	4598	intron	+	12399145
682	chr11	13018749	13019097	644943	RASSF10	NM_001080521	-11772	TSS_upstream	+	13030695
683	chr11	13651352	13651769	84188	FAR1	NM_032228	-38645	TSS_upstream	+	13690205
685	chr11	13974287	13974713	10418	SPON1	NM_006108	-9413	TSS_upstream	+	13983913
686	chr11	13976257	13976578	10418	SPON1	NM_006108	-7496	TSS_upstream	+	13983913
688	chr11	14641624	14642100	5140	PDE3B	NM_000922	-23406	TSS_upstream	+	14665268
689	chr11	14697732	14698101	5140	PDE3B	NM_000922	32648	intron	+	14665268
693	chr11	16768476	16768807	10944	C11orf58	NM_014267	8494	intron	+	16760147
693	chr11	16768476	16768807	10944	C11orf58	NM_001142705	8494	intron	+	16760147
694	chr11	17351178	17351423	374383	DKFZp686O24166	NR_026750	-22016	TSS_upstream	+	17373316
695	chr11	18824115	18824530	84867	PTPN5	NM_001039970	-10934	TSS_upstream	-	18749477
695	chr11	18824115	18824530	84867	PTPN5	NM_006906	-10934	TSS_upstream	-	18749477
695	chr11	18824115	18824530	84867	PTPN5	NM_032781	-10934	TSS_upstream	-	18749477
696	chr11	19387222	19387605	89797	NAV2	NM_001111018	15143	intron	+	19372270
698	chr11	22707332	22707632	2620	GAS2	NM_005256	11164	intron	+	22696318
698	chr11	22707332	22707632	2620	GAS2	NM_177553	17829	intron	+	22689653
698	chr11	22707332	22707632	2620	GAS2	NM_001143830	19323	intron	+	22688159
710	chr11	30030524	30030885	3739	KCNA4	NM_002233	7783	TES_downstream	-	30031765
712	chr11	30391713	30392082	120534	C11orf46	NM_152316	47249	TES_downstream	+	30344648
713	chr11	31529019	31529324	26610	ELP4	NM_019040	-2125	TSS_upstream	+	31531296
713	chr11	31529019	31529324	196294	IMMP1L	NM_144981	1997	5'UTR	-	31453948
714	chr11	35180181	35180545	960	CD44	NM_001001392	19947	intron	+	35160416
714	chr11	35180181	35180545	960	CD44	NM_000610	19947	intron	+	35160416
714	chr11	35180181	35180545	960	CD44	NM_001001389	19947	intron	+	35160416
714	chr11	35180181	35180545	960	CD44	NM_001001390	19947	intron	+	35160416
714	chr11	35180181	35180545	960	CD44	NM_001001391	19947	intron	+	35160416
718	chr11	35412558	35412858	6506	SLC1A2	NM_004171	28396	intron	-	35272752
719	chr11	35971646	35972003	143458	LDLRAD3	NM_174902	6213	intron	+	35965611
720	chr11	36339523	36339940	29099	COMMD9	NM_001101653	-28733	TSS_upstream	-	36293842
720	chr11	36339523	36339940	29099	COMMD9	NM_014186	-28733	TSS_upstream	-	36293842
720	chr11	36339523	36339940	79899	PRR5L	NM_001160167	22007	5'UTR	+	36317724
721	chr11	36652091	36652432	5897	RAG2	NM_000536	-32450	TSS_upstream	-	36613494
721	chr11	36652091	36652432	119710	C11orf74	NM_138787	36169	intron	+	36616092
735	chr11	44610853	44611148	3732	CD82	NM_001024844	23860	5'UTR	+	44587140
735	chr11	44610853	44611148	3732	CD82	NM_002231	23860	5'UTR	+	44587140
736	chr11	44887643	44887948	90139	TSPAN18	NM_001031730	-40161	TSS_upstream	+	44927956
736	chr11	44887643	44887948	90139	TSPAN18	NM_130783	5917	5'UTR	+	44881878
737	chr11	46289472	46289890	90993	CREB3L1	NM_052854	-9546	TSS_upstream	+	46299227
739	chr11	46610725	46611135	9776	KIAA0652	NM_001142673	-27895	TSS_upstream	+	46638825
739	chr11	46610725	46611135	9776	KIAA0652	NM_014741	-27895	TSS_upstream	+	46638825
739	chr11	46610725	46611135	9776	KIAA0652	NR_024587	-27895	TSS_upstream	+	46638825
739	chr11	46610725	46611135	9776	KIAA0652	NR_024588	-27895	TSS_upstream	+	46638825
739	chr11	46610725	46611135	9776	KIAA0652	NR_024589	-27895	TSS_upstream	+	46638825
739	chr11	46610725	46611135	55626	AMBRA1	NM_017749	1983	5'UTR	-	46417963
739	chr11	46610725	46611135	283254	HARBI1	NM_173811	27846	TES_downstream	-	46624856
740	chr11	47699244	47699566	23788	MTCH2	NM_014342	-35200	TSS_upstream	-	47638858
740	chr11	47699244	47699566	79841	AGBL2	NM_024783	36896	intron	-	47681144
741	chr11	56300554	56300999	219484	OR5M8	NM_001005282	-41931	TSS_upstream	-	56257910
741	chr11	56300554	56300999	219487	OR5M11	NM_001005245	9956	TES_downstream	-	56309816
741	chr11	56300554	56300999	390167	OR5M10	NM_001004741	44420	TES_downstream	-	56344249
742	chr11	56306505	56306816	219484	OR5M8	NM_001005282	-47815	TSS_upstream	-	56257910
742	chr11	56306505	56306816	219487	OR5M11	NM_001005245	4072	TES_downstream	-	56309816
742	chr11	56306505	56306816	390167	OR5M10	NM_001004741	38536	TES_downstream	-	56344249
743	chr11	56458727	56458982	338675	OR5AP2	NM_001002925	-48940	TSS_upstream	-	56408964
743	chr11	56458727	56458982	390174	OR9G1	NM_001005213	-9009	TSS_upstream	+	56467863
743	chr11	56458727	56458982	504191	OR9G9	NM_001013358	-9009	TSS_upstream	+	56467863
743	chr11	56458727	56458982	219493	OR5AR1	NM_001004730	27693	TES_downstream	+	56431161
749	chr11	59385267	59385588	5007	OSBP	NM_002556	-1811	TSS_upstream	-	59341870
750	chr11	60512311	60512745	341116	MS4A10	NM_206893	-40292	TSS_upstream	+	60552820
750	chr11	60512311	60512745	219995	MS4A15	NM_001098835	-11811	TSS_upstream	+	60524339
750	chr11	60512311	60512745	219995	MS4A15	NM_152717	-11811	TSS_upstream	+	60524339
750	chr11	60512311	60512745	83661	MS4A8B	NM_031457	45482	TES_downstream	+	60467046
751	chr11	60634042	60634583	79073	TMEM109	NM_024092	-47058	TSS_upstream	+	60681370
751	chr11	60634042	60634583	11251	GPR44	NM_004778	-10869	TSS_upstream	-	60618397
751	chr11	60634042	60634583	22917	ZP1	NM_207341	-702	TSS_upstream	+	60635014
751	chr11	60634042	60634583	79080	CCDC86	NM_024098	24884	TES_downstream	+	60609428
751	chr11	60634042	60634583	27339	PRPF19	NM_014502	39748	TES_downstream	-	60658020
752	chr11	60648316	60648697	54972	TMEM132A	NM_017870	-43406	TSS_upstream	+	60691912
752	chr11	60648316	60648697	54972	TMEM132A	NM_178031	-43406	TSS_upstream	+	60691912
752	chr11	60648316	60648697	79073	TMEM109	NM_024092	-32864	TSS_upstream	+	60681370
752	chr11	60648316	60648697	11251	GPR44	NM_004778	-25063	TSS_upstream	-	60618397
752	chr11	60648316	60648697	22917	ZP1	NM_207341	13492	TES_downstream	+	60635014
752	chr11	60648316	60648697	27339	PRPF19	NM_014502	25554	TES_downstream	-	60658020
752	chr11	60648316	60648697	79080	CCDC86	NM_024098	39078	TES_downstream	+	60609428
753	chr11	60660818	60661224	11251	GPR44	NM_004778	-37578	TSS_upstream	-	60618397
753	chr11	60660818	60661224	54972	TMEM132A	NM_017870	-30891	TSS_upstream	+	60691912
753	chr11	60660818	60661224	54972	TMEM132A	NM_178031	-30891	TSS_upstream	+	60691912
753	chr11	60660818	60661224	79073	TMEM109	NM_024092	-20349	TSS_upstream	+	60681370
753	chr11	60660818	60661224	27339	PRPF19	NM_014502	13039	intron	-	60658020
753	chr11	60660818	60661224	22917	ZP1	NM_207341	26007	TES_downstream	+	60635014
754	chr11	61369094	61369442	9066	SYT7	NM_004200	-20971	TSS_upstream	-	61282787
754	chr11	61369094	61369442	113157	RPLP0P2	NR_002775	-13239	TSS_upstream	+	61382507
755	chr11	61944212	61944568	4246	SCGB2A1	NM_002407	-31749	TSS_upstream	+	61976139
755	chr11	61944212	61944568	10648	SCGB1D1	NM_006552	-13319	TSS_upstream	+	61957709
756	chr11	62109638	62109946	404552	SCGB1D4	NM_206998	-43257	TSS_upstream	-	62063753
756	chr11	62109638	62109946	80150	ASRGL1	NM_001083926	5019	intron	+	62104773
756	chr11	62109638	62109946	80150	ASRGL1	NM_025080	5019	intron	+	62104773
757	chr11	62275742	62276102	79026	AHNAK	NM_024060	38409	intron	-	62201015
757	chr11	62275742	62276102	79026	AHNAK	NM_001620	38409	TES_downstream	-	62283374
758	chr11	63008254	63008590	387775	SLC22A10	NM_001039752	-49007	TSS_upstream	+	63057429
758	chr11	63008254	63008590	387601	SLC22A25	NM_199352	-11299	TSS_upstream	-	62931295
759	chr11	63048399	63048758	387775	SLC22A10	NM_001039752	-8851	TSS_upstream	+	63057429
761	chr11	66140691	66141063	266743	NPAS4	NM_178864	-47597	TSS_upstream	+	66188474
761	chr11	66140691	66141063	9610	RIN1	NM_004292	-36878	TSS_upstream	-	66099541
761	chr11	66140691	66141063	25855	BRMS1	NM_001024957	-28296	TSS_upstream	-	66104803
761	chr11	66140691	66141063	25855	BRMS1	NM_015399	-28296	TSS_upstream	-	66104803
761	chr11	66140691	66141063	11041	B3GNT1	NM_006876	-25717	TSS_upstream	-	66112843
761	chr11	66140691	66141063	3177	SLC29A2	NM_001532	-1587	TSS_upstream	-	66129992
762	chr11	66485635	66486122	83759	RBM4B	NM_031492	-40604	TSS_upstream	-	66432470
762	chr11	66485635	66486122	79703	C11orf80	NM_024650	-26328	TSS_upstream	+	66512206
762	chr11	66485635	66486122	6712	SPTBN2	NM_006946	2991	intron	-	66452720
763	chr11	66753321	66753607	91683	SYT12	NM_177963	-37426	TSS_upstream	+	66790890
763	chr11	66753321	66753607	254439	C11orf86	NM_001136485	10711	TES_downstream	+	66742753
764	chr11	67280381	67280725	80194	TMEM134	NM_001078650	-43823	TSS_upstream	-	67231818
764	chr11	67280381	67280725	80194	TMEM134	NM_001078651	-43823	TSS_upstream	-	67231818
764	chr11	67280381	67280725	80194	TMEM134	NM_025124	-43823	TSS_upstream	-	67231818
764	chr11	67280381	67280725	9600	PITPNM1	NM_001130848	-7711	TSS_upstream	-	67259239
764	chr11	67280381	67280725	9600	PITPNM1	NM_004910	-7711	TSS_upstream	-	67259239
764	chr11	67280381	67280725	10263	CDK2AP2	NM_005851	-4452	TSS_upstream	-	67273968
764	chr11	67280381	67280725	51475	CABP2	NM_016366	10345	TES_downstream	-	67286417
764	chr11	67280381	67280725	51475	CABP2	NM_031204	10345	TES_downstream	-	67286417
764	chr11	67280381	67280725	9049	AIP	NM_003977	30049	TES_downstream	+	67250504
765	chr11	67456415	67456761	347853	TBX10	NM_005995	-49558	TSS_upstream	-	67398774
765	chr11	67456415	67456761	91703	ACY3	NM_080658	-38459	TSS_upstream	-	67410026
765	chr11	67456415	67456761	222	ALDH3B2	NM_000695	-14487	TSS_upstream	-	67429633
765	chr11	67456415	67456761	222	ALDH3B2	NM_001031615	-7904	TSS_upstream	-	67429633
766	chr11	68235658	68235948	55291	SAPS3	NM_001164160	7618	5'UTR	+	68228185
766	chr11	68235658	68235948	55291	SAPS3	NM_001164161	7618	5'UTR	+	68228185
766	chr11	68235658	68235948	55291	SAPS3	NM_001164162	7618	5'UTR	+	68228185
766	chr11	68235658	68235948	55291	SAPS3	NM_001164163	7618	5'UTR	+	68228185
766	chr11	68235658	68235948	55291	SAPS3	NM_018312	7618	5'UTR	+	68228185
766	chr11	68235658	68235948	55291	SAPS3	NM_001164164	7618	5'UTR	+	68228185
767	chr11	68247673	68248053	55291	SAPS3	NM_001164160	19678	5'UTR	+	68228185
767	chr11	68247673	68248053	55291	SAPS3	NM_001164161	19678	5'UTR	+	68228185
767	chr11	68247673	68248053	55291	SAPS3	NM_001164162	19678	5'UTR	+	68228185
767	chr11	68247673	68248053	55291	SAPS3	NM_001164163	19678	5'UTR	+	68228185
767	chr11	68247673	68248053	55291	SAPS3	NM_018312	19678	5'UTR	+	68228185
767	chr11	68247673	68248053	55291	SAPS3	NM_001164164	19678	5'UTR	+	68228185
768	chr11	68274214	68274603	55291	SAPS3	NM_001164160	46223	5'UTR	+	68228185
768	chr11	68274214	68274603	55291	SAPS3	NM_001164161	46223	5'UTR	+	68228185
768	chr11	68274214	68274603	55291	SAPS3	NM_001164162	46223	5'UTR	+	68228185
768	chr11	68274214	68274603	55291	SAPS3	NM_001164163	46223	5'UTR	+	68228185
768	chr11	68274214	68274603	55291	SAPS3	NM_018312	46223	5'UTR	+	68228185
768	chr11	68274214	68274603	55291	SAPS3	NM_001164164	46223	5'UTR	+	68228185
769	chr11	71175272	71175601	1717	DHCR7	NM_001163817	-15960	TSS_upstream	-	71145458
769	chr11	71175272	71175601	1717	DHCR7	NM_001360	-15960	TSS_upstream	-	71145458
769	chr11	71175272	71175601	55191	NADSYN1	NM_018161	11220	intron	+	71164216
770	chr11	71982963	71983303	401	PHOX2A	NM_005169	-27914	TSS_upstream	-	71950121
770	chr11	71982963	71983303	3636	INPPL1	NM_001567	47252	TES_downstream	+	71935881
772	chr11	72814906	72815482	9873	FCHSD2	NM_014824	37948	intron	-	72547790
773	chr11	73531437	73531930	51642	MRPL48	NM_016055	32767	intron	+	73498916
774	chr11	74088807	74089095	283209	PGM2L1	NM_173582	20550	intron	-	74041360
775	chr11	74695012	74695503	143570	XRRA1	NM_182969	-35026	TSS_upstream	-	74551955
775	chr11	74695012	74695503	10825	NEU3	NM_006656	-4692	TSS_upstream	+	74699949
775	chr11	74695012	74695503	9789	SPCS2	NM_014752	34966	TES_downstream	+	74660291
776	chr11	75348235	75348606	4135	MAP6	NM_033063	31058	intron	-	75297963
776	chr11	75348235	75348606	4135	MAP6	NM_207577	31058	intron	-	75313905
777	chr11	75353458	75353853	4135	MAP6	NM_033063	25823	intron	-	75297963
777	chr11	75353458	75353853	4135	MAP6	NM_207577	25823	intron	-	75313905
780	chr11	76079096	76079467	5612	PRKRIR	NM_004705	12598	intron	-	76061003
781	chr11	76747408	76747796	726	CAPN5	NM_004055	-30389	TSS_upstream	+	76777991
781	chr11	76747408	76747796	192134	B3GNT6	NM_138706	2168	5'UTR	+	76745434
782	chr11	76772115	76772471	4975	OMP	NM_006189	-41592	TSS_upstream	+	76813885
782	chr11	76772115	76772471	726	CAPN5	NM_004055	-5698	TSS_upstream	+	76777991
782	chr11	76772115	76772471	192134	B3GNT6	NM_138706	26859	TES_downstream	+	76745434
784	chr11	77277914	77278351	282679	AQP11	NM_173039	-22547	TSS_upstream	+	77300679
793	chr11	85800790	85801025	8301	PICALM	NM_001008660	-20800	TSS_upstream	-	85668485
793	chr11	85800790	85801025	8301	PICALM	NM_007166	-20800	TSS_upstream	-	85668485
796	chr11	89360899	89361251	50507	NOX4	NM_001143837	-38297	TSS_upstream	-	89057523
796	chr11	89360899	89361251	219595	FOLH1B	NM_153696	-31389	TSS_upstream	+	89392464
797	chr11	89410193	89410634	390231	TRIM77	NM_001146162	-33053	TSS_upstream	+	89443466
797	chr11	89410193	89410634	219595	FOLH1B	NM_153696	17949	intron	+	89392464
804	chr11	94527351	94527682	154810	AMOTL1	NM_130847	26009	intron	+	94501507
809	chr11	101815640	101816173	253935	ANGPTL5	NM_178127	-28654	TSS_upstream	-	101761405
809	chr11	101815640	101816173	57562	KIAA1377	NM_020802	30161	intron	+	101785745
810	chr11	101896833	101897425	85016	C11orf70	NM_032930	-21069	TSS_upstream	+	101918198
812	chr11	102384440	102384974	4316	MMP7	NM_002423	16770	TES_downstream	-	102391239
813	chr11	102500603	102500960	9313	MMP20	NM_004771	-4719	TSS_upstream	-	102447566
814	chr11	102610404	102610800	64066	MMP27	NM_022122	-34135	TSS_upstream	-	102562414
814	chr11	102610404	102610800	4317	MMP8	NM_002424	-14918	TSS_upstream	-	102582525
814	chr11	102610404	102610800	4319	MMP10	NM_002425	40741	TES_downstream	-	102641233
815	chr11	102921150	102921675	84259	DCUN1D5	NM_032299	41531	3'UTR	-	102921412
823	chr11	107701615	107702099	54733	SLC35F2	NM_017515	28056	intron	-	107661719
824	chr11	108105476	108106442	4863	NPAT	NM_002519	-12595	TSS_upstream	-	108028120
824	chr11	108105476	108106442	472	ATM	NM_000051	12401	intron	+	108093558
825	chr11	108477441	108477815	23086	EXPH5	NM_015065	-13255	TSS_upstream	-	108376158
826	chr11	109955907	109956267	85463	ZC3H12C	NM_033390	-7999	TSS_upstream	+	109964086
828	chr11	111107822	111108453	341032	C11orf53	NM_198498	-18569	TSS_upstream	+	111126706
829	chr11	111260953	111261347	5450	POU2AF1	NM_006235	-10994	TSS_upstream	-	111222982
830	chr11	113907323	113907674	7704	ZBTB16	NM_001018011	-23789	TSS_upstream	+	113931287
830	chr11	113907323	113907674	7704	ZBTB16	NM_006006	-22932	TSS_upstream	+	113930430
833	chr11	114179608	114179923	4837	NNMT	NM_006169	13231	intron	+	114166534
834	chr11	114186583	114187126	4837	NNMT	NM_006169	20320	TES_downstream	+	114166534
836	chr11	116678980	116679284	84811	BUD13	NM_001159736	-35419	TSS_upstream	-	116618887
836	chr11	116678980	116679284	84811	BUD13	NM_032725	-35419	TSS_upstream	-	116618887
836	chr11	116678980	116679284	345	APOC3	NM_000040	-21491	TSS_upstream	+	116700623
836	chr11	116678980	116679284	8882	ZNF259	NM_003904	-20394	TSS_upstream	-	116649276
836	chr11	116678980	116679284	116519	APOA5	NM_001166598	-15997	TSS_upstream	-	116660086
836	chr11	116678980	116679284	116519	APOA5	NM_052968	-15997	TSS_upstream	-	116660086
836	chr11	116678980	116679284	337	APOA4	NM_000482	14878	TES_downstream	-	116691417
836	chr11	116678980	116679284	335	APOA1	NM_000039	29205	TES_downstream	-	116706468
838	chr11	116942047	116942461	23387	SIK3	NM_025164	26738	intron	-	116714119
839	chr11	118267816	118268194	4297	MLL	NM_005933	-39199	TSS_upstream	+	118307204
839	chr11	118267816	118268194	10632	ATP5L	NM_006476	-4098	TSS_upstream	+	118272103
839	chr11	118267816	118268194	9354	UBE4A	NM_004788	37704	3'UTR	+	118230301
840	chr11	119101294	119101733	283152	CCDC153	NM_001145018	-34930	TSS_upstream	-	119060964
840	chr11	119101294	119101733	867	CBL	NM_005188	24524	intron	+	119076989
840	chr11	119101294	119101733	79849	PDZD3	NM_024791	45319	TES_downstream	+	119056194
843	chr11	121171651	121172133	6309	SC5DL	NM_001024956	8316	5'UTR	+	121163576
843	chr11	121171651	121172133	6309	SC5DL	NM_006918	8505	5'UTR	+	121163387
844	chr11	124488212	124488818	84897	TBRG1	NM_032811	-4226	TSS_upstream	+	124492741
844	chr11	124488212	124488818	84897	TBRG1	NR_016021	-4226	TSS_upstream	+	124492741
844	chr11	124488212	124488818	116337	PANX3	NM_052959	7063	intron	+	124481452
844	chr11	124488212	124488818	390275	OR8A1	NM_001005194	48551	TES_downstream	+	124439964
845	chr11	124495128	124495458	53340	SPA17	NM_017425	-48446	TSS_upstream	+	124543739
845	chr11	124495128	124495458	84897	TBRG1	NM_032811	2552	intron	+	124492741
845	chr11	124495128	124495458	84897	TBRG1	NR_016021	2552	5'UTR	+	124492741
845	chr11	124495128	124495458	116337	PANX3	NM_052959	13841	TES_downstream	+	124481452
845	chr11	124495128	124495458	54414	SIAE	NM_170601	48423	TES_downstream	-	124505693
846	chr11	124752387	124752724	641654	HEPN1	NM_001037558	-36590	TSS_upstream	+	124789145
846	chr11	124752387	124752724	54538	ROBO4	NM_019055	15275	TES_downstream	-	124754114
846	chr11	124752387	124752724	64221	ROBO3	NM_022370	17274	TES_downstream	+	124735281
847	chr11	124800275	124800606	54538	ROBO4	NM_019055	-32610	TSS_upstream	-	124754114
847	chr11	124800275	124800606	80071	CCDC15	NM_025004	-23576	TSS_upstream	+	124824016
847	chr11	124800275	124800606	220296	HEPACAM	NM_152722	5867	intron	-	124789147
847	chr11	124800275	124800606	641654	HEPN1	NM_001037558	11295	TES_downstream	+	124789145
848	chr11	124909539	124909947	219855	SLC37A2	NM_198277	-23269	TSS_upstream	+	124933012
848	chr11	124909539	124909947	219855	SLC37A2	NM_001145290	-23269	TSS_upstream	+	124933012
850	chr11	125525072	125525468	56	ACRV1	NM_001612	25671	TES_downstream	-	125542229
850	chr11	125525072	125525468	56	ACRV1	NM_020069	25671	TES_downstream	-	125542229
850	chr11	125525072	125525468	56	ACRV1	NM_020107	25671	TES_downstream	-	125542229
850	chr11	125525072	125525468	56	ACRV1	NM_020108	25671	TES_downstream	-	125542229
850	chr11	125525072	125525468	56	ACRV1	NM_020109	25671	TES_downstream	-	125542229
850	chr11	125525072	125525468	56	ACRV1	NM_020110	25671	TES_downstream	-	125542229
850	chr11	125525072	125525468	56	ACRV1	NM_020111	25671	TES_downstream	-	125542229
850	chr11	125525072	125525468	56	ACRV1	NM_020113	25671	TES_downstream	-	125542229
850	chr11	125525072	125525468	56	ACRV1	NM_020115	25671	TES_downstream	-	125542229
850	chr11	125525072	125525468	1111	CHEK1	NM_001274	28959	3'UTR	+	125496311
850	chr11	125525072	125525468	1111	CHEK1	NM_001114122	30235	3'UTR	+	125495035
850	chr11	125525072	125525468	1111	CHEK1	NM_001114121	30235	3'UTR	+	125495035
851	chr11	126101726	126102098	55572	FOXRED1	NM_017547	-37142	TSS_upstream	+	126139054
851	chr11	126101726	126102098	84881	RPUSD4	NM_001144827	-20326	TSS_upstream	-	126071989
851	chr11	126101726	126102098	84881	RPUSD4	NM_032795	-20326	TSS_upstream	-	126071989
851	chr11	126101726	126102098	79607	FAM118B	NM_024556	20294	5'UTR	+	126081618
851	chr11	126101726	126102098	6734	SRPR	NM_003139	36837	TES_downstream	-	126132836
853	chr11	128883862	128884343	9743	RICS	NM_014715	9985	5'UTR	-	128834955
854	chr11	128925145	128925499	9743	RICS	NM_014715	-31235	TSS_upstream	-	128834955
857	chr11	129678155	129678602	120224	TMEM45B	NM_138788	-7362	TSS_upstream	+	129685740
858	chr11	129721809	129722239	120224	TMEM45B	NM_138788	36284	5'UTR	+	129685740
858	chr11	129721809	129722239	4798	NFRKB	NM_006165	40879	TES_downstream	-	129733670
858	chr11	129721809	129722239	4798	NFRKB	NM_001143835	43465	TES_downstream	-	129733670
862	chr12	1680854	1681195	81029	WNT5B	NM_030775	-45197	TSS_upstream	+	1726221
862	chr12	1680854	1681195	144699	FBXL14	NM_152441	22306	intron	-	1675159
868	chr12	3900919	3901306	84766	EFCAB4B	NM_001144958	-38747	TSS_upstream	-	3724493
868	chr12	3900919	3901306	84766	EFCAB4B	NM_001144959	-38747	TSS_upstream	-	3749554
868	chr12	3900919	3901306	84766	EFCAB4B	NM_032680	-38747	TSS_upstream	-	3757108
869	chr12	4966640	4967075	3742	KCNA6	NM_002235	48516	TES_downstream	+	4918341
870	chr12	6373975	6374294	55200	PLEKHG6	NM_001144857	-47682	TSS_upstream	+	6421816
870	chr12	6373975	6374294	55200	PLEKHG6	NM_001144856	-45964	TSS_upstream	+	6420098
870	chr12	6373975	6374294	55200	PLEKHG6	NM_018173	-45467	TSS_upstream	+	6419601
871	chr12	6376243	6376683	55200	PLEKHG6	NM_001144857	-45353	TSS_upstream	+	6421816
871	chr12	6376243	6376683	55200	PLEKHG6	NM_001144856	-43635	TSS_upstream	+	6420098
871	chr12	6376243	6376683	55200	PLEKHG6	NM_018173	-43138	TSS_upstream	+	6419601
872	chr12	7417868	7418361	341392	ACSM4	NM_001080454	-38813	TSS_upstream	+	7456927
873	chr12	10265806	10266151	51267	CLEC1A	NM_016511	-14374	TSS_upstream	-	10223081
873	chr12	10265806	10266151	64581	CLEC7A	NM_022570	16889	TES_downstream	-	10269375
873	chr12	10265806	10266151	64581	CLEC7A	NM_197947	16889	TES_downstream	-	10269375
873	chr12	10265806	10266151	64581	CLEC7A	NM_197950	16889	TES_downstream	-	10269375
873	chr12	10265806	10266151	64581	CLEC7A	NM_197948	16889	TES_downstream	-	10269375
873	chr12	10265806	10266151	64581	CLEC7A	NM_197949	16889	TES_downstream	-	10269375
873	chr12	10265806	10266151	64581	CLEC7A	NM_197954	16889	TES_downstream	-	10279923
874	chr12	11776385	11776708	2120	ETV6	NM_001987	-26241	TSS_upstream	+	11802787
875	chr12	11836931	11837301	2120	ETV6	NM_001987	34329	intron	+	11802787
877	chr12	13025279	13025663	693199	MIR614	NR_030345	-43291	TSS_upstream	+	13068762
877	chr12	13025279	13025663	9052	GPRC5A	NM_003979	-18484	TSS_upstream	+	13043955
877	chr12	13025279	13025663	387841	RPL13AP20	NR_003932	-2939	TSS_upstream	+	13028410
878	chr12	13288678	13289117	83445	GSG1	NM_153823	-40189	TSS_upstream	-	13237042
878	chr12	13288678	13289117	83445	GSG1	NM_031289	-40189	TSS_upstream	-	13237042
878	chr12	13288678	13289117	83445	GSG1	NM_001080555	-32279	TSS_upstream	-	13237042
878	chr12	13288678	13289117	83445	GSG1	NM_001080554	-32279	TSS_upstream	-	13237042
880	chr12	14804292	14804742	2984	GUCY2C	NM_004963	45001	intron	-	14765569
881	chr12	14972959	14973319	121504	HIST4H4	NM_175054	-49075	TSS_upstream	-	14923654
881	chr12	14972959	14973319	51729	WBP11	NM_016312	-16739	TSS_upstream	-	14939413
881	chr12	14972959	14973319	440087	C12orf69	NM_001013698	-6024	TSS_upstream	-	14957583
881	chr12	14972959	14973319	144608	C12orf60	NM_175874	16634	5'UTR	+	14956505
881	chr12	14972959	14973319	420	ART4	NM_021071	23273	TES_downstream	-	14982244
881	chr12	14972959	14973319	55766	H2AFJ	NM_177925	45870	TES_downstream	+	14927269
881	chr12	14972959	14973319	55766	H2AFJ	NR_027716	45870	TES_downstream	+	14927269
882	chr12	15397264	15397630	85004	RERG	NM_032918	-23144	TSS_upstream	-	15260717
883	chr12	15427623	15428008	5800	PTPRO	NM_002848	-47671	TSS_upstream	+	15475486
883	chr12	15427623	15428008	5800	PTPRO	NM_030667	-47671	TSS_upstream	+	15475486
887	chr12	20983323	20983733	28234	SLCO1B3	NM_019844	19891	intron	+	20963637
895	chr12	26327697	26328017	79365	BHLHE41	NM_030762	-49855	TSS_upstream	-	26272960
895	chr12	26327697	26328017	8082	SSPN	NM_005086	-20648	TSS_upstream	+	26348505
895	chr12	26327697	26328017	8082	SSPN	NM_001135823	-20411	TSS_upstream	+	26348268
896	chr12	27692026	27692457	8496	PPFIBP1	NM_177444	15197	5'UTR	+	27677044
896	chr12	27692026	27692457	8496	PPFIBP1	NM_003622	15197	5'UTR	+	27677044
898	chr12	28429266	28429632	55297	CCDC91	NM_018318	19317	intron	+	28410132
904	chr12	31933074	31933467	440093	H3F3C	NM_001013699	11904	TES_downstream	-	31944120
908	chr12	32900293	32900652	51067	YARS2	NM_001040436	8401	intron	-	32899478
909	chr12	33073481	33073858	5318	PKP2	NM_001005242	-23890	TSS_upstream	-	32943681
909	chr12	33073481	33073858	5318	PKP2	NM_004572	-23890	TSS_upstream	-	32943681
913	chr12	42968697	42969208	144165	PRICKLE1	NM_153026	14619	5'UTR	-	42852140
918	chr12	45646833	45647040	196527	ANO6	NM_001142678	-39529	TSS_upstream	+	45686465
918	chr12	45646833	45647040	196527	ANO6	NM_001142680	37061	intron	+	45609875
918	chr12	45646833	45647040	196527	ANO6	NM_001025356	37167	intron	+	45609769
918	chr12	45646833	45647040	196527	ANO6	NM_001142679	37167	intron	+	45609769
919	chr12	46137228	46137629	400027	LOC400027	NR_028408	-15725	TSS_upstream	-	46119502
919	chr12	46137228	46137629	196528	ARID2	NM_152641	13809	intron	+	46123619
921	chr12	48415708	48416127	1280	COL2A1	NM_001844	-17633	TSS_upstream	-	48366748
921	chr12	48415708	48416127	1280	COL2A1	NM_033150	-17633	TSS_upstream	-	48366748
922	chr12	49447306	49447691	5571	PRKAG1	NM_212461	-34907	TSS_upstream	-	49396055
922	chr12	49447306	49447691	5571	PRKAG1	NM_002733	-34907	TSS_upstream	-	49396055
922	chr12	49447306	49447691	8085	MLL2	NM_003482	1608	intron	-	49412761
922	chr12	49447306	49447691	121268	RHEBL1	NM_144593	16276	TES_downstream	-	49458467
922	chr12	49447306	49447691	50846	DHH	NM_021044	41103	TES_downstream	-	49483207
924	chr12	53309402	53309768	3875	KRT18	NM_000224	-33257	TSS_upstream	+	53342842
924	chr12	53309402	53309768	3875	KRT18	NM_199187	-33069	TSS_upstream	+	53342654
924	chr12	53309402	53309768	3856	KRT8	NM_002273	-10718	TSS_upstream	-	53290970
925	chr12	53568593	53568989	283337	ZNF740	NM_001004304	-5743	TSS_upstream	+	53574534
925	chr12	53568593	53568989	51380	CSAD	NM_015989	5638	intron	-	53551447
925	chr12	53568593	53568989	3695	ITGB7	NM_000889	32208	TES_downstream	-	53585107
925	chr12	53568593	53568989	5916	RARG	NM_001042728	45358	TES_downstream	-	53604353
928	chr12	54396872	54397299	100124700	HOTAIR	NR_003716	-34571	TSS_upstream	-	54356097
928	chr12	54396872	54397299	3222	HOXC5	NM_018953	-29746	TSS_upstream	+	54426831
928	chr12	54396872	54397299	3223	HOXC6	NM_004503	-25108	TSS_upstream	+	54422193
928	chr12	54396872	54397299	3223	HOXC6	NM_153693	-13556	TSS_upstream	+	54410641
928	chr12	54396872	54397299	3222	HOXC5	NR_003084	-13556	TSS_upstream	+	54410641
928	chr12	54396872	54397299	3221	HOXC4	NM_014620	-13556	TSS_upstream	+	54410641
928	chr12	54396872	54397299	3224	HOXC8	NM_022658	-5804	TSS_upstream	+	54402889
928	chr12	54396872	54397299	3225	HOXC9	NM_006897	3209	3'UTR	+	54393876
928	chr12	54396872	54397299	406973	MIR196A2	NR_029617	11564	TES_downstream	+	54385521
928	chr12	54396872	54397299	3226	HOXC10	NM_017409	18140	TES_downstream	+	54378945
928	chr12	54396872	54397299	3227	HOXC11	NM_014212	30176	TES_downstream	+	54366909
928	chr12	54396872	54397299	3228	HOXC12	NM_173860	48372	TES_downstream	+	54348713
929	chr12	54410307	54410708	100124700	HOTAIR	NR_003716	-47993	TSS_upstream	-	54356097
929	chr12	54410307	54410708	3221	HOXC4	NM_153633	-37153	TSS_upstream	+	54447660
929	chr12	54410307	54410708	3222	HOXC5	NM_018953	-16324	TSS_upstream	+	54426831
929	chr12	54410307	54410708	3223	HOXC6	NM_004503	-11686	TSS_upstream	+	54422193
929	chr12	54410307	54410708	3223	HOXC6	NM_153693	-134	TSS_upstream	+	54410641
929	chr12	54410307	54410708	3222	HOXC5	NR_003084	-134	TSS_upstream	+	54410641
929	chr12	54410307	54410708	3221	HOXC4	NM_014620	-134	TSS_upstream	+	54410641
929	chr12	54410307	54410708	3224	HOXC8	NM_022658	7618	TES_downstream	+	54402889
929	chr12	54410307	54410708	3225	HOXC9	NM_006897	16631	TES_downstream	+	54393876
929	chr12	54410307	54410708	406973	MIR196A2	NR_029617	24986	TES_downstream	+	54385521
929	chr12	54410307	54410708	3226	HOXC10	NM_017409	31562	TES_downstream	+	54378945
929	chr12	54410307	54410708	3227	HOXC11	NM_014212	43598	TES_downstream	+	54366909
930	chr12	54530651	54530954	400043	LOC400043	NR_026656	10948	TES_downstream	+	54519854
930	chr12	54530651	54530954	100240734	LOC100240734	NR_026657	34810	TES_downstream	+	54495992
931	chr12	54829259	54829522	25946	ZNF385A	NM_001130967	-44308	TSS_upstream	-	54762919
931	chr12	54829259	54829522	25946	ZNF385A	NM_001130968	-44308	TSS_upstream	-	54762919
931	chr12	54829259	54829522	3678	ITGA5	NM_002205	-16341	TSS_upstream	-	54789046
931	chr12	54829259	54829522	121355	GTSF1	NM_144594	37995	TES_downstream	-	54849736
932	chr12	57672183	57672653	56901	NDUFA4L2	NM_020142	-37944	TSS_upstream	-	57628687
932	chr12	57672183	57672653	246329	STAC3	NM_145064	-27450	TSS_upstream	-	57637241
932	chr12	57672183	57672653	22864	R3HDM2	NM_014925	31827	intron	-	57647547
932	chr12	57672183	57672653	6472	SHMT2	NM_001166357	48276	TES_downstream	+	57624142
932	chr12	57672183	57672653	6472	SHMT2	NM_001166359	48308	TES_downstream	+	57624110
932	chr12	57672183	57672653	6472	SHMT2	NR_029415	48308	TES_downstream	+	57624110
932	chr12	57672183	57672653	6472	SHMT2	NM_001166358	48591	TES_downstream	+	57623827
932	chr12	57672183	57672653	6472	SHMT2	NR_029416	48591	TES_downstream	+	57623827
932	chr12	57672183	57672653	6472	SHMT2	NM_001166356	49063	TES_downstream	+	57623355
932	chr12	57672183	57672653	6472	SHMT2	NM_005412	49063	TES_downstream	+	57623355
932	chr12	57672183	57672653	6472	SHMT2	NR_029417	49063	TES_downstream	+	57623355
933	chr12	57717217	57717727	22864	R3HDM2	NM_014925	-13227	TSS_upstream	-	57647547
941	chr12	62900708	62901056	23041	MON2	NM_015026	40286	intron	+	62860596
944	chr12	63351220	63351678	57460	PPM1H	NM_020700	-22785	TSS_upstream	-	63037762
945	chr12	64822724	64823086	115749	C12orf56	NM_001099676	-38561	TSS_upstream	-	64660764
945	chr12	64822724	64823086	29110	TBK1	NM_013254	-23031	TSS_upstream	+	64845936
945	chr12	64822724	64823086	11260	XPOT	NM_007235	24673	intron	+	64798232
946	chr12	65027795	65028083	693129	MIR548C	NR_030347	11651	TES_downstream	+	65016288
946	chr12	65027795	65028083	283349	RASSF3	NM_178169	23647	intron	+	65004292
948	chr12	65713455	65713780	253827	MSRB3	NM_198080	41130	intron	+	65672487
948	chr12	65713455	65713780	253827	MSRB3	NM_001031679	41130	intron	+	65672487
950	chr12	67024983	67025288	23426	GRIP1	NM_021150	47789	intron	-	66741223
953	chr12	68994592	68994888	5908	RAP1B	NM_001010942	-9911	TSS_upstream	+	69004651
953	chr12	68994592	68994888	5908	RAP1B	NM_015646	-9911	TSS_upstream	+	69004651
954	chr12	69284584	69284893	1368	CPM	NM_001005502	42240	intron	-	69244957
954	chr12	69284584	69284893	1368	CPM	NM_198320	42240	intron	-	69244957
955	chr12	69905542	69905788	10818	FRS2	NM_001042555	41537	5'UTR	+	69864128
955	chr12	69905542	69905788	10818	FRS2	NM_006654	41537	5'UTR	+	69864128
956	chr12	69947748	69948034	10576	CCT2	NM_006431	-31316	TSS_upstream	+	69979207
957	chr12	70113051	70113365	144453	BEST3	NM_152439	-30153	TSS_upstream	-	70047390
957	chr12	70113051	70113365	144453	BEST3	NM_032735	-20013	TSS_upstream	-	70047390
957	chr12	70113051	70113365	117177	RAB3IP	NM_175625	-19971	TSS_upstream	+	70133179
957	chr12	70113051	70113365	117177	RAB3IP	NM_175623	-19971	TSS_upstream	+	70133179
957	chr12	70113051	70113365	117177	RAB3IP	NM_175624	-19422	TSS_upstream	+	70132630
957	chr12	70113051	70113365	117177	RAB3IP	NM_022456	-19422	TSS_upstream	+	70132630
960	chr12	70793930	70794347	27345	KCNMB4	NM_014505	34077	intron	+	70760061
961	chr12	71189269	71189780	5801	PTPRR	NM_130846	-41160	TSS_upstream	-	71031861
962	chr12	72672771	72673098	283392	LOC283392	NR_026837	-5646	TSS_upstream	-	72647286
962	chr12	72672771	72673098	283392	LOC283392	NR_026836	-5646	TSS_upstream	-	72656327
962	chr12	72672771	72673098	29953	TRHDE	NM_013381	6406	intron	+	72666528
968	chr12	75642049	75642387	3747	KCNC2	NM_139136	-38708	TSS_upstream	-	75433896
968	chr12	75642049	75642387	3747	KCNC2	NM_153748	-38708	TSS_upstream	-	75433896
968	chr12	75642049	75642387	3747	KCNC2	NM_139137	-38708	TSS_upstream	-	75436877
973	chr12	77244794	77245106	1466	CSRP2	NM_001321	27848	TES_downstream	-	77252495
974	chr12	77412662	77412985	144455	E2F7	NM_203394	46536	TES_downstream	-	77415026
986	chr12	80268404	80268807	4659	PPP1R12A	NM_001143886	39085	5'UTR	-	80167343
987	chr12	80355012	80355666	4659	PPP1R12A	NM_001143886	-47649	TSS_upstream	-	80167343
987	chr12	80355012	80355666	4659	PPP1R12A	NM_002480	-26362	TSS_upstream	-	80167343
987	chr12	80355012	80355666	4659	PPP1R12A	NM_001143885	-26105	TSS_upstream	-	80167343
1004	chr12	90026574	90026958	490	ATP2B1	NM_001682	23077	intron	-	89981827
1004	chr12	90026574	90026958	490	ATP2B1	NM_001001323	23077	intron	-	89981827
1005	chr12	90039159	90039501	490	ATP2B1	NM_001682	10513	intron	-	89981827
1005	chr12	90039159	90039501	490	ATP2B1	NM_001001323	10513	intron	-	89981827
1009	chr12	93883850	93884311	7334	UBE2N	NM_003348	-48055	TSS_upstream	-	93802089
1009	chr12	93883850	93884311	28977	MRPL42	NM_014050	22811	intron	+	93861269
1009	chr12	93883850	93884311	28977	MRPL42	NM_172177	22811	intron	+	93861269
1009	chr12	93883850	93884311	28977	MRPL42	NM_172178	22811	intron	+	93861269
1010	chr12	93905458	93905931	28977	MRPL42	NM_014050	44425	TES_downstream	+	93861269
1010	chr12	93905458	93905931	28977	MRPL42	NM_172177	44425	TES_downstream	+	93861269
1010	chr12	93905458	93905931	28977	MRPL42	NM_172178	44425	TES_downstream	+	93861269
1011	chr12	93946087	93946632	8835	SOCS2	NM_003877	-17238	TSS_upstream	+	93963597
1015	chr12	94832258	94832604	144486	LOC144486	NR_027035	-21347	TSS_upstream	+	94853778
1015	chr12	94832258	94832604	51134	CCDC41	NM_001042399	21332	5'UTR	-	94702057
1015	chr12	94832258	94832604	51134	CCDC41	NM_016122	21332	5'UTR	-	94702057
1017	chr12	95001520	95002027	57458	TMCC3	NM_020698	42550	intron	-	94960899
1018	chr12	95637232	95637638	55785	FGD6	NM_018351	-26196	TSS_upstream	-	95470525
1018	chr12	95637232	95637638	55591	VEZT	NM_017599	25914	intron	+	95611521
1019	chr12	95972516	95972849	84101	USP44	NM_001042403	-30063	TSS_upstream	-	95910888
1019	chr12	95972516	95972849	84101	USP44	NM_032147	-27420	TSS_upstream	-	95910888
1026	chr12	102454885	102455326	51019	CCDC53	NM_016053	793	exon	-	102406717
1027	chr12	102594003	102594399	5367	PMCH	NM_002674	-2588	TSS_upstream	-	102590238
1028	chr12	102875572	102876001	3479	IGF1	NM_001111284	-3358	TSS_upstream	-	102789644
1028	chr12	102875572	102876001	3479	IGF1	NM_000618	-1409	TSS_upstream	-	102789644
1028	chr12	102875572	102876001	3479	IGF1	NM_001111283	-1409	TSS_upstream	-	102789644
1028	chr12	102875572	102876001	3479	IGF1	NM_001111285	-1409	TSS_upstream	-	102811454
1029	chr12	102897619	102898044	3479	IGF1	NM_001111284	-25403	TSS_upstream	-	102789644
1029	chr12	102897619	102898044	3479	IGF1	NM_000618	-23454	TSS_upstream	-	102789644
1029	chr12	102897619	102898044	3479	IGF1	NM_001111283	-23454	TSS_upstream	-	102789644
1029	chr12	102897619	102898044	3479	IGF1	NM_001111285	-23454	TSS_upstream	-	102811454
1031	chr12	104264024	104264424	51559	NT5DC3	NM_001031701	-29250	TSS_upstream	-	104166080
1032	chr12	104450459	104450734	29915	HCFC2	NM_013320	-7639	TSS_upstream	+	104458235
1032	chr12	104450459	104450734	83468	GLT8D2	NM_031302	-6682	TSS_upstream	-	104382764
1035	chr12	105335249	105335611	121053	C12orf45	NM_152318	-44667	TSS_upstream	+	105380097
1035	chr12	105335249	105335611	84102	SLC41A2	NM_032148	-12959	TSS_upstream	-	105197275
1036	chr12	105760932	105761262	387882	C12orf75	NM_001145199	36684	intron	+	105724413
1037	chr12	107176365	107176769	55188	RIC8B	NM_018157	8169	intron	+	107168398
1038	chr12	107742522	107743144	121551	BTBD11	NM_001018072	30637	intron	+	107712196
1039	chr12	111508794	111509071	23316	CUX2	NM_015267	37104	intron	+	111471828
1040	chr12	111997965	111998369	6311	ATXN2	NM_002973	39312	intron	-	111890018
1041	chr12	112574891	112575294	80018	C12orf30	NM_024953	-28496	TSS_upstream	-	112464493
1041	chr12	112574891	112575294	10906	TRAFD1	NM_001143906	11744	intron	+	112563348
1041	chr12	112574891	112575294	10906	TRAFD1	NM_006700	11744	intron	+	112563348
1045	chr12	116598156	116598517	693205	MIR620	NR_030351	-11878	TSS_upstream	-	116586366
1047	chr12	116947310	116947590	643246	MAP1LC3B2	NM_001085481	-49735	TSS_upstream	+	116997185
1047	chr12	116947310	116947590	100287569	NCRNA00173	NR_027346	-23789	TSS_upstream	+	116971239
1047	chr12	116947310	116947590	100287569	NCRNA00173	NR_027345	-23776	TSS_upstream	+	116971226
1049	chr12	117614701	117615035	23014	FBXO21	NM_015002	13431	intron	-	117581585
1049	chr12	117614701	117615035	23014	FBXO21	NM_033624	13431	intron	-	117581585
1051	chr12	118501397	118501662	55884	WSB2	NM_018639	-2579	TSS_upstream	-	118470491
1051	chr12	118501397	118501662	54621	VSIG10	NM_019086	40280	3'UTR	-	118501399
1051	chr12	118501397	118501662	5985	RFC5	NM_007370	47022	TES_downstream	+	118454507
1051	chr12	118501397	118501662	5985	RFC5	NM_001130113	47022	TES_downstream	+	118454507
1051	chr12	118501397	118501662	5985	RFC5	NM_181578	47022	TES_downstream	+	118454507
1051	chr12	118501397	118501662	5985	RFC5	NM_001130112	47022	TES_downstream	+	118454507
1053	chr12	120700526	120700892	23409	SIRT4	NM_012240	-39453	TSS_upstream	+	120740162
1053	chr12	120700526	120700892	283458	NME2P1	NR_001577	-19230	TSS_upstream	+	120719939
1053	chr12	120700526	120700892	5829	PXN	NM_025157	-12753	TSS_upstream	-	120648249
1053	chr12	120700526	120700892	5829	PXN	NM_001080855	2853	intron	-	120648249
1053	chr12	120700526	120700892	5829	PXN	NM_002859	2853	intron	-	120648249
1054	chr12	122086541	122086987	283385	MORN3	NM_173855	20795	TES_downstream	-	122089293
1054	chr12	122086541	122086987	84876	ORAI1	NM_032790	22310	TES_downstream	+	122064454
1055	chr12	122369573	122369856	144406	WDR66	NM_144668	13235	exon	+	122356479
1055	chr12	122369573	122369856	5715	PSMD9	NM_002813	43069	TES_downstream	+	122326645
1056	chr12	122897498	122897868	6249	CLIP1	NM_002956	9432	5'UTR	-	122755980
1056	chr12	122897498	122897868	6249	CLIP1	NM_198240	9432	5'UTR	-	122755980
1057	chr12	123863933	123864220	55206	SBNO1	NM_018183	-29089	TSS_upstream	-	123780455
1057	chr12	123863933	123864220	387893	SETD8	NM_020382	-4627	TSS_upstream	+	123868703
1058	chr12	123882971	123883333	55206	SBNO1	NM_018183	-48165	TSS_upstream	-	123780455
1058	chr12	123882971	123883333	387893	SETD8	NM_020382	14449	intron	+	123868703
1058	chr12	123882971	123883333	196383	RILPL2	NM_145058	38111	TES_downstream	-	123899935
1059	chr12	124174612	124175092	23545	ATP6V0A2	NM_012463	-22012	TSS_upstream	+	124196864
1059	chr12	124174612	124175092	79867	TCTN2	NM_001143850	19193	intron	+	124155659
1059	chr12	124174612	124175092	79867	TCTN2	NM_024809	19193	intron	+	124155659
1064	chr12	131370584	131370924	2054	STX2	NM_001980	-46944	TSS_upstream	-	131274148
1064	chr12	131370584	131370924	2054	STX2	NM_194356	-46944	TSS_upstream	-	131274148
1064	chr12	131370584	131370924	5901	RAN	NM_006325	14138	TES_downstream	+	131356616
1065	chr12	132381034	132381397	80324	PUS1	NM_025215	-32597	TSS_upstream	+	132413812
1065	chr12	132381034	132381397	80324	PUS1	NM_001002019	-32582	TSS_upstream	+	132413797
1065	chr12	132381034	132381397	80324	PUS1	NM_001002020	-32529	TSS_upstream	+	132413744
1065	chr12	132381034	132381397	8408	ULK1	NM_003565	1937	intron	+	132379278
1067	chr12	133404851	133405165	2802	GOLGA3	NM_005895	279	5'UTR	-	133345494
1069	chr13	21607614	21607987	26524	LATS2	NM_014572	27921	intron	-	21547177
1072	chr13	25879892	25880241	9107	MTMR6	NM_004685	-18363	TSS_upstream	-	25820342
1072	chr13	25879892	25880241	9818	NUPL1	NM_001008564	4401	intron	+	25875665
1072	chr13	25879892	25880241	9818	NUPL1	NM_014089	4401	intron	+	25875665
1078	chr13	30149120	30149536	6541	SLC7A1	NM_003045	20496	5'UTR	-	30083551
1083	chr13	34381411	34381816	5983	RFC3	NM_002915	-10592	TSS_upstream	+	34392205
1083	chr13	34381411	34381816	5983	RFC3	NM_181558	-10592	TSS_upstream	+	34392205
1086	chr13	36876442	36876960	728591	C13orf38	NM_001144982	-4710	TSS_upstream	-	36801181
1086	chr13	36876442	36876960	728591	C13orf38	NM_001144983	-4710	TSS_upstream	-	36801181
1086	chr13	36876442	36876960	728591	C13orf38	NM_001144984	-4710	TSS_upstream	-	36801181
1086	chr13	36876442	36876960	728591	C13orf38	NM_001144985	-4710	TSS_upstream	-	36805215
1086	chr13	36876442	36876960	728591	C13orf38	NM_001144986	-4710	TSS_upstream	-	36805215
1086	chr13	36876442	36876960	728591	C13orf38	NM_001144981	-4710	TSS_upstream	-	36805215
1086	chr13	36876442	36876960	23111	SPG20	NM_001142296	43944	3'UTR	-	36875776
1086	chr13	36876442	36876960	23111	SPG20	NM_015087	43944	3'UTR	-	36875776
1086	chr13	36876442	36876960	23111	SPG20	NM_001142295	44232	3'UTR	-	36875776
1090	chr13	43150076	43150436	8600	TNFSF11	NM_003701	1966	intron	+	43148290
1090	chr13	43150076	43150436	8600	TNFSF11	NM_033012	13385	5'UTR	+	43136871
1098	chr13	45724437	45724666	2963	GTF2F2	NM_004128	29921	intron	+	45694630
1099	chr13	46014652	46015171	83548	COG3	NM_031431	-24159	TSS_upstream	+	46039070
1099	chr13	46014652	46015171	253512	SLC25A30	NM_001010875	-22396	TSS_upstream	-	45967455
1101	chr13	46717281	46717726	1361	CPB2	NM_001872	-38293	TSS_upstream	-	46627322
1101	chr13	46717281	46717726	1361	CPB2	NM_016413	-38293	TSS_upstream	-	46627322
1101	chr13	46717281	46717726	3936	LCP1	NM_002298	38955	exon	-	46700058
1102	chr13	46787867	46788219	3936	LCP1	NM_002298	-31585	TSS_upstream	-	46700058
1104	chr13	48965361	48965781	10161	LPAR6	NM_001162498	22081	TES_downstream	-	48985183
1104	chr13	48965361	48965781	10161	LPAR6	NM_001162497	35471	TES_downstream	-	48985183
1106	chr13	49761859	49762333	2862	MLNR	NM_001507	-32377	TSS_upstream	+	49794473
1107	chr13	49762995	49763374	2862	MLNR	NM_001507	-31289	TSS_upstream	+	49794473
1109	chr13	51993439	51993747	26512	INTS6	NM_001039937	33681	intron	-	51935701
1109	chr13	51993439	51993747	26512	INTS6	NM_012141	33681	intron	-	51935701
1109	chr13	51993439	51993747	26512	INTS6	NM_001039938	33681	TES_downstream	-	52023619
1112	chr13	52948499	52948890	55901	THSD1	NM_018676	31934	TES_downstream	-	52951304
1112	chr13	52948499	52948890	55901	THSD1	NM_199263	31934	TES_downstream	-	52951304
1113	chr13	53303276	53303658	11061	LECT1	NM_001011705	10479	intron	-	53277399
1113	chr13	53303276	53303658	11061	LECT1	NM_007015	10479	intron	-	53277399
1114	chr13	53334186	53334558	11061	LECT1	NM_001011705	-20426	TSS_upstream	-	53277399
1114	chr13	53334186	53334558	11061	LECT1	NM_007015	-20426	TSS_upstream	-	53277399
1119	chr13	57681597	57681923	729233	PRR20B	NM_001130404	-39861	TSS_upstream	+	57721621
1119	chr13	57681597	57681923	729233	PRR20B	NM_001130404	-33291	TSS_upstream	+	57715051
1119	chr13	57681597	57681923	729240	PRR20C	NM_001130405	-33291	TSS_upstream	+	57715051
1119	chr13	57681597	57681923	729246	PRR20D	NM_001130406	-33291	TSS_upstream	+	57715051
1119	chr13	57681597	57681923	729250	PRR20E	NM_001130407	-33291	TSS_upstream	+	57715051
1119	chr13	57681597	57681923	122183	PRR20A	NM_198441	-33291	TSS_upstream	+	57715051
1132	chr13	73635242	73635639	688	KLF5	NM_001730	2299	intron	+	73633141
1136	chr13	76184535	76184915	4008	LMO7	NM_005358	-9844	TSS_upstream	+	76194569
1141	chr13	77880652	77881100	23077	MYCBP2	NM_015057	20300	intron	-	77618792
1145	chr13	80059175	80059647	54602	NDFIP2	NM_001161407	4153	intron	+	80055258
1145	chr13	80059175	80059647	54602	NDFIP2	NM_019080	4153	intron	+	80055258
1150	chr13	86357301	86357665	84189	SLITRK6	NM_032229	15999	TES_downstream	-	86366921
1155	chr13	91552210	91552557	144776	LOC144776	NR_027039	26467	3'UTR	-	91543207
1158	chr13	92014152	92014518	2262	GPC5	NM_004466	-36599	TSS_upstream	+	92050934
1158	chr13	92014152	92014518	407048	MIR92A1	NR_029508	10768	TES_downstream	+	92003567
1158	chr13	92014152	92014518	406980	MIR19B1	NR_029490	10890	TES_downstream	+	92003445
1158	chr13	92014152	92014518	406982	MIR20A	NR_029492	11017	TES_downstream	+	92003318
1158	chr13	92014152	92014518	406979	MIR19A	NR_029489	11191	TES_downstream	+	92003144
1158	chr13	92014152	92014518	406953	MIR18A	NR_029488	11331	TES_downstream	+	92003004
1158	chr13	92014152	92014518	406952	MIR17	NR_029487	11477	TES_downstream	+	92002858
1159	chr13	93852854	93853214	10082	GPC6	NM_005708	-26043	TSS_upstream	+	93879077
1160	chr13	93854145	93854754	10082	GPC6	NM_005708	-24628	TSS_upstream	+	93879077
1164	chr13	95920273	95920715	10257	ABCC4	NM_005845	33192	intron	-	95672083
1164	chr13	95920273	95920715	10257	ABCC4	NM_001105515	33192	intron	-	95748024
1165	chr13	95923604	95924189	10257	ABCC4	NM_005845	29790	intron	-	95672083
1165	chr13	95923604	95924189	10257	ABCC4	NM_001105515	29790	intron	-	95748024
1166	chr13	96212468	96212848	9071	CLDN10	NM_006984	7712	exon	+	96204946
1167	chr13	96311798	96312334	5611	DNAJC3	NM_006260	-17335	TSS_upstream	+	96329401
1167	chr13	96311798	96312334	22873	DZIP1	NM_014934	-15110	TSS_upstream	-	96230456
1167	chr13	96311798	96312334	22873	DZIP1	NM_198968	-15110	TSS_upstream	-	96230456
1177	chr13	111193564	111193949	55647	RAB20	NM_017817	20314	intron	-	111175413
1178	chr14	20375447	20375768	79544	OR4K1	NM_001004063	-28218	TSS_upstream	+	20403825
1178	chr14	20375447	20375768	79317	OR4K5	NM_001005483	-13158	TSS_upstream	+	20388765
1178	chr14	20375447	20375768	390431	OR4K2	NM_001005501	31181	TES_downstream	+	20344426
1179	chr14	20635175	20635598	390439	OR11G2	NM_001005503	-30108	TSS_upstream	+	20665494
1179	chr14	20635175	20635598	390437	OR4N5	NM_001004724	23492	TES_downstream	+	20611894
1179	chr14	20635175	20635598	390436	OR4K17	NM_001004715	49821	TES_downstream	+	20585565
1180	chr14	21059491	21059856	390443	RNASE9	NM_001001673	-30584	TSS_upstream	-	21024252
1180	chr14	21059491	21059856	390443	RNASE9	NM_001110356	-30584	TSS_upstream	-	21024252
1180	chr14	21059491	21059856	390443	RNASE9	NM_001110357	-30584	TSS_upstream	-	21024252
1180	chr14	21059491	21059856	390443	RNASE9	NM_001110359	-30584	TSS_upstream	-	21024252
1180	chr14	21059491	21059856	390443	RNASE9	NM_001110360	-30584	TSS_upstream	-	21024252
1180	chr14	21059491	21059856	390443	RNASE9	NM_001110358	-30584	TSS_upstream	-	21024252
1180	chr14	21059491	21059856	390443	RNASE9	NM_001110361	-30584	TSS_upstream	-	21024252
1180	chr14	21059491	21059856	122651	RNASE11	NM_145250	-1257	TSS_upstream	-	21051053
1180	chr14	21059491	21059856	493901	RNASE12	NM_001024822	-692	TSS_upstream	-	21058241
1181	chr14	22071654	22072069	26533	OR10G3	NM_001005465	-32987	TSS_upstream	-	22037934
1181	chr14	22071654	22072069	26534	OR10G2	NM_001005466	31136	TES_downstream	-	22102066
1182	chr14	24489187	24489453	90668	LRRC16B	NM_138360	-31885	TSS_upstream	+	24521205
[truncated: 3,721 more rows]

## Sheet: MeT_enriched_pathways
Gene list		Gene Set	Description	Size	Overlap	Expect	EnrichmentRatio	False Discovery Rate
[truncated: 3,009 more rows]

[truncated: 3 more sheets: DHT_enriched_peaks, DHT_enriched_genes, DHT_enriched_pathways]
