# Supplementary material for: Potent Stimulation of the Androgen Receptor Instigates a Viral Mimicry Response in Prostate Cancer
Source: Cancer Res Commun. 2022 Jul 25;2(7):706–24. doi: 10.1158/2767-9764.CRC-21-0139 (PMC10010308; doi:10.1158/2767-9764.CRC-21-0139)
Supplement: Supplementary Dataset S2 — Supplementary RNA-seq data analysis [file crc-21-0139-s03.xlsx]

## Sheet: MeT vs Veh DE genes
gene_id	log(FoldChange)	log(CountsPerMillion)	False Discovery Rate
NDRG1	3.39074	8.62771	0
MICAL1	3.05915	8.01175	0
MCM4	-3.26059	7.06261	0
KRT8	2.75578	10.9134	3.14199e-307
RRM2	-2.97438	7.01851	1.59748e-306
SLC41A1	2.69338	8.6663	2.80705e-298
FKBP5	2.82615	9.75228	9.50421e-298
TYMS	-2.70844	6.87541	4.85706e-291
LMNB1	-2.84859	7.04996	1.75992e-285
MCM2	-3.25425	7.37005	7.10026e-285
CDCA5	-3.10287	6.23812	2.66175e-273
STEAP4	6.92783	4.75751	2.81987e-267
ASF1B	-3.8302	5.73544	1.45154e-265
TPX2	-2.55077	7.4098	5.23434e-258
NUSAP1	-2.61455	6.98458	4.68107e-256
E2F1	-3.03618	5.99634	2.05833e-245
PAK1IP1	2.3878	7.59438	4.08292e-242
SMS	2.16635	8.55807	6.49866e-242
MCM7	-2.19755	8.22691	2.68729e-241
CDC20	-2.513	7.06685	9.68295e-241
KIFC1	-2.9716	6.00093	4.41408e-238
FEN1	-2.36599	6.85617	4.32292e-236
TCF19	-3.17297	6.25212	1.09345e-235
GADD45G	2.92862	6.15612	9.48428e-224
KIF2C	-2.92428	5.98108	2.24283e-223
MCM3	-2.56895	7.01535	9.88574e-223
SAT1	2.30393	7.93571	2.55459e-222
SPAG5	-1.96586	7.37859	7.45299e-219
ACSL3	2.53034	9.58263	9.00991e-215
KIF20A	-2.47709	6.49519	1.18697e-214
NCAPH	-3.25505	5.35056	1.20334e-214
PLK1	-2.34233	7.17512	6.82968e-213
ODC1	1.91999	9.93351	3.51648e-208
CDC6	-2.71456	5.94521	1.9178e-207
DTL	-4.49669	4.61236	5.71349e-207
CDK1	-2.71822	6.77637	3.99771e-198
TMPRSS2	1.9133	10.0786	5.65764e-193
UGT2B11	3.38172	6.11902	1.2816e-190
PRC1	-2.3849	6.87881	8.48487e-188
NCAPG	-2.75675	5.91712	1.04316e-184
ESPL1	-3.35512	5.49489	1.09036e-178
PPAP2A	1.76703	8.87455	1.97348e-178
CDCA8	-2.75916	5.40947	1.90062e-177
HJURP	-2.82867	5.88876	2.89023e-177
RHOU	2.16711	7.6231	1.43152e-174
CIT	-3.02174	5.06276	1.04114e-171
MCM5	-2.67709	6.75905	3.11708e-171
FANCI	-2.15162	6.62416	7.35296e-171
NCAPD3	2.26787	8.56381	2.15414e-170
PACS1	1.98422	8.16118	2.15414e-170
SLC29A1	-2.77261	5.66148	5.7153e-169
MYBL2	-2.2685	7.5059	7.55102e-169
PCNA	-2.29076	7.31658	2.65529e-168
MLF1IP	-2.59502	5.88366	4.65143e-168
GINS1	-2.84708	5.04366	1.90323e-167
TONSL	-2.7993	6.54392	2.68982e-165
UHRF1	-3.61134	4.82784	1.07956e-164
BUB1B	-3.03646	5.73879	1.72589e-163
CYP2U1	2.38207	6.43861	1.73561e-163
CLSPN	-3.80621	4.9745	4.47257e-162
MCM10	-4.32466	4.855	1.28481e-161
UGT2B28	3.89365	4.73845	1.39479e-161
CCNB2	-2.3793	6.09818	2.5175e-161
TCOF1	-2.34301	6.93604	9.93457e-160
RECQL4	-2.44567	6.25735	1.27645e-159
TMPO	-2.52112	6.68305	7.80105e-158
PKMYT1	-3.17892	5.97054	3.01761e-157
SORD	1.5244	10.1223	5.81465e-157
MCM6	-1.95161	6.2772	1.10037e-156
FAM83D	-2.45341	5.83842	1.40796e-156
FOXM1	-1.63477	7.67448	9.9437e-156
WIPI1	3.08567	5.32072	1.79457e-155
MKI67	-2.67576	7.76896	3.16449e-155
TOP2A	-3.27268	6.15917	2.00623e-154
ZWINT	-1.73203	6.97517	7.88944e-154
RAD54L	-3.46275	5.04554	5.80743e-153
HMGCS2	2.06851	6.65164	3.87438e-152
UBE2C	-2.70921	6.16726	4.46453e-151
CCNA2	-2.98941	5.64352	4.51101e-151
SLC45A3	1.79435	9.68564	1.44302e-150
CTBP1	-1.73532	7.33967	2.63312e-150
TK1	-2.40243	7.31927	4.8037e-150
CENPN	1.57738	9.32002	3.30369e-149
ORC6	-3.34711	4.68343	1.35984e-146
GTSE1	-2.46696	5.2991	3.82141e-146
CENPF	-2.65802	7.1468	1.45165e-145
MELK	-2.7595	5.57669	6.41166e-145
GNMT	2.43946	6.16369	1.60191e-144
H2AFX	-2.20271	8.45911	4.98699e-142
KIF23	-2.97371	4.68597	1.2109e-141
CCNF	-2.25008	6.00093	6.77067e-139
FAM105A	2.15634	6.39516	2.52695e-138
NDC80	-2.66059	5.5581	6.60325e-138
KPNA2	-1.66235	7.89606	1.68144e-137
EXO1	-4.22236	4.09459	2.89557e-137
RACGAP1	-2.25328	6.0473	2.93811e-137
CDC45	-3.02432	5.34492	3.04918e-136
ERRFI1	2.39697	6.44984	5.45717e-136
TSC22D1	1.5045	7.30519	1.07928e-135
KNTC1	-2.78784	4.96522	1.4282e-134
RCC1	-1.78013	6.814	1.8492e-134
POLA2	-2.16493	5.85715	2.88002e-134
VPS26B	1.6154	7.86541	4.46895e-134
WDHD1	-2.5941	4.7634	5.59676e-133
NCAPD2	-1.80916	7.6896	7.33508e-132
KIF18B	-3.75678	4.83028	8.46817e-130
CDT1	-2.6894	5.61706	7.16381e-129
RRM1	-1.70327	7.38829	7.29489e-129
ZNF812	2.5444	4.64877	4.37542e-127
AURKB	-2.99083	5.5252	6.63497e-124
KRT18	1.93316	10.3386	2.38517e-123
CHAF1A	-2.07606	6.47708	7.83439e-123
IQGAP3	-2.15928	5.88163	1.88532e-121
ORM1	4.64672	3.58417	1.90892e-121
KLK2	1.68128	9.23974	6.24638e-120
HMGB2	-1.92992	7.56376	6.58779e-120
ST6GALNAC1	1.77891	6.46563	1.47293e-118
SPDEF	1.81474	9.38433	4.15449e-118
ANKH	1.286	7.92101	1.37516e-116
DNMT1	-1.84248	7.44978	1.69406e-115
MDC1	-1.96038	7.47156	7.97657e-115
WDR62	-2.89153	5.58625	2.7672e-114
BRCA1	-3.09521	5.21057	3.53935e-114
FANCA	-2.6372	5.11848	1.15456e-113
CDCA7L	-2.18438	4.925	1.56419e-113
MYC	-1.56335	7.75925	6.10547e-113
KIF4A	-2.00257	5.89931	5.96738e-112
NASP	-1.54286	7.47149	8.65732e-112
CBWD1	1.77839	7.4923	4.34123e-111
UBE2T	-2.08563	6.30211	5.6632e-111
CDCA3	-2.43805	5.89387	1.38816e-110
MAF	2.93216	5.57517	1.57659e-110
C21orf58	-2.35905	4.78593	1.76125e-110
F5	2.04585	6.90531	1.69197e-109
C9orf100	-2.58737	4.94456	1.79981e-109
TMEM79	1.53738	6.25542	1.01929e-108
AURKA	-2.26681	5.78868	1.10067e-108
PSRC1	-2.30736	5.13927	2.58195e-108
FANCD2	-2.13342	5.64696	1.33191e-107
SLC35F2	1.67232	6.93086	3.58141e-107
CEP55	-2.71222	4.9977	8.03184e-107
LIFR	2.75219	5.55524	1.70171e-106
HIST2H2BE	1.47852	7.37175	2.25785e-106
TBC1D1	1.35737	7.50559	6.40433e-106
TRIP13	-1.96282	5.45135	1.86127e-104
E2F2	-3.57466	3.75546	1.96373e-104
CDCA4	-2.9533	4.61072	2.12147e-104
CXCR7	-2.41898	5.08734	4.04171e-103
TMEM97	-1.46271	6.65346	5.97905e-103
ANLN	-2.7275	5.60831	6.37028e-103
CAMK2N1	-2.14393	5.61647	3.98891e-100
BUB1	-2.40453	5.32055	1.41688e-99
CCNB1	-1.73838	7.23557	6.4749e-99
PGM3	1.56086	6.89683	4.82301e-98
C1orf21	1.44302	7.40565	4.87926e-98
CORO1B	1.42598	8.3769	2.00726e-97
PEX10	1.45545	9.02725	2.21027e-96
CDCA2	-2.75471	4.81712	1.01814e-95
MLPH	1.39254	8.15998	5.97371e-94
SMC4	-2.10645	6.40363	1.01959e-92
KIF15	-3.3208	3.95521	1.44459e-92
SHCBP1	-2.76888	4.72046	3.40616e-92
CADPS2	2.25091	5.62709	3.72573e-92
PPFIBP2	1.4054	7.07118	8.97093e-92
GLUD1	1.26211	7.95233	5.50592e-91
CDC25B	-1.71029	6.45542	2.07894e-90
SEPP1	1.59737	7.11677	7.25828e-90
C15orf42	-3.64515	4.01045	2.09032e-89
DEK	-1.93842	6.16868	2.92919e-89
FAM64A	-2.30997	5.17444	7.94145e-89
LAMA1	2.26186	4.50552	3.24049e-88
CAPZB	1.40817	8.1538	2.72178e-87
CENPE	-2.55539	5.41686	5.9897e-87
PPAPDC2	1.37501	6.63473	1.06584e-86
RAD51	-2.98367	3.75698	3.99693e-86
APPBP2	1.57572	6.61907	1.33639e-85
HMMR	-2.1397	5.9231	4.67264e-85
PRR11	-1.93725	5.56942	3.48749e-84
TSKU	1.5514	6.58246	5.50298e-84
POLQ	-3.26326	4.65549	6.40697e-84
ORC1	-2.92149	4.35287	6.69838e-84
PGC	2.19956	5.09738	1.49004e-83
TROAP	-1.69885	6.09555	1.56524e-83
MYO19	-1.31371	6.94226	2.01972e-83
TP53	-1.60033	6.86529	4.44112e-83
KIF11	-2.75344	5.18122	5.387e-83
TUBA3D	2.33507	4.53744	6.80736e-83
ATP1A1	1.08375	9.85604	1.34083e-82
INCENP	-2.03569	5.83524	1.45116e-82
LONRF1	1.68193	5.99275	2.00725e-82
HERPUD1	1.17809	7.26721	4.93165e-82
GEMIN4	-1.61516	6.20047	3.28142e-81
SPC24	-2.63448	4.33688	3.63559e-81
RFC4	-1.93463	5.34325	4.20818e-81
CHRNA2	1.63417	7.19293	4.4013e-81
GINS4	-2.83117	4.41012	6.58708e-81
DIAPH3	-2.22925	4.25633	1.2014e-80
UAP1	1.07536	9.14278	1.31654e-80
RFC5	-2.38398	4.94917	2.08918e-80
SLC16A6	1.92523	6.22097	5.5891e-80
GMNN	-1.74604	5.45018	6.29054e-80
CSE1L	-1.35737	7.62305	9.05642e-80
FOXD4	1.58344	5.74526	2.05145e-79
CSGALNACT1	3.40068	3.57096	2.79992e-79
GSG2	-3.4629	3.3645	3.99358e-79
RNASEH2A	-1.92643	6.46065	4.46374e-79
PBK	-2.07243	5.3525	6.58643e-79
FANCG	-1.86435	5.47352	7.23308e-79
BCHE	-2.25651	4.92801	8.23445e-79
NUDT9	1.29707	6.49392	5.36742e-78
MBOAT2	1.13995	8.12853	6.71425e-78
KIF20B	-2.91237	4.10426	1.04305e-77
TACC3	-1.35228	7.95892	1.05472e-77
ORM2	4.09787	3.45897	4.18308e-77
TMEM194A	-2.42661	4.54799	6.71621e-77
SLITRK3	-2.73803	3.98406	8.59231e-77
DDB2	-2.00279	5.02167	9.78476e-77
COPG1	1.07965	9.13593	1.28092e-76
NCAPG2	-1.90439	5.7131	1.37613e-76
NUCB2	1.70179	6.62569	2.02691e-76
SKA1	-2.95702	4.03634	4.1837e-76
RCC2	-1.34572	6.9043	4.37681e-76
CHAF1B	-1.83884	5.60397	5.89989e-76
PSMC3IP	-2.44706	4.63197	9.29629e-76
EME1	-3.06517	4.31473	9.65519e-76
BIRC5	-1.81075	7.17707	1.45378e-75
TUBB	-1.14484	11.2233	3.76798e-75
DEPDC1B	-2.69309	4.37318	4.14819e-75
SLC2A12	1.71012	5.41368	4.79684e-75
PRKCA	2.027	5.38477	6.93938e-75
EZH2	-1.82731	5.39379	7.26463e-75
PMEPA1	1.11535	8.3911	1.13985e-74
NEK2	-2.46444	4.64861	1.46471e-74
TMEM125	1.5613	6.53246	4.28058e-74
ALDH1A3	1.52354	6.57322	5.52553e-74
SNHG1	-1.66199	5.89401	9.13483e-74
ARHGAP11A	-2.7988	5.05234	1.1453e-73
TMED9	1.20278	7.94377	2.57872e-73
CREB3L4	1.26196	8.19812	5.56851e-73
SOCS2	2.46437	4.8235	7.13807e-73
SCAP	1.27312	8.34552	1.03222e-72
GINS2	-2.26059	4.9223	1.9659e-72
SLC2A3	4.01441	3.21207	2.36666e-72
PPM1A	1.27961	6.66174	2.60855e-72
SKA3	-2.30676	4.58533	3.37497e-72
TBRG1	1.00271	8.18898	5.30414e-72
DLGAP5	-2.21023	5.72649	6.40791e-72
B3GALT4	2.83244	3.72029	7.27483e-72
LMNB2	-1.38575	7.44754	1.12766e-71
WHSC1	-1.47703	6.96672	6.3725e-71
ACAD8	1.6075	5.98776	1.13575e-70
DEPDC1	-2.58639	5.06165	1.26884e-70
CKS2	-1.83259	6.37701	2.49658e-70
HMGCS1	1.44763	6.7105	3.45507e-70
TMEM48	-1.79609	5.50549	4.18755e-70
RFC3	-2.85784	4.30218	6.17639e-70
E2F8	-3.81998	3.39273	2.14505e-69
C17orf28	1.25726	8.64676	3.48304e-69
XRCC2	-3.57366	3.10956	5.99768e-69
H1F0	1.18446	6.51422	6.55335e-69
ZNF350	1.54278	5.67163	1.04859e-68
RAD51AP1	-3.10514	3.85832	3.71047e-68
TTK	-2.90284	4.25663	4.1059e-68
HAUS8	-2.79464	3.8272	6.36858e-68
CDC7	-2.0867	4.59556	9.9672e-68
SEC14L2	2.35878	4.44341	1.11241e-67
TTC39A	1.53196	5.45768	1.67634e-67
KLK3	1.10251	12.2074	1.86851e-67
C1orf85	1.19406	7.18063	2.57581e-67
MAD2L1	-2.46985	5.13784	2.61519e-67
POLE3	-1.299	6.69221	3.52108e-67
CHEK1	-2.67607	4.48128	3.93348e-67
RFC2	-1.66704	6.19976	6.92876e-67
SLC39A7	1.04882	8.64	9.76156e-67
CENPO	-1.63327	5.36349	2.16673e-66
SAPCD2	-1.20272	7.48129	2.21171e-66
KIF24	-2.95619	3.85893	2.44829e-66
TPM1	1.07373	7.72101	4.19545e-66
NUF2	-2.40672	4.65125	7.45315e-66
CHEK2	-2.14126	4.21441	7.56021e-66
CBX2	-1.35803	6.26805	9.68829e-66
HMGXB3	1.13927	7.96451	1.36037e-65
CDK2	-1.50778	5.84148	1.36037e-65
ZNF367	-4.32813	3.38049	1.76595e-65
CENPA	-2.92953	3.46097	4.68093e-65
PARP2	-1.536	5.87817	5.69257e-65
ASRGL1	1.33332	5.70083	6.4263e-65
BRCA2	-3.54997	3.11286	1.41589e-64
XRCC3	-1.43163	5.97198	1.58233e-64
PTPN21	2.30826	5.10715	1.63211e-64
AZGP1	1.55445	7.24619	2.14846e-64
TARP	2.0082	4.39486	4.00261e-64
SLC25A19	-1.84023	4.49056	7.09816e-64
NUP85	-1.46517	5.69225	7.77686e-64
CCDC99	-1.96585	4.87576	1.28239e-63
RAP1GAP	1.97305	5.30195	1.51815e-63
C16orf59	-1.75965	4.83593	1.64077e-63
NR4A1	1.67113	5.43514	1.94093e-63
YIPF1	1.35003	6.14953	2.45812e-63
RBMX	-1.0122	7.59458	3.23327e-63
C20orf72	-1.84753	5.00894	6.0849e-63
LIG1	-1.91338	5.03424	1.00871e-62
EAF2	2.16075	5.06721	1.1832e-62
ANKRD37	2.81022	4.17097	4.73199e-62
ZWILCH	-1.62127	5.02632	1.1803e-61
BAIAP2	1.10468	8.07345	1.25919e-61
LRIG1	1.54103	7.27722	1.38982e-61
CASC5	-3.54596	3.66818	1.41338e-61
SNX25	1.51867	5.69339	1.80637e-61
GDF15	1.24669	8.91485	3.95901e-61
BLM	-3.41356	3.36682	4.42774e-61
UNG	-1.42818	5.67225	1.06728e-60
WNT7B	1.14986	6.28087	1.30566e-60
SKP2	-2.16685	4.48382	1.33297e-60
RMI2	-3.02067	3.45365	1.48842e-60
CAP2	1.78352	5.53728	1.55581e-60
ECI2	1.11515	8.06844	2.41891e-60
PRIM1	-2.7987	3.86207	3.34771e-60
ECT2	-1.9274	5.10183	8.67957e-60
MEAF6	1.20592	6.96713	1.03735e-59
POLD1	-1.70165	6.09602	9.37285e-59
PNMA1	1.24185	5.55309	3.73254e-58
MCMBP	-1.2245	5.82844	4.53174e-58
CDC25C	-2.27893	4.29044	7.58079e-58
LRRC45	-1.54626	6.02636	1.73007e-57
CDKN2C	-1.84896	5.01892	1.98983e-57
SGOL1	-2.76634	3.47534	3.29478e-57
TTN	2.61461	3.77571	1.08629e-56
SGOL2	-2.27281	4.12656	1.13603e-56
CCNE2	-3.26585	3.64754	1.49497e-56
RPA1	-1.00348	7.29236	2.05022e-56
HM13	1.00696	8.81625	2.2445e-56
DBF4B	-2.06223	4.40146	2.80686e-56
VRK1	-1.63239	4.57257	3.16572e-56
GFM1	1.33857	7.59317	3.6857e-56
NEIL3	-3.04605	3.26471	5.79504e-56
ESCO2	-3.55128	3.67805	6.7835e-56
EXOSC8	-1.59109	5.07983	3.55358e-55
CENPI	-3.01173	2.93283	4.15833e-55
NAT1	2.10588	4.75742	4.29536e-55
PCDH1	1.60722	6.23968	1.63037e-54
STIL	-2.05411	4.58294	1.65209e-54
DNAJB9	1.72477	4.8996	2.45407e-54
SMC2	-1.93674	5.36492	2.71479e-54
C14orf80	-1.35272	5.71124	3.23908e-54
E2F7	-4.91385	2.94201	3.34466e-54
DHCR24	1.01386	11.2866	4.94555e-54
TERT	-4.1561	1.97142	5.54507e-54
POLR1E	-1.49621	5.46638	9.22837e-54
GPSM2	-2.34426	4.15815	1.56755e-53
TRPM4	1.21584	8.64162	2.25535e-53
ST7	-1.25679	6.43456	2.63017e-53
MIA3	1.09321	8.71647	3.01562e-53
GMPPA	1.19269	6.38921	1.0283e-52
OAS3	-2.25464	4.56786	1.05866e-52
CREB3	1.33019	6.38245	2.80147e-52
REEP4	-1.40724	6.40222	5.7228e-52
HAUS5	-1.60938	5.50743	6.6785e-52
POLD4	1.483	6.30181	1.85328e-51
DCLRE1B	-2.14993	3.92804	2.17321e-51
SH3D21	2.64775	3.67116	2.34026e-51
B2M	1.47189	7.95434	2.64161e-51
PPAPDC1B	1.11014	7.50677	2.89146e-51
TNFRSF10B	1.02037	7.78028	3.25569e-51
PRKD1	-1.05385	7.21545	3.52039e-51
PSAT1	-1.31278	7.10115	3.58477e-51
DAPK3	1.17879	6.92935	3.73109e-51
ATAD2	-1.20414	7.21084	3.9592e-51
SEC24D	1.44974	6.63322	4.56544e-51
SUV39H1	-1.65967	4.69089	7.82295e-51
SLC10A7	1.7395	5.00638	1.09617e-50
SELS	1.19741	6.09309	1.10065e-50
CHPF	1.24652	7.86973	1.26088e-50
OIP5	-2.26235	3.85321	1.65198e-50
MAP7D1	1.08226	8.63747	2.14098e-50
DSN1	-1.64178	4.92466	4.54954e-50
HEBP2	1.10033	7.75427	7.00779e-50
KIF14	-2.71377	3.70098	8.91581e-50
DBI	1.34648	9.10158	9.0465e-50
AFF3	1.78214	5.10186	9.92764e-50
RFWD3	-2.07941	4.6773	1.01289e-49
POC1A	-1.59785	5.246	1.57474e-49
FIGNL1	-2.51617	4.27773	1.65934e-49
WDR76	-2.68684	3.18224	2.28716e-49
ELOVL5	1.17509	9.24821	2.30858e-49
UGT2B17	-1.49002	5.5479	2.34807e-49
LOC100128191	-2.64894	3.50886	2.86405e-49
CNN2	1.05879	6.2598	3.11482e-49
ARF4	1.03272	8.20947	3.48747e-49
WRAP53	-1.46638	5.10507	4.47109e-49
ASPM	-3.05577	4.2794	4.64045e-49
ZCCHC6	1.27497	6.14785	6.34233e-49
ADAM7	1.20261	5.26588	8.66406e-49
MSH6	-1.34492	5.73566	9.30785e-49
CBLL1	1.43662	5.67518	1.19406e-48
RRBP1	1.01675	8.67383	2.67866e-48
SHMT1	-1.02091	6.3849	2.67991e-48
PLK4	-2.60187	3.95685	2.86355e-48
ARFGAP3	1.03879	6.48391	4.84533e-48
DSEL	-1.17527	6.10366	6.4738e-48
CKAP2L	-2.74072	3.4972	6.58216e-48
MERTK	2.4027	4.03444	7.56991e-48
ELL2	1.29041	7.31112	7.77683e-48
PIF1	-2.52455	4.02742	1.03588e-47
RBBP8	-1.76981	4.64001	1.52924e-47
NANS	1.01596	7.92559	1.992e-47
RHBDF1	1.23123	6.52036	2.03394e-47
SPC25	-2.5445	3.73769	2.66927e-47
MXD3	-1.73475	4.71897	2.8176e-47
ACP2	1.06696	6.62401	7.11031e-47
POLD3	-1.93025	4.31587	8.69065e-47
IGBP1	1.0091	6.18709	1.44264e-46
KIAA0513	1.39239	5.38087	1.44583e-46
SLC39A8	-1.38282	5.17794	1.86945e-46
RABEP2	1.13657	6.97185	3.07928e-46
HLA-DMA	1.88914	5.12552	3.15901e-46
TFDP1	-1.04138	6.38433	3.97838e-46
BRIP1	-3.62238	2.81723	4.34432e-46
TNFRSF19	1.53325	4.81674	5.73346e-46
EXOSC2	-1.03818	6.02918	5.91206e-46
NEU1	1.00062	6.10316	7.17675e-46
NAMPT	1.12384	6.82203	1.21571e-45
TIMELESS	-1.19271	7.01118	1.24131e-45
DBF4	-1.85695	4.36211	1.45474e-45
INPP4B	1.77954	4.73724	1.61638e-45
PKP4	-1.31	6.02613	1.66356e-45
DNAJC9	-1.31581	5.82546	1.78157e-45
UGT2B15	-1.58315	5.06843	3.10494e-45
SNAI2	2.48172	3.122	4.68047e-45
C15orf23	-1.11599	5.85474	5.04224e-45
GUSBP1	-1.70377	4.42045	5.51268e-45
SYVN1	1.00065	7.59309	7.5804e-45
OTUD7B	1.25898	6.76762	7.94063e-45
SERP1	1.17381	8.13194	8.5948e-45
CHTF18	-1.10213	6.5864	9.29062e-45
SERINC2	1.07215	7.95181	1.16855e-44
MKLN1	1.04894	6.78214	1.43849e-44
CDCA7	-3.07772	3.09158	1.45736e-44
FAM101B	-1.3925	4.84779	1.9315e-44
LRRFIP2	1.13705	6.88402	2.27673e-44
MTMR9	1.22881	6.13929	2.7426e-44
FBXO5	-2.25191	3.9192	3.35025e-44
RAB4A	1.04985	6.91336	3.53418e-44
ELOVL6	-1.48167	4.84738	4.70331e-44
POLA1	-1.59616	4.6847	4.71251e-44
ATP1B1	-1.13926	6.75303	4.74358e-44
MND1	-3.12209	3.30766	5.55086e-44
FICD	1.80088	4.14073	7.40787e-44
GREB1	1.29401	6.12029	1.22724e-43
NRM	-1.93358	4.31834	1.28744e-43
SLC50A1	1.09145	8.08123	2.1122e-43
CBX5	-1.05325	7.02122	2.57411e-43
KANK2	-1.39431	5.90333	3.83588e-43
SLC25A20	1.18172	5.2054	4.71815e-43
C1orf135	-3.51417	2.32758	6.08837e-43
STC2	-1.45317	5.52764	6.45197e-43
SLC22A23	1.02176	6.83552	1.0977e-42
SLC9A3R2	1.00272	8.34777	1.82157e-42
TG	4.1646	1.63879	2.22043e-42
DDX11	-1.61283	5.43865	2.24089e-42
ARRDC1	1.22409	7.30643	3.38126e-42
TMEM237	-1.63188	4.28824	3.82799e-42
SRP19	1.16185	6.89706	6.04291e-42
CYTH1	1.11496	6.30799	7.48572e-42
FAM214B	1.22113	6.02211	8.00971e-42
FANCC	-1.8619	4.39039	8.41114e-42
GFPT1	1.01855	6.66089	1.1702e-41
BTG2	-1.39522	5.16133	1.17163e-41
LUZP2	-1.56074	4.86646	1.33725e-41
C11orf82	-2.4944	4.00667	1.62799e-41
DMBX1	-3.31864	2.55599	2.38421e-41
C4orf46	-3.12073	3.18487	3.07294e-41
TBX15	2.03114	3.64935	3.3062e-41
FAM177A1	1.03761	6.61552	5.48194e-41
DDAH2	1.07574	6.08246	5.99501e-41
2002-03-01	1.09485	6.34634	7.60035e-41
MNS1	-2.44062	3.74948	9.25201e-41
RWDD2A	1.14442	5.80012	1.48e-40
GTF2E2	1.04861	6.85924	1.61651e-40
C12orf44	1.11279	6.37828	2.12695e-40
NUP107	-1.49223	5.02236	2.35262e-40
DSCC1	-2.13346	3.61454	2.84609e-40
ABCC1	1.1478	8.53865	2.99432e-40
ACPP	1.06506	5.48218	3.12443e-40
FAM72B	-3.14189	2.32737	3.86432e-40
NETO2	-1.08871	5.35333	3.98107e-40
LIN7B	1.60249	4.75242	4.1956e-40
LYAR	-1.50544	4.93225	4.76543e-40
DNAJC3	1.09763	6.53644	5.77099e-40
TRAIP	-2.20067	3.81743	7.87276e-40
SMAP1	1.12877	5.35439	8.47127e-40
DHFR	-1.08106	6.58357	1.00003e-39
MIR22HG	1.5934	4.3215	1.34441e-39
2005-03-01	1.03737	6.06377	1.60542e-39
LRRC20	-1.07583	5.74657	2.63314e-39
SSR3	1.01144	7.96008	4.25967e-39
C9orf152	1.30564	5.65887	4.81235e-39
MYL9	2.35621	2.49094	5.24957e-39
SNHG3	-1.12506	6.01009	6.25686e-39
PTPRN2	2.08265	3.08328	7.25667e-39
MIS18A	-1.9019	4.16094	7.84387e-39
DNAJC10	1.07841	6.59617	1.23946e-38
APP	1.03423	8.63965	1.54448e-38
CCDC141	2.78791	4.32455	2.03937e-38
WEE1	-2.12736	4.31225	2.04301e-38
RPA2	-1.20334	5.8522	2.44881e-38
NAV3	-2.87294	2.30798	2.59939e-38
LIN9	-2.98293	2.86329	4.34723e-38
TMEM201	-1.33915	5.67868	5.00836e-38
CEP78	-1.87971	4.11711	5.00836e-38
LPAR3	1.16457	6.39241	8.04384e-38
REP15	3.91891	1.16051	9.21763e-38
ELOVL7	1.13925	7.06893	1.09528e-37
ABCC4	1.13832	9.1352	1.26585e-37
MCM8	-1.40254	5.06152	1.41605e-37
ARHGAP19	-1.43039	5.08382	1.87551e-37
RASD1	2.23647	3.86347	1.91697e-37
ZG16B	1.15709	7.10774	2.15732e-37
SMPD2	1.17222	6.12485	4.12623e-37
EFCAB4A	1.17597	6.02551	4.73766e-37
SSR2	1.13017	9.02899	5.9921e-37
TMCC3	2.88521	2.84377	6.09089e-37
USP1	-1.47739	4.92106	6.37404e-37
TP53I11	1.00157	6.52492	7.00222e-37
CCNE1	-1.48767	4.26701	7.26481e-37
TOPBP1	-1.2495	5.72799	7.37635e-37
NDFIP2	1.28736	5.81561	7.87041e-37
LRRC16A	1.2824	5.46204	8.22225e-37
FXYD3	1.59463	6.45679	8.48846e-37
RGS3	-1.12618	5.30241	1.08766e-36
PIK3R3	-1.00472	6.23804	1.10708e-36
ABHD2	1.05656	10.3273	1.15821e-36
RAD21	-1.11169	6.89257	1.3113e-36
KIAA1524	-2.11234	3.73011	1.42243e-36
TIPARP	2.13388	3.96307	1.51383e-36
SLC7A5	-1.38152	5.27712	2.67221e-36
CCDC14	-1.51614	4.98316	3.28891e-36
ATAD5	-3.02111	2.25138	4.19551e-36
NRARP	-1.16411	5.44173	5.62082e-36
HELLS	-3.3891	3.10094	6.63694e-36
TTF2	-1.38898	4.7591	7.33825e-36
PSIP1	-1.20329	5.75569	7.55859e-36
PTPRM	1.23182	6.01208	8.79936e-36
MASTL	-1.77061	4.07329	9.09603e-36
TPD52	1.2124	8.16152	1.24509e-35
ERI1	-1.72734	3.60682	1.9061e-35
IL17RB	-1.99178	3.58136	1.99001e-35
WDR90	-1.10826	6.32898	1.99173e-35
TFAP4	-1.15115	5.0883	3.14401e-35
DONSON	-2.00066	3.41326	5.33373e-35
DDX12P	-2.2256	3.44998	5.6843e-35
EMP2	-1.2952	5.36451	7.81613e-35
FN1	-1.19125	7.68001	1.22605e-34
C17orf107	1.61555	3.82328	1.28696e-34
PARPBP	-2.4475	3.61858	1.30109e-34
ACTA2	2.44597	2.1205	1.48864e-34
ZBTB24	1.11294	5.31955	1.67626e-34
NR2C2AP	-1.3963	4.86535	2.39146e-34
CENPK	-3.0927	2.91818	2.57982e-34
ERLEC1	1.23621	5.4248	3.49779e-34
CENPH	-1.60544	4.09512	3.59814e-34
IGF1R	1.2276	7.02309	3.63976e-34
SEC11C	1.23395	7.6139	5.85482e-34
C1orf112	-1.62682	4.1747	5.97549e-34
TSPYL2	1.12334	6.26065	6.38836e-34
PODXL	-1.29161	5.175	7.72233e-34
SGK1	2.09004	4.12675	8.72403e-34
NUP205	-1.23592	6.72521	9.77499e-34
HAUS1	-1.45359	4.48439	1.09127e-33
CORO2A	1.02062	6.02782	1.22676e-33
DNA2	-2.76689	3.40573	2.03284e-33
TUBA1B	-1.02658	10.4749	2.46426e-33
HERC3	1.18099	7.82405	2.82375e-33
LAT2	2.42761	3.49434	3.89593e-33
EDEM2	1.23474	5.28749	5.04237e-33
WFS1	1.09106	6.99306	5.76401e-33
CAD	-1.19815	6.57775	6.66037e-33
RANBP1	-1.13948	7.46558	7.17225e-33
DDC	-1.59046	5.53248	7.96931e-33
POLH	-1.43982	4.87198	1.54356e-32
HIST1H2BD	1.5663	4.83445	1.61127e-32
NCAPH2	-1.04697	5.90159	1.68145e-32
ZNF18	1.15433	4.81794	1.74479e-32
FAM198B	-1.66277	4.81532	2.10377e-32
RNF185	1.0152	5.88882	2.83428e-32
ZYX	1.04207	6.69078	2.91133e-32
ARMC12	2.12302	3.11803	6.12391e-32
GSTCD	-1.99654	3.70687	6.39246e-32
HPGD	2.10972	3.5465	7.81008e-32
BHLHA15	1.5094	5.16788	1.07365e-31
C9orf40	-1.6649	3.97906	1.17954e-31
CKAP2	-1.2193	5.53295	2.43433e-31
PRPF4	-1.12161	5.51558	2.99675e-31
AIDA	-1.10573	7.59807	3.55282e-31
NPPC	2.723	2.59982	4.58002e-31
C4orf34	1.34518	5.04361	4.66616e-31
BTG3	-1.44741	4.45884	6.2941e-31
TYMP	1.25795	4.93759	8.7421e-31
MTOR	1.12238	7.6254	1.00679e-30
RAD51C	-1.15301	5.56217	1.02598e-30
MMP16	-2.2333	3.62043	1.74769e-30
GEN1	-1.9078	3.39522	3.08187e-30
SUV39H2	-1.60642	3.78444	3.41882e-30
SPTB	3.03293	2.14788	4.05437e-30
CKS1B	-1.54118	5.22851	4.80885e-30
NUP155	-1.28387	5.44169	5.55316e-30
PCTP	1.26239	4.51936	5.78974e-30
NUP160	-1.42056	5.30165	8.21008e-30
CABLES2	-1.25456	4.56112	8.97511e-30
MVP	1.14457	4.81093	1.0158e-29
HES6	1.38423	6.65425	1.11297e-29
ARID5B	1.39752	5.0904	1.36409e-29
BRP44	1.02503	9.9108	1.60765e-29
KIF18A	-2.58675	2.83009	1.85726e-29
PRKCH	1.27529	4.86893	1.87513e-29
HAUS6	-1.36579	4.67344	2.47335e-29
ERCC6L	-2.15891	4.1245	3.06288e-29
TELO2	-1.01961	6.28789	3.17417e-29
MTHFD2	-1.04098	5.9858	3.61048e-29
PIGW	-1.24672	4.63851	4.87166e-29
ADCY1	-1.64174	3.44464	5.03497e-29
HERC5	1.28452	3.88677	5.97465e-29
BCL2L12	-1.34974	5.12635	6.30109e-29
YWHAH	-1.00771	5.33466	6.42717e-29
FZD5	1.20364	5.72374	6.64859e-29
BARD1	-2.55148	3.50747	6.64859e-29
PIAS1	1.22929	5.25105	8.16546e-29
CRLS1	1.01256	6.07625	8.5369e-29
ORAI3	1.40697	4.38589	9.91899e-29
SEC61B	1.01291	7.35813	1.04665e-28
SLC27A2	-1.61449	3.72565	1.10738e-28
PDSS1	-1.36548	4.09903	1.32821e-28
PLK2	-1.41448	4.67133	1.36749e-28
LBR	-1.38069	4.97089	2.23917e-28
FAM54A	-2.9195	2.32825	3.90488e-28
TCEAL3	1.02735	5.46049	3.99803e-28
NEURL1B	-1.66536	4.04272	4.08481e-28
RRAS	1.2567	5.3884	4.17618e-28
PRKDC	-1.1474	8.09885	5.94306e-28
RCCD1	-1.22891	4.44296	7.16071e-28
ITPKC	1.01204	5.38116	7.22508e-28
C17orf53	-2.47448	2.65899	7.74323e-28
KIAA0101	-1.34067	5.06907	8.56231e-28
SDC4	-1.41598	3.85424	1.11675e-27
CEP128	-2.23337	3.0355	2.0021e-27
TRIM59	-1.45269	3.40855	2.49706e-27
EML1	1.08568	5.00454	2.96046e-27
AKAP12	2.53233	2.86387	4.3594e-27
MYNN	-1.19668	4.84238	5.77639e-27
C18orf54	-3.36421	2.27838	7.0722e-27
CA12	-1.41513	3.64629	9.94565e-27
GINS3	-1.73824	3.75603	1.21273e-26
CCDC53	1.22008	5.88371	1.2968e-26
C1orf96	-1.62557	4.0114	1.6682e-26
FANCB	-3.29328	1.26642	1.67785e-26
FANCE	-1.44336	3.85783	1.69792e-26
STXBP5L	-1.379	3.84011	1.73185e-26
C4orf21	-2.70675	2.54055	1.73927e-26
ZAK	-1.94421	3.44032	1.99409e-26
FN3KRP	-1.12619	5.07863	2.95203e-26
SCML2	-2.04179	2.88159	2.96567e-26
MMS22L	-2.38191	3.0002	3.05764e-26
TUBGCP3	-1.17059	4.68089	3.80985e-26
IQCC	-1.51402	3.75986	4.06922e-26
SMC1A	-1.02717	7.17313	5.06116e-26
VLDLR	1.48182	3.38171	6.88036e-26
SASS6	-1.95293	3.28237	7.5636e-26
MAP9	1.15331	5.54631	9.5849e-26
LRR1	-1.19925	4.16809	1.14026e-25
METTL7A	-1.13267	5.04026	1.21205e-25
C5orf34	-2.76075	2.08656	1.36716e-25
LOC642846	-2.5479	3.10018	1.56676e-25
C1QTNF9B-AS1	2.15414	2.92272	1.91764e-25
PFAS	-1.32278	5.45572	2.16177e-25
FAM72D	-2.61545	2.58452	3.31605e-25
SNAPC4	-1.04952	5.47249	3.6884e-25
CENPM	-1.42535	5.13522	3.77851e-25
TRIM52	1.314	4.27362	4.23639e-25
C17orf96	-1.26239	4.76781	5.63951e-25
BCAP29	1.12733	5.36533	6.32055e-25
FGD4	1.57778	4.28732	6.33336e-25
MANEA	-1.21951	4.74559	7.55862e-25
RBL1	-2.58173	3.15015	1.20919e-24
ANO7	1.58203	4.18599	2.29769e-24
SPTBN4	1.39594	3.52214	2.31021e-24
TLL1	-2.60858	1.8764	3.062e-24
FAM83E	2.57006	2.0246	3.98601e-24
ABTB1	1.58611	2.97027	4.37531e-24
CRISPLD2	2.0778	3.25931	4.84517e-24
ZFP36L2	-1.40277	3.64697	4.87219e-24
PPP2R5B	1.02774	5.07557	5.01847e-24
LOC728554	-1.30577	3.73998	5.10945e-24
CDKN3	-1.23991	5.45579	5.96518e-24
KRT19	1.52064	4.4331	7.05713e-24
CD3EAP	-1.20903	4.46123	7.14404e-24
ZNF395	-1.03166	4.95454	8.9184e-24
OPTN	1.69104	3.09859	9.4114e-24
TRADD	1.31002	4.77827	9.70881e-24
RAI14	-1.22035	4.81769	1.00464e-23
TBC1D8	1.12775	5.10279	2.05092e-23
FLJ43663	2.38311	2.35045	3.19239e-23
SLC44A1	-1.12636	5.04178	3.43226e-23
ANG	1.81414	3.11024	4.26137e-23
IL1RN	-2.1615	2.56872	4.83008e-23
GALK2	1.00698	5.5042	4.83062e-23
RMI1	-1.514	4.31692	5.20928e-23
CENPQ	-2.06973	2.83203	5.26892e-23
ATP11A	-1.44176	4.87062	6.38573e-23
HNRNPU-AS1	-1.19214	4.16333	6.60709e-23
LGI2	-4.03209	0.985462	8.26825e-23
HAUS3	-1.43001	3.45951	8.90904e-23
MEX3A	-1.35255	4.70096	8.94727e-23
CDC25A	-1.00609	5.09853	9.97894e-23
MT2A	-1.12949	6.41264	1.34569e-22
HLTF	-1.06762	6.13499	1.6729e-22
TFPT	1.03312	5.54788	1.87449e-22
CENPL	-1.79845	3.53997	1.87984e-22
PRKY	-1.60872	3.32349	2.53382e-22
PMAIP1	-2.07863	2.52602	2.86734e-22
HHIPL2	2.97896	0.623952	3.22333e-22
TFAM	-1.0786	5.03236	3.40898e-22
RAD1	-1.02587	4.79468	3.49472e-22
MEX3D	-1.08268	4.70478	4.23576e-22
MTHFD1L	-1.11124	4.7318	5.41885e-22
IL10RB	1.10843	4.25756	6.32542e-22
LSM2	-1.12572	6.01861	6.85821e-22
APLN	-1.2229	4.1812	8.06259e-22
TGM3	-3.30533	1.06323	8.96542e-22
ZNF107	-1.66983	3.42867	9.89894e-22
S100P	2.10574	2.92551	9.97737e-22
CBLN2	-1.92761	2.63252	1.16177e-21
C10orf47	1.01736	4.91012	1.36728e-21
HLF	-1.60576	2.63668	1.48581e-21
C1orf122	1.06724	7.18229	1.54451e-21
TECPR1	1.00207	5.271	1.63102e-21
LOC100288637	-2.51647	2.7873	1.92083e-21
RUNX1	2.73427	1.54525	1.92485e-21
CEP152	-2.1307	3.15379	2.15302e-21
AJUBA	-1.16244	4.18837	2.81443e-21
RTKN2	-2.06478	2.71619	3.2629e-21
DGKA	1.86623	2.423	3.40657e-21
FAM72A	-2.5642	1.9844	3.92805e-21
DERL2	1.10062	6.08652	4.66104e-21
C5orf4	1.22626	5.38173	4.91066e-21
BMPR1A	1.15062	4.60637	6.03151e-21
KCNMA1	1.04829	5.81718	6.0558e-21
LOC150776	-1.07254	5.33182	7.38877e-21
LOC144481	3.8402	1.2402	1.00435e-20
NDE1	-1.15307	4.50569	1.0456e-20
SH2D3A	1.22551	4.31749	1.0456e-20
SASH1	1.20724	6.02081	1.05548e-20
HIST1H2AC	1.19645	4.88531	1.10283e-20
STON2	-2.096	2.48621	1.40348e-20
EPS8L1	2.62043	2.58746	1.74663e-20
WNT10B	-1.14977	3.77862	1.84474e-20
CSPG5	-1.06289	4.35452	1.92037e-20
BMPR1B	1.28827	4.29907	1.92666e-20
RABAC1	1.29953	5.35894	1.92859e-20
STARD10	1.0653	6.46205	2.23688e-20
FAM176B	1.51635	3.80091	2.86589e-20
TARBP1	-1.0655	4.54441	3.50066e-20
YEATS4	-1.37125	4.4016	3.86636e-20
MTBP	-2.65029	1.69832	3.87999e-20
ELOVL2	3.17163	1.35236	4.18449e-20
AGR2	1.38548	4.08699	7.14625e-20
PHF1	1.03417	5.26299	7.93941e-20
E2F3	-1.01918	4.84382	8.122e-20
ZIK1	-1.29188	3.31735	9.2236e-20
SLC15A2	1.38582	3.57301	1.06077e-19
ID2	1.11477	4.45109	1.12241e-19
SNCG	2.14142	1.7398	1.12448e-19
KIAA1731	-1.00206	5.06619	1.12693e-19
AUTS2	-1.69129	2.86493	1.17719e-19
PVT1	-1.13798	4.52886	1.40443e-19
S1PR3	-2.1669	2.25738	1.45746e-19
SLC7A2	-1.75815	3.8305	1.5045e-19
DTYMK	-1.087	5.96396	1.53087e-19
COLEC12	-1.32371	3.26269	1.71037e-19
RAD18	-1.16233	4.35683	1.7324e-19
APOBEC3B	-1.35257	3.44442	2.12789e-19
FLT4	-2.63701	1.27519	2.53341e-19
OSBPL3	-2.34789	2.07919	2.92209e-19
SRCIN1	-1.58181	2.72514	3.36591e-19
MAPK11	1.12609	4.47509	4.18743e-19
FLJ41484	-1.5235	3.74128	4.40138e-19
IER5	-1.89334	2.65326	4.46505e-19
NET1	-1.0463	5.03	4.92524e-19
PTTG1	-1.13815	6.28153	7.974e-19
SORL1	-1.73064	2.90748	9.78197e-19
SMC6	-1.5804	3.77671	1.10448e-18
DUSP1	1.11662	4.45906	1.36384e-18
PRIM2	-1.14901	4.6294	1.57821e-18
MYB	-2.79468	1.4643	1.57821e-18
DEFB132	1.2995	3.85653	1.60747e-18
PAG1	-1.88583	2.89575	1.82471e-18
FOXN4	-2.57939	1.92373	2.15314e-18
CCP110	-1.34822	3.86019	2.21661e-18
CAMK2D	-1.55716	2.91101	2.57578e-18
KCNK5	-2.61271	1.32136	3.05407e-18
DCK	-1.36039	4.46797	4.0732e-18
ABCA12	-2.10961	2.2115	4.22403e-18
PLCH1	-2.49368	1.62739	4.66204e-18
CEP72	-1.9532	2.41624	4.85171e-18
MESP1	1.05594	5.74855	5.73652e-18
CECR6	2.18692	3.43316	6.42405e-18
ISG20	1.28762	4.12892	7.03409e-18
SORBS2	-1.56091	2.85289	7.24926e-18
SSTR5	-2.0986	1.76086	7.57624e-18
ANGPT2	2.57165	1.05868	9.33907e-18
TMEM150A	1.03905	4.03226	1.01242e-17
PART1	1.71293	3.0601	1.22868e-17
RIF1	-1.18942	4.47023	1.22998e-17
HSPG2	-1.09465	4.04651	1.3819e-17
SELM	1.05476	6.60582	1.48951e-17
HIST1H2BC	1.43871	3.81133	1.66787e-17
QSER1	-1.19693	3.99291	2.14585e-17
DNMT3B	-1.44814	3.28444	2.26522e-17
LRRN1	-1.61001	3.49524	2.28811e-17
SNHG12	-1.30454	3.53138	2.6509e-17
ZNF43	-1.08378	4.25648	2.76394e-17
ZNF530	-1.69082	2.74809	3.41994e-17
LOC730101	-1.37135	2.83247	3.7177e-17
SPOCK1	1.86288	2.37815	3.78647e-17
MRE11A	-1.08835	4.58452	3.92096e-17
EPS8	-1.72946	2.41768	4.35549e-17
NOTCH1	-1.23504	5.29212	4.56845e-17
FAM81A	-2.04924	2.20162	5.8595e-17
TRERF1	-1.22385	4.25105	6.63708e-17
PARVA	1.10171	4.08354	7.37428e-17
TIPIN	-1.37836	3.84358	7.56836e-17
NAT8L	-1.28146	4.68223	7.91958e-17
SCLT1	-1.33599	3.30896	8.17642e-17
RPP25	-2.247	2.31935	8.28267e-17
SWT1	1.64407	3.3667	8.87819e-17
PLK3	-1.45445	2.67284	9.29553e-17
TMEM92	2.26777	1.42457	1.31024e-16
FAM107B	-1.1013	4.41861	1.31289e-16
ZFAND2A	1.06857	4.27725	1.3582e-16
NINL	-2.23201	1.50584	1.62077e-16
SPATA5	-1.32015	3.34849	1.81279e-16
ADCY3	-1.26148	4.4623	2.01549e-16
RTTN	-1.63953	2.65689	2.18047e-16
OAZ3	1.1014	5.33835	3.09477e-16
SH3BP1	-1.06124	4.35944	3.42405e-16
CDH26	-1.22118	3.85963	3.49281e-16
POLR3G	-1.45319	3.09228	4.34709e-16
CCDC34	-1.26032	4.55142	4.66338e-16
CDYL2	1.04677	4.82118	4.81059e-16
ZNF385B	1.06849	4.22953	5.27748e-16
CCDC150	-2.97812	1.32368	5.92365e-16
SEC61G	1.0284	6.36079	6.10129e-16
SPATA18	-1.43826	2.97448	7.86436e-16
PRKD3	-1.19138	3.6793	7.92848e-16
PUS7	-1.00813	4.69331	7.97448e-16
EGLN3	-1.57213	2.60962	9.52975e-16
HIST1H1E	2.96548	1.35593	9.70545e-16
TEAD4	-1.08412	4.32635	9.84134e-16
NEDD1	-1.27383	4.06233	1.07395e-15
PRKX	-1.16917	4.51174	1.09308e-15
ANP32E	-1.16421	4.48206	1.11846e-15
UACA	-1.14131	4.53645	1.12612e-15
RIMS4	-1.81132	1.80655	1.35643e-15
BAI2	-2.08205	2.21014	1.40675e-15
POLE2	-2.15642	2.88688	1.46137e-15
FAM40B	-1.56009	2.89942	2.22621e-15
SYBU	-1.16677	3.6789	2.33398e-15
NUP35	-1.19488	3.599	2.62481e-15
PLXNA3	1.09154	5.39784	2.7829e-15
PPP1R14C	-1.86232	2.51956	2.93643e-15
AMACR	2.00566	2.70454	3.02642e-15
TNFRSF21	-1.02892	4.17466	3.0641e-15
RELT	-2.53494	2.73291	5.20382e-15
CDC14B	1.3233	3.42114	5.30744e-15
TEX30	-1.4719	3.12297	7.80055e-15
SCARA3	-2.28258	1.78656	7.90183e-15
PAQR6	1.06469	4.49522	8.15757e-15
BEND3	-1.3985	3.09663	8.65832e-15
BMX	-2.1776	1.87118	9.34115e-15
LRIG3	-1.68613	2.25394	1.00846e-14
CCDC18	-1.80017	2.95627	1.04461e-14
CENPJ	-1.85117	3.34122	1.15366e-14
SOX8	-1.52318	2.82192	1.15591e-14
RNF43	-1.28268	3.44582	1.19438e-14
CEP57	-1.02447	4.45679	1.44667e-14
ZNF551	-1.54863	2.89838	1.65958e-14
SERTAD1	1.15596	3.87614	1.68052e-14
NUAK2	-1.70525	2.69294	1.68692e-14
KLF10	-1.1361	3.44303	1.87911e-14
KLF5	1.28838	3.56206	1.8895e-14
ERBB2IP	1.01027	6.24991	1.90237e-14
SLA2	2.54983	1.51881	1.92148e-14
ENPP1	-1.21258	3.55933	2.06391e-14
TNS4	2.24251	1.83013	2.23285e-14
ACACB	-1.32703	4.04808	2.30781e-14
KHK	-1.37881	3.63148	2.50699e-14
ACOX3	1.07405	4.68963	2.74744e-14
ARPM1	-1.6938	2.40096	3.49409e-14
GCNT2	1.10155	4.29584	3.50292e-14
BAHCC1	-1.01076	4.67683	3.83159e-14
SYNJ1	1.01852	4.84534	4.40267e-14
ZNF695	-2.35394	1.69793	4.41007e-14
RNASE4	1.73022	2.94828	5.40065e-14
PSCA	1.00519	4.08093	5.54361e-14
G2E3	-1.24851	4.19382	6.40462e-14
RAB27A	1.06587	4.13352	7.81302e-14
CLDN8	1.16116	3.02685	8.79211e-14
PHTF2	-1.2045	4.09051	8.87288e-14
HSPA4L	-1.67534	3.52447	9.13428e-14
GSN	1.33232	2.52723	9.63904e-14
DPYSL2	-1.26224	3.75839	1.01758e-13
JDP2	-1.15876	3.63517	1.10212e-13
ZNF850	-1.43981	2.87707	1.27413e-13
FAM134B	-1.29243	3.36786	1.2904e-13
CAMK2B	-1.14934	3.51744	1.2963e-13
MYBPC1	1.52394	2.56647	1.31254e-13
MFHAS1	-1.02568	4.16004	1.48579e-13
DUSP9	-1.16083	3.80989	1.54678e-13
NOC3L	-1.00389	3.1268	1.56159e-13
SPRY4	1.80971	1.90756	1.69619e-13
AZGP1P1	1.40396	2.87277	1.75444e-13
GAS2L3	-2.46385	1.26643	1.812e-13
KIAA1211	-1.41924	3.09296	1.93457e-13
MDN1	-1.04446	5.22476	1.97642e-13
C2orf76	1.03498	4.90354	2.12435e-13
KDM5B-AS1	1.06292	4.07793	2.21235e-13
CHRNA5	-1.24955	3.00823	2.21562e-13
LOC100129480	1.56852	2.99388	2.62123e-13
ACD	-1.00083	4.49143	2.67328e-13
SLC22A1	1.7792	1.53108	2.71719e-13
SNHG4	-1.14853	3.33039	2.76776e-13
PRSS16	1.02978	4.30902	2.86322e-13
RADIL	-2.09897	1.16107	3.2953e-13
RELL2	1.166	3.95693	3.29868e-13
MYCL1	1.08807	3.83765	3.46474e-13
SLITRK6	1.71699	2.37541	4.35985e-13
TAF5	-1.16492	3.45845	5.04522e-13
WDR67	-1.25399	3.622	5.71596e-13
FAM189A2	2.41436	1.35134	5.88163e-13
CEL	-1.57992	2.20338	6.25146e-13
PTGER4	1.52458	2.93325	8.03499e-13
HS3ST1	1.06613	3.47225	8.81451e-13
CENPP	-1.77688	2.06345	9.19815e-13
SLC16A10	-1.49963	2.5063	1.0995e-12
CEP85	-1.24208	3.99053	1.11392e-12
HSD17B11	1.36911	2.74779	1.3785e-12
MYBL1	-2.58499	1.13249	1.70429e-12
KSR2	-1.78497	1.50538	1.78015e-12
SPIN4	-1.75798	2.517	1.98371e-12
EPB41L2	-1.04174	3.39408	2.19442e-12
NCOA7	-1.06508	3.84062	2.41736e-12
EXPH5	-1.15146	3.45763	2.54765e-12
HES2	1.22388	2.4455	2.68073e-12
NUP62CL	-1.23328	2.26686	2.83901e-12
KLF4	1.18964	3.38847	3.07139e-12
SLC6A6	-1.40983	3.33693	3.22804e-12
THBS1	-1.83254	2.63786	3.36801e-12
LRRCC1	-1.39311	3.27727	4.26008e-12
C16orf55	-1.27736	3.02473	4.6379e-12
OSGEPL1	-1.16074	3.46965	5.02679e-12
ZNF726	-1.79213	1.31438	5.24551e-12
RELL1	-1.27884	3.11884	8.22893e-12
ZNF738	-1.45842	2.59568	8.26681e-12
GCFC1-AS1	1.28814	2.39918	8.3918e-12
FAM123B	-1.16898	3.94738	8.42048e-12
KIAA1656	1.18643	3.23486	8.89085e-12
NRGN	-1.17895	3.6573	1.06618e-11
MAPRE2	-1.00429	3.23097	1.07824e-11
HIST1H3D	1.69003	1.97434	1.1692e-11
TNFAIP3	1.8152	2.16924	1.20643e-11
ENO2	-1.49626	2.726	1.27958e-11
FANCM	-1.23901	2.98718	1.29851e-11
NR1D1	-1.21055	3.06316	1.31743e-11
LIMD2	1.27128	2.63981	1.40674e-11
PKIB	-1.07747	3.26776	1.4775e-11
LOC219347	-1.01781	3.74954	1.69235e-11
CDH15	1.39153	2.54372	1.76824e-11
DGKH	-1.62531	2.10558	2.02777e-11
HIST1H4H	1.48686	3.62891	2.47354e-11
ZNF124	-1.45314	2.73533	2.56425e-11
SLC5A3	-1.34694	4.02765	2.78456e-11
KDELC1	-1.19361	2.78665	2.88938e-11
DPF1	-1.24215	2.71074	2.91154e-11
SFR1	-1.56724	2.53814	3.10961e-11
DOK4	1.13866	2.5307	3.44799e-11
PLXDC2	1.15977	2.80712	3.68423e-11
FMNL3	-1.70245	1.50929	4.3912e-11
KLF11	-1.54491	2.74148	4.54708e-11
PTCRA	1.93026	1.68894	4.73491e-11
CEP68	-1.2034	2.99416	4.78641e-11
ZNF519	-1.76136	1.25217	5.03545e-11
CEP57L1	-1.37994	2.87067	5.11326e-11
BEST1	-2.16933	1.71097	5.24505e-11
SIX1	-1.78416	1.29539	6.33381e-11
RDM1	-1.56178	2.14112	6.63412e-11
SLC38A4	1.95643	1.57407	7.31804e-11
ODF3B	1.05468	3.01869	8.00153e-11
ADAM22	-1.36209	2.87312	9.54726e-11
C16orf7	1.23366	2.85875	1.03721e-10
SCNN1G	1.76216	1.30302	1.07446e-10
CHML	-1.2323	3.59915	1.0853e-10
CDH24	-1.19277	3.28135	1.13557e-10
CTDSPL2	-1.27314	3.7201	1.13932e-10
SERPINI1	-1.30872	2.77801	1.16107e-10
TRNP1	-1.25211	3.25497	1.33726e-10
FAM178A	-1.261	3.03044	1.38633e-10
LRCH1	1.20626	3.67525	1.51003e-10
LOC100128361	-2.17419	2.14019	1.60691e-10
PLEKHA7	-1.03048	3.91236	1.84513e-10
TMEM107	-1.16554	3.15648	1.97173e-10
FLJ27352	1.44064	2.21547	2.12612e-10
ZNF273	-1.77619	1.82373	2.22855e-10
RASSF5	-1.12099	2.59773	2.41348e-10
LOC399815	-1.48621	1.85091	2.72018e-10
PPARGC1B	-1.6331	2.56552	3.40753e-10
GJC1	-1.68402	1.65135	3.41041e-10
FHIT	1.63818	1.72667	3.75317e-10
PER2	-1.27893	3.0597	3.81972e-10
MAP2K6	-1.53591	2.12121	4.07109e-10
HAUS7	-1.16574	4.33756	4.11092e-10
DFFB	-1.03534	3.89576	4.43612e-10
TLN2	-1.32066	2.29577	4.83202e-10
CHAC2	-1.83655	1.88143	4.86001e-10
A1BG	1.39843	4.02641	5.57381e-10
NNMT	1.04758	3.3476	5.66306e-10
C1orf95	-1.35075	2.07805	6.08093e-10
NDUFA4L2	1.90431	1.93728	6.93212e-10
LRRC37A4	-1.16917	3.22599	7.77675e-10
NANP	-1.35702	2.75044	8.27509e-10
ARL6IP6	-1.51766	2.18363	9.36738e-10
BRDT	-2.04241	1.22701	1.00257e-09
LPCAT4	-1.10384	2.44936	1.01864e-09
SPRY1	-1.39013	2.2292	1.05331e-09
WWTR1	1.39527	2.20958	1.15568e-09
SLC45A1	1.03266	3.04641	1.47942e-09
FAM86B1	-1.08404	2.74781	1.53194e-09
SFTPA2	-1.00607	2.60194	1.55752e-09
C19orf57	-1.48688	2.23264	1.6611e-09
SLC31A2	1.14384	3.03987	1.75849e-09
C18orf56	-1.22464	3.29278	1.77794e-09
LOC100289019	-1.28144	2.5652	1.81327e-09
KLHL11	-1.75409	1.4243	1.85384e-09
TAF4B	-1.32777	2.63041	1.87095e-09
GLDC	-1.13095	2.69186	1.8973e-09
FERMT2	1.69024	2.57025	1.91998e-09
ANKRD32	-1.16676	3.32541	2.29478e-09
BRI3BP	-1.04553	3.64497	2.34602e-09
LOC401431	-1.08407	3.19636	3.0422e-09
URB2	-1.11889	4.2365	3.10302e-09
SLMO1	-1.08521	2.67575	3.41526e-09
DENND5B	-1.17903	2.67306	3.60443e-09
FERMT1	-1.62606	2.29609	3.98233e-09
C3orf67	-1.29347	2.15586	4.02542e-09
KAZN	-1.26518	2.44717	4.18295e-09
SNORA61	-1.62578	1.56006	4.28737e-09
ADAT2	-1.02294	3.25189	4.40829e-09
NKD1	-1.47093	1.97411	4.44177e-09
FHOD3	-1.31769	2.09636	4.78531e-09
BORA	-1.72587	2.17665	5.09121e-09
C17orf48	1.01859	3.27145	5.41549e-09
CPEB3	1.21397	2.58833	5.92469e-09
FAM110C	1.26651	2.27732	6.3019e-09
BCL2	-2.22535	1.09301	6.64705e-09
GLS2	-1.38334	1.96041	6.68219e-09
ALOXE3	-1.08352	2.91343	9.06652e-09
C14orf132	-1.01481	3.46719	1.20269e-08
ASPHD2	1.50446	1.716	1.31027e-08
ACSM1	1.12769	2.15852	1.6302e-08
MAP3K8	-1.39547	1.48672	1.66859e-08
NHSL1	-1.06838	2.98745	1.7485e-08
KCNG3	1.6285	1.0724	1.8602e-08
ZNF93	-1.11103	2.67116	2.12065e-08
TUBA3E	1.54968	2.24231	2.21761e-08
CASP8AP2	-1.132	3.04598	2.22765e-08
NT5C3	-1.00783	3.47074	2.26759e-08
NKPD1	1.02814	3.29297	2.34031e-08
LRFN2	-1.52234	1.90643	2.36912e-08
ANTXR1	-1.86435	1.10357	2.40996e-08
TRPV1	-1.04874	3.14886	2.41285e-08
FCHSD1	1.25314	2.6081	2.67213e-08
LOC646862	1.65077	1.44402	2.85223e-08
KCNQ4	-1.01167	3.49854	2.94062e-08
CCDC15	-1.00268	3.26008	3.03688e-08
STARD9	-1.82016	1.28775	3.33594e-08
ANK1	1.23143	2.30791	4.28489e-08
DOCK8	1.66315	2.07942	4.47928e-08
CHRNB1	1.75846	1.52678	5.22998e-08
NOVA1	-1.0091	2.59571	5.52955e-08
RELB	1.22223	1.48598	5.54914e-08
ESPN	-1.08073	2.64631	5.593e-08
PBX1	-1.37297	2.53977	5.61288e-08
FAM69A	1.22512	2.71705	5.89097e-08
DST	-1.04814	4.3062	6.37807e-08
VASH2	-1.26784	1.94298	6.52724e-08
ALG10B	-1.09698	2.90479	7.35483e-08
PDE4A	-1.3815	1.81877	8.25863e-08
LIN54	-1.04281	3.40232	8.94351e-08
DPYSL5	-1.27905	2.74807	1.09225e-07
EML5	-1.33987	2.16607	1.16601e-07
SLC35G1	-1.1792	2.18968	1.25362e-07
FRMPD2	-1.79538	1.17301	1.45619e-07
SERPINB8	1.39855	1.52991	1.49439e-07
CDKN1C	1.32803	1.53342	1.69204e-07
SYCE2	-1.60112	1.47285	2.21181e-07
CEP135	-1.27049	2.04879	2.23797e-07
ABCG1	1.10524	3.31183	3.02204e-07
TACSTD2	1.23719	1.87066	3.15877e-07
KDELR3	1.5588	1.96717	3.17095e-07
PRSS53	-1.1251	2.48503	3.37374e-07
LOC100506469	-1.02567	2.71712	3.82839e-07
ZNF704	-1.00002	2.96406	3.89631e-07
SOBP	-1.4504	1.793	3.93541e-07
RDH12	1.17123	2.1984	4.5835e-07
OXTR	-1.74428	1.00463	7.61918e-07
LOC100507266	-1.69659	1.25232	7.84501e-07
KANK1	1.11317	2.3056	8.44333e-07
DOK3	-1.19857	2.90411	1.00515e-06
RUNX2	-1.42959	1.49701	1.13135e-06
ZMYM1	-1.20525	2.77071	1.13398e-06
DNALI1	1.24485	1.36399	1.16412e-06
ERN1	1.06838	4.15641	1.29108e-06
B4GALT6	-1.2244	2.15466	1.41715e-06
PAX1	-1.15955	2.38339	1.45113e-06
SNX16	1.0584	2.8094	1.47819e-06
C8orf37	-1.2345	1.94738	1.48176e-06
TMEM198	1.23129	2.10197	1.57414e-06
KHDRBS3	-1.15034	2.67252	1.64922e-06
WLS	-1.03426	2.59808	1.88445e-06
FAM86HP	-1.49703	1.90118	2.11879e-06
HIST1H3E	1.07255	2.1992	2.75128e-06
CEP97	-1.05388	2.65391	3.04175e-06
C1QL1	-1.28244	1.30253	3.12742e-06
ALG10	-1.39232	2.1361	3.27031e-06
ZNF670	-1.21212	1.82652	3.28535e-06
ZNF100	-1.04783	3.35285	3.31559e-06
LRP4	1.1817	1.56427	3.33928e-06
IRX5	-1.26884	1.75279	3.48138e-06
SYP	1.09069	1.86653	3.57227e-06
DOC2A	-1.18475	2.18977	3.86724e-06
FGD1	-1.40586	1.55877	3.91484e-06
MAP1A	-1.09005	2.45325	3.93544e-06
ZPLD1	-1.30848	1.89286	4.15618e-06
CYP2E1	1.23588	1.83214	4.34171e-06
FAM184A	-1.31369	1.93258	4.42571e-06
KCNH2	1.10651	2.54331	4.4428e-06
LOC100130522	-1.32239	1.57339	4.85365e-06
LOC100507424	-1.33874	1.61808	5.01166e-06
RNF219	-1.00003	2.69482	5.07284e-06
FAM18B2	1.1073	1.51054	5.15749e-06
NLRC5	-1.43576	1.07963	5.16188e-06
SPTLC3	-1.13605	2.16361	5.48303e-06
COL5A2	-1.40336	1.31331	5.492e-06
LOC388588	1.1144	2.3513	5.90032e-06
LOC100335030	-1.32428	1.66713	6.93215e-06
LOC100507634	1.30328	1.3051	6.98068e-06
PLS1	-1.06651	1.83625	7.00906e-06
MREG	-1.03493	1.81847	7.40299e-06
RGS16	1.14401	2.23219	8.0519e-06
CNKSR2	-1.27943	1.85041	9.19989e-06
IL1RAP	-1.20648	1.87595	9.55413e-06
TMOD2	-1.15865	1.73486	1.00122e-05
CADM2	1.0948	1.64861	1.0459e-05
MTMR11	1.02631	2.93725	1.06471e-05
KCNRG	1.06942	1.96505	1.11768e-05
CARTPT	1.05241	2.07593	1.14632e-05
RPS6KA5	-1.07954	2.12815	1.29319e-05
GRID2IP	1.01176	1.81248	1.42969e-05
ZNF136	-1.01757	2.62084	1.43959e-05
LOC100505633	-1.34983	1.77423	1.80425e-05
FAM161A	-1.11544	1.62132	1.88784e-05
CCDC75	-1.1721	1.67301	1.9997e-05
IL36RN	-1.1089	2.08195	2.30925e-05
SP4	-1.38909	1.79531	2.52541e-05
SLCO5A1	-1.09875	1.97999	2.87266e-05
MIR210HG	1.02071	2.17715	3.02086e-05
NTNG1	1.11916	2.14293	3.03358e-05
RPL36A	-1.00276	1.83148	3.25455e-05
APCDD1	-1.0052	1.74121	3.70761e-05
SMYD2	-1.28818	1.67732	3.80605e-05
PBX4	-1.25146	1.34003	4.12304e-05
ODAM	-1.1372	1.27602	4.54729e-05
CNIH2	-1.21141	1.72474	4.72635e-05
ATG16L2	-1.04803	2.22941	5.17115e-05
CERS1	-1.31818	1.43079	5.66119e-05
RIN2	-1.08761	1.54823	6.83478e-05
CDC14A	-1.28691	1.31728	7.67459e-05
C14orf28	1.065	1.60495	7.82897e-05
MIR17HG	-1.13688	1.52114	8.60006e-05
ITIH4	-1.02405	1.64098	0.000104429
GLI3	-1.10048	1.60299	0.000124551
CCPG1	1.10315	2.26472	0.00014268
PTPRCAP	1.18009	2.76553	0.000183147
SNORD96A	-1.09602	1.93384	0.000184721
FRK	1.02276	1.97457	0.00019522
PCDH11Y	-1.0438	2.34655	0.000200733
NWD1	-1.18629	1.41492	0.000286318
HIST1H2BG	1.13745	2.85096	0.000303937
LTB4R2	-1.07409	1.76518	0.000381549
LOC728558	-1.17439	1.36107	0.000489429
TMEM51	-1.10643	1.60531	0.000499708
ZC3HAV1L	-1.12874	1.51546	0.000531774
DSE	-1.10457	1.32741	0.000692862
HEY1	-1.22813	1.16795	0.00078431
FAS	-1.18092	1.52716	0.000793641
C1QTNF6	-1.15064	1.41399	0.000807403
C21orf63	-1.19031	1.36624	0.000924062
FAM49A	-1.01656	1.44677	0.00111995
LOC100505815	-1.07858	1.35913	0.00203142
EDN2	-1.14199	1.20486	0.0027117
TNNT1	1.09283	1.67593	0.0027358
LINC00176	-1.03309	1.65648	0.0038345
OSMR	1.08958	1.42196	0.00424337
LOC100132247	-1.22548	4.37145	0.027177

## Sheet: MeT vs Veh pathways
Description	Database	Size	Overlap	Expect	EnrichmentRatio	False Discovery Rate
Cell Cycle	pathway_Reactome	641	201	38.7052	5.1931	0
Cell Cycle, Mitotic	pathway_Reactome	536	174	32.3651	5.37617	0
mitotic cell cycle phase transition	geneontology_Biological_Process_noRedundant	487	147	29.4063	4.99893	0
organelle fission	geneontology_Biological_Process_noRedundant	459	107	27.7156	3.86064	0
M Phase	pathway_Reactome	393	97	23.7303	4.08759	0
regulation of cell cycle phase transition	geneontology_Biological_Process_noRedundant	386	102	23.3077	4.37624	0
positive regulation of cell cycle	geneontology_Biological_Process_noRedundant	374	78	22.5831	3.45391	0
chromosomal region	geneontology_Cellular_Component_noRedundant	331	94	19.9866	4.70314	0
spindle	geneontology_Cellular_Component_noRedundant	328	81	19.8055	4.08978	0
RHO GTPase Effectors	pathway_Reactome	316	63	19.0809	3.30173	0
DNA Repair	pathway_Reactome	316	72	19.0809	3.77341	0
chromosome segregation	geneontology_Biological_Process_noRedundant	312	90	18.8394	4.77723	0
Cell Cycle Checkpoints	pathway_Reactome	293	95	17.6921	5.36963	0
negative regulation of cell cycle process	geneontology_Biological_Process_noRedundant	278	67	16.7864	3.99134	0
DNA replication	geneontology_Biological_Process_noRedundant	268	93	16.1825	5.74694	0
negative regulation of mitotic cell cycle	geneontology_Biological_Process_noRedundant	256	64	15.4579	4.14027	0
meiotic cell cycle	geneontology_Biological_Process_noRedundant	248	61	14.9749	4.07349	0
cell cycle G1/S phase transition	geneontology_Biological_Process_noRedundant	247	72	14.9145	4.82752	0
DNA conformation change	geneontology_Biological_Process_noRedundant	245	61	14.7937	4.12337	0
condensed chromosome	geneontology_Cellular_Component_noRedundant	223	69	13.4653	5.12428	0
double-strand break repair	geneontology_Biological_Process_noRedundant	218	54	13.1634	4.10228	0
cell cycle checkpoint	geneontology_Biological_Process_noRedundant	216	60	13.0426	4.6003	0
cell cycle G2/M phase transition	geneontology_Biological_Process_noRedundant	213	70	12.8615	5.44261	0
Mitotic Metaphase and Anaphase	pathway_Reactome	200	51	12.0765	4.22307	0
cell cycle progression: E2F targets	community-contributed_Hallmark50	200	123	12.0765	10.1851	0
Mitotic Anaphase	pathway_Reactome	199	50	12.0161	4.16107	0
cell cycle progression: G2/M checkpoint	community-contributed_Hallmark50	199	93	12.0161	7.7396	0
Mitotic Prometaphase	pathway_Reactome	198	71	11.9557	5.93857	0
Mitotic G2-G2/M phases	pathway_Reactome	196	48	11.835	4.05577	0
Separation of Sister Chromatids	pathway_Reactome	188	47	11.3519	4.14027	0
spindle organization	geneontology_Biological_Process_noRedundant	175	50	10.5669	4.73173	0
G2/M Checkpoints	pathway_Reactome	168	52	10.1443	5.12605	0
DNA Double-Strand Break Repair	pathway_Reactome	166	53	10.0235	5.28757	0
S Phase	pathway_Reactome	161	54	9.72159	5.55465	0
Mitotic G1-G1/S phases	pathway_Reactome	149	52	8.997	5.7797	0
Homology Directed Repair	pathway_Reactome	138	48	8.33279	5.76037	0
RHO GTPases Activate Formins	pathway_Reactome	138	43	8.33279	5.16033	0
HDR through Homologous Recombination (HRR) or Single Strand Annealing (SSA)	pathway_Reactome	132	45	7.9705	5.64582	0
microtubule cytoskeleton organization involved in mitosis	geneontology_Biological_Process_noRedundant	132	42	7.9705	5.26943	0
G1/S Transition	pathway_Reactome	131	46	7.91012	5.81534	0
DNA Replication	pathway_Reactome	127	48	7.66859	6.2593	0
Cell cycle	pathway_KEGG	124	52	7.48744	6.94497	0
Resolution of Sister Chromatid Cohesion	pathway_Reactome	124	47	7.48744	6.27718	0
Cell Cycle	pathway_Wikipathway_cancer	120	50	7.24591	6.90045	0
Synthesis of DNA	pathway_Reactome	119	41	7.18552	5.70592	0
Mitotic Spindle Checkpoint	pathway_Reactome	112	40	6.76285	5.91467	0
Chromosome Maintenance	pathway_Reactome	110	42	6.64208	6.32332	0
androgen response	community-contributed_Hallmark50	101	50	6.09864	8.19855	0
Amplification of signal from the kinetochores	pathway_Reactome	96	39	5.79673	6.72794	0
Amplification of signal from unattached kinetochores via a MAD2 inhibitory signal	pathway_Reactome	96	39	5.79673	6.72794	0
Retinoblastoma Gene in Cancer	pathway_Wikipathway_cancer	87	56	5.25328	10.66	0
DNA IR-damage and cellular response via ATR	pathway_Wikipathway_cancer	80	35	4.83061	7.24547	0
replication fork	geneontology_Cellular_Component_noRedundant	69	35	4.1664	8.40054	0
HDR through Homologous Recombination (HRR)	pathway_Reactome	67	33	4.04563	8.15695	0
G1 to S cell cycle control	pathway_Wikipathway_cancer	64	33	3.86448	8.5393	0
Homologous DNA Pairing and Strand Exchange	pathway_Reactome	42	24	2.53607	9.46347	0
Presynaptic phase of homologous DNA pairing and strand exchange	pathway_Reactome	39	22	2.35492	9.34214	0
Activation of ATR in response to replication stress	pathway_Reactome	37	26	2.23415	11.6375	0
DNA replication	pathway_KEGG	36	26	2.17377	11.9608	0
Activation of the pre-replicative complex	pathway_Reactome	33	25	1.99262	12.5463	0
DNA strand elongation	pathway_Reactome	32	29	1.93224	15.0085	0
Extension of Telomeres	pathway_Reactome	30	21	1.81148	11.5928	0
Telomere C-strand (Lagging Strand) Synthesis	pathway_Reactome	24	19	1.44918	13.1108	0
Lagging Strand Synthesis	pathway_Reactome	20	17	1.20765	14.0769	0
G2/M DNA damage checkpoint	pathway_Reactome	95	32	5.73634	5.57847	1.19016e-14
catalytic activity, acting on DNA	geneontology_Molecular_Function_noRedundant	184	45	11.1104	4.05026	1.75819e-14
cell cycle progression: mitotic spindle assembly	community-contributed_Hallmark50	200	47	12.0765	3.89185	2.2753e-14
G2/M Transition	pathway_Reactome	194	46	11.7142	3.92685	2.2753e-14
Activation of E2F1 target genes at G1/S	pathway_Reactome	28	18	1.69071	10.6464	3.31544e-14
G1/S-Specific Transcription	pathway_Reactome	28	18	1.69071	10.6464	3.31544e-14
DNA recombination	geneontology_Biological_Process_noRedundant	273	55	16.4844	3.33648	7.62708e-14
Telomere Maintenance	pathway_Reactome	82	29	4.95137	5.85696	8.59559e-14
microtubule	geneontology_Cellular_Component_noRedundant	402	69	24.2738	2.84257	1.00674e-13
Unwinding of DNA	pathway_Reactome	12	12	0.724591	16.5611	1.04541e-13
regulation of DNA metabolic process	geneontology_Biological_Process_noRedundant	405	69	24.4549	2.82152	1.44406e-13
DNA Damage Response	pathway_Wikipathway_cancer	68	26	4.10601	6.33217	2.54475e-13
telomere organization	geneontology_Biological_Process_noRedundant	146	38	8.81585	4.31042	3.41591e-13
Signaling by Rho GTPases	pathway_Reactome	444	72	26.8099	2.68558	4.76064e-13
Processive synthesis on the lagging strand	pathway_Reactome	15	13	0.905738	14.3529	5.48377e-13
Fanconi anemia pathway	pathway_KEGG	54	23	3.26066	7.05379	5.60862e-13
DNA Replication Pre-Initiation	pathway_Reactome	85	28	5.13252	5.45541	1.80507e-12
Processing of DNA double-strand break ends	pathway_Reactome	98	30	5.91749	5.06972	2.02835e-12
Regulation of TP53 Activity through Phosphorylation	pathway_Reactome	92	29	5.5552	5.22034	2.26489e-12
microtubule organizing center organization	geneontology_Biological_Process_noRedundant	134	35	8.09126	4.32565	3.20953e-12
Polymerase switching on the C-strand of the telomere	pathway_Reactome	14	12	0.845356	14.1952	7.10309e-12
Polymerase switching	pathway_Reactome	14	12	0.845356	14.1952	7.10309e-12
Leading Strand Synthesis	pathway_Reactome	14	12	0.845356	14.1952	7.10309e-12
Removal of the Flap Intermediate	pathway_Reactome	14	12	0.845356	14.1952	7.10309e-12
G0 and Early G1	pathway_Reactome	27	16	1.63033	9.81397	7.56219e-12
HDR through Single Strand Annealing (SSA)	pathway_Reactome	37	18	2.23415	8.05674	2.24904e-11
PCNA-Dependent Long Patch Base Excision Repair	pathway_Reactome	21	14	1.26803	11.0407	2.34631e-11
Resolution of D-loop Structures through Holliday Junction Intermediates	pathway_Reactome	33	17	1.99262	8.53146	2.91363e-11
Regulation of PLK1 Activity at G2/M Transition	pathway_Reactome	88	27	5.31367	5.08124	3.11687e-11
Transcriptional Regulation by TP53	pathway_Reactome	365	60	22.0396	2.72237	3.88283e-11
Resolution of D-Loop Structures	pathway_Reactome	34	17	2.05301	8.28054	5.32687e-11
Resolution of AP sites via the multiple-nucleotide patch replacement pathway	pathway_Reactome	26	15	1.56995	9.55446	6.91936e-11
Resolution of D-loop Structures through Synthesis-Dependent Strand Annealing (SDSA)	pathway_Reactome	26	15	1.56995	9.55446	6.91936e-11
AURKA Activation by TPX2	pathway_Reactome	73	24	4.40793	5.44474	1.03146e-10
Polo-like kinase mediated events	pathway_Reactome	16	12	0.966121	12.4208	1.12762e-10
Homologous recombination	pathway_KEGG	41	18	2.47569	7.27071	1.83754e-10
DNA biosynthetic process	geneontology_Biological_Process_noRedundant	188	39	11.3519	3.43554	2.79309e-10
DNA strand elongation	geneontology_Biological_Process_noRedundant	24	14	1.44918	9.66063	2.97462e-10
TP53 Regulates Transcription of Cell Cycle Genes	pathway_Reactome	49	19	2.95875	6.42164	6.57187e-10
Regulation of TP53 Activity	pathway_Reactome	160	35	9.66121	3.62273	6.64931e-10
interstrand cross-link repair	geneontology_Biological_Process_noRedundant	50	19	3.01913	6.29321	9.81386e-10
signal transduction in response to DNA damage	geneontology_Biological_Process_noRedundant	131	31	7.91012	3.91903	1.0939e-09
DNA Mismatch Repair	pathway_Wikipathway_cancer	22	13	1.32842	9.78609	1.27946e-09
protein-DNA complex subunit organization	geneontology_Biological_Process_noRedundant	242	44	14.6126	3.0111	1.2891e-09
regulation of chromosome organization	geneontology_Biological_Process_noRedundant	329	53	19.8659	2.66789	1.57932e-09
Recognition of DNA damage by PCNA-containing replication complex	pathway_Reactome	31	15	1.87186	8.01342	1.76618e-09
CENP-A containing chromatin organization	geneontology_Biological_Process_noRedundant	31	15	1.87186	8.01342	1.76618e-09
Mismatch repair	pathway_KEGG	23	13	1.3888	9.36061	2.65602e-09
Base Excision Repair	pathway_Reactome	39	16	2.35492	6.79429	8.56881e-09
Resolution of Abasic Sites (AP sites)	pathway_Reactome	39	16	2.35492	6.79429	8.56881e-09
damaged DNA binding	geneontology_Molecular_Function_noRedundant	69	21	4.1664	5.04033	1.03651e-08
Gap-filling DNA repair synthesis and ligation in GG-NER	pathway_Reactome	25	13	1.50956	8.61176	1.04043e-08
Loss of Nlp from mitotic centrosomes	pathway_Reactome	70	21	4.22678	4.96832	1.36187e-08
Loss of proteins required for interphase microtubule organization from the centrosome	pathway_Reactome	70	21	4.22678	4.96832	1.36187e-08
Processive synthesis on the C-strand of the telomere	pathway_Reactome	11	9	0.664208	13.55	1.48718e-08
Recruitment of NuMA to mitotic centrosomes	pathway_Reactome	92	24	5.5552	4.32028	1.90433e-08
early estrogen response	community-contributed_Hallmark50	200	37	12.0765	3.0638	2.49121e-08
cell cycle arrest	geneontology_Biological_Process_noRedundant	240	41	14.4918	2.82918	3.74353e-08
protein localization to chromosome	geneontology_Biological_Process_noRedundant	81	22	4.89099	4.49807	4.16114e-08
Recruitment of mitotic centrosome proteins and complexes	pathway_Reactome	82	22	4.95137	4.44321	5.28073e-08
Centrosome maturation	pathway_Reactome	82	22	4.95137	4.44321	5.28073e-08
Anchoring of the basal body to the plasma membrane	pathway_Reactome	98	24	5.91749	4.05577	7.27233e-08
signal transduction by p53 class mediator	geneontology_Biological_Process_noRedundant	218	38	13.1634	2.88679	8.08465e-08
ATM Signaling Pathway	pathway_Wikipathway_cancer	40	15	2.4153	6.2104	1.225e-07
Mitotic Prophase	pathway_Reactome	141	29	8.51394	3.40618	1.28112e-07
cytokinesis	geneontology_Biological_Process_noRedundant	159	31	9.60083	3.22889	1.4637e-07
Cyclin A/B1/B2 associated events during G2/M transition	pathway_Reactome	25	12	1.50956	7.94931	1.4637e-07
Removal of the Flap Intermediate from the C-strand	pathway_Reactome	10	8	0.603826	13.2489	1.83273e-07
kinetochore organization	geneontology_Biological_Process_noRedundant	21	11	1.26803	8.67485	1.94551e-07
regulation of cyclin-dependent protein kinase activity	geneontology_Biological_Process_noRedundant	96	23	5.79673	3.96776	2.29359e-07
Deposition of new CENPA-containing nucleosomes at the centromere	pathway_Reactome	74	20	4.46831	4.47597	2.29359e-07
Nucleosome assembly	pathway_Reactome	74	20	4.46831	4.47597	2.29359e-07
DNA IR-Double Strand Breaks (DSBs) and cellular response via ATM	pathway_Wikipathway_cancer	55	17	3.32104	5.11888	3.22754e-07
Gene expression (Transcription)	pathway_Reactome	1429	138	86.2867	1.59932	3.40545e-07
DNA Damage Bypass	pathway_Reactome	49	16	2.95875	5.4077	3.49471e-07
E2F mediated regulation of DNA replication	pathway_Reactome	22	11	1.32842	8.28054	3.49471e-07
tubulin binding	geneontology_Molecular_Function_noRedundant	321	47	19.3828	2.42483	3.60143e-07
Generic Transcription Pathway	pathway_Reactome	1169	118	70.5872	1.67169	3.77282e-07
Termination of translesion DNA synthesis	pathway_Reactome	32	13	1.93224	6.72794	3.7894e-07
Mismatch repair (MMR) directed by MSH2:MSH6 (MutSalpha)	pathway_Reactome	14	9	0.845356	10.6464	3.78961e-07
Condensation of Prometaphase Chromosomes	pathway_Reactome	11	8	0.664208	12.0444	5.79205e-07
Meiosis	pathway_Reactome	118	25	7.12514	3.5087	6.9496e-07
negative regulation of organelle organization	geneontology_Biological_Process_noRedundant	371	51	22.4019	2.27659	7.09865e-07
Transcription of E2F targets under negative control by DREAM complex	pathway_Reactome	19	10	1.14727	8.71635	8.12907e-07
Mismatch Repair	pathway_Reactome	15	9	0.905738	9.93664	8.60626e-07
Regulation of sister chromatid separation at the metaphase-anaphase transition	pathway_Wikipathway_cancer	15	9	0.905738	9.93664	8.60626e-07
late estrogen response	community-contributed_Hallmark50	200	34	12.0765	2.81538	8.74779e-07
Fanconi Anemia Pathway	pathway_Reactome	40	14	2.4153	5.79638	9.48895e-07
anatomical structure homeostasis	geneontology_Biological_Process_noRedundant	408	54	24.6361	2.19191	9.86548e-07
chromatin assembly or disassembly	geneontology_Biological_Process_noRedundant	155	29	9.3593	3.09852	9.96908e-07
DNA secondary structure binding	geneontology_Molecular_Function_noRedundant	24	11	1.44918	7.59049	9.98385e-07
microtubule associated complex	geneontology_Cellular_Component_noRedundant	148	28	8.93662	3.13318	1.30857e-06
Dual Incision in GG-NER	pathway_Reactome	41	14	2.47569	5.655	1.3179e-06
regulation of cell division	geneontology_Biological_Process_noRedundant	158	29	9.54044	3.03969	1.50565e-06
single-stranded DNA binding	geneontology_Molecular_Function_noRedundant	107	23	6.46093	3.55986	1.71125e-06
Oocyte meiosis	pathway_KEGG	124	25	7.48744	3.33893	1.78374e-06
microtubule organizing center part	geneontology_Cellular_Component_noRedundant	178	31	10.7481	2.88423	1.84505e-06
Cellular senescence	pathway_KEGG	160	29	9.66121	3.00169	1.95251e-06
midbody	geneontology_Cellular_Component_noRedundant	171	30	10.3254	2.90545	2.48273e-06
chromosome localization	geneontology_Biological_Process_noRedundant	78	19	4.70984	4.03411	2.75765e-06
Meiotic recombination	pathway_Reactome	86	20	5.1929	3.85141	2.93727e-06
p53 signaling pathway	pathway_KEGG	72	18	4.34754	4.14027	3.80603e-06
postreplication repair	geneontology_Biological_Process_noRedundant	51	15	3.07951	4.8709	3.9724e-06
Translesion synthesis by Y family DNA polymerases bypasses lesions on DNA template	pathway_Reactome	39	13	2.35492	5.52036	5.04352e-06
DNA damage response, detection of DNA damage	geneontology_Biological_Process_noRedundant	39	13	2.35492	5.52036	5.04352e-06
nuclear chromatin	geneontology_Cellular_Component_noRedundant	341	46	20.5905	2.23404	5.11182e-06
response to radiation	geneontology_Biological_Process_noRedundant	443	55	26.7495	2.05612	5.69684e-06
MicroRNAs in cancer	pathway_KEGG	150	27	9.05738	2.98099	5.86806e-06
RNA Polymerase II Transcription	pathway_Reactome	1292	122	78.0143	1.56382	7.13129e-06
TP53 Regulates Transcription of Genes Involved in G1 Cell Cycle Arrest	pathway_Reactome	14	8	0.845356	9.46347	7.41485e-06
Mismatch repair (MMR) directed by MSH2:MSH3 (MutSbeta)	pathway_Reactome	14	8	0.845356	9.46347	7.41485e-06
Nucleotide excision repair	pathway_KEGG	47	14	2.83798	4.93309	8.10485e-06
SUMO E3 ligases SUMOylate target proteins	pathway_Reactome	181	30	10.9292	2.74493	8.23318e-06
ATPase activity	geneontology_Molecular_Function_noRedundant	438	54	26.4476	2.04178	8.79029e-06
regulation of response to DNA damage stimulus	geneontology_Biological_Process_noRedundant	203	32	12.2577	2.61061	1.08526e-05
regulation of microtubule-based process	geneontology_Biological_Process_noRedundant	204	32	12.318	2.59782	1.20756e-05
CDC6 association with the ORC:origin complex	pathway_Reactome	11	7	0.664208	10.5389	1.46967e-05
G2/M DNA replication checkpoint	pathway_Reactome	5	5	0.301913	16.5611	1.52232e-05
SUMOylation	pathway_Reactome	187	30	11.2915	2.65686	1.62883e-05
SUMOylation of DNA replication proteins	pathway_Reactome	44	13	2.65683	4.89304	2.23184e-05
Telomere C-strand synthesis initiation	pathway_Reactome	8	6	0.483061	12.4208	2.25545e-05
DNA replication initiation	pathway_Reactome	8	6	0.483061	12.4208	2.25545e-05
mTORC1 signaling	community-contributed_Hallmark50	200	31	12.0765	2.56697	2.25666e-05
Nuclear Envelope Breakdown	pathway_Reactome	51	14	3.07951	4.54618	2.28801e-05
Transcription of E2F targets under negative control by p107 (RBL1) and p130 (RBL2) in complex with HDAC1	pathway_Reactome	16	8	0.966121	8.28054	2.63316e-05
Condensation of Prophase Chromosomes	pathway_Reactome	74	17	4.46831	3.80457	2.63316e-05
ATM Signaling Network in Development and Disease	pathway_Wikipathway_cancer	45	13	2.71722	4.78431	2.85748e-05
Reproduction	pathway_Reactome	144	25	8.69509	2.87519	2.86241e-05
protein-DNA complex	geneontology_Cellular_Component_noRedundant	163	27	9.84236	2.74325	2.86241e-05
Base excision repair	pathway_KEGG	33	11	1.99262	5.52036	3.73733e-05
Pyrimidine metabolism	pathway_KEGG	101	20	6.09864	3.27942	3.82631e-05
Chk1/Chk2(Cds1) mediated inactivation of Cyclin B:Cdk1 complex	pathway_Reactome	13	7	0.784973	8.9175	6.33866e-05
TP53 Regulates Transcription of Genes Involved in G2 Cell Cycle Arrest	pathway_Reactome	18	8	1.08689	7.36048	7.71913e-05
Unfolded Protein Response (UPR)	pathway_Reactome	97	19	5.85711	3.24392	7.89557e-05
COPI-dependent Golgi-to-ER retrograde traffic	pathway_Reactome	97	19	5.85711	3.24392	7.89557e-05
Phosphorylation of Emi1	pathway_Reactome	6	5	0.362295	13.8009	7.89557e-05
Kinesins	pathway_Reactome	57	14	3.44181	4.06763	9.06718e-05
base-excision repair	geneontology_Biological_Process_noRedundant	43	12	2.59645	4.62169	0.000101653
Progesterone-mediated oocyte maturation	pathway_KEGG	99	19	5.97787	3.17839	0.000106407
site of DNA damage	geneontology_Cellular_Component_noRedundant	66	15	3.98525	3.76388	0.000116575
Factors involved in megakaryocyte development and platelet production	pathway_Reactome	166	26	10.0235	2.5939	0.000120522
Translesion Synthesis by POLH	pathway_Reactome	19	8	1.14727	6.97308	0.000120759
IRE1alpha activates chaperones	pathway_Reactome	59	14	3.56257	3.92975	0.000135881
Small cell lung cancer	pathway_KEGG	92	18	5.5552	3.24021	0.000136763
Global Genome Nucleotide Excision Repair (GG-NER)	pathway_Reactome	84	17	5.07214	3.35165	0.000150489
Assembly of the pre-replicative complex	pathway_Reactome	68	15	4.10601	3.65318	0.000167113
Fluoropyrimidine Activity	pathway_Wikipathway_cancer	33	10	1.99262	5.01851	0.000262653
Cellular Senescence	pathway_Reactome	195	28	11.7746	2.378	0.000283153
DNA Damage/Telomere Stress Induced Senescence	pathway_Reactome	80	16	4.83061	3.31221	0.000314867
Translesion synthesis by REV1	pathway_Reactome	16	7	0.966121	7.24547	0.000329558
protein C-terminus binding	geneontology_Molecular_Function_noRedundant	187	27	11.2915	2.39117	0.000354768
PML body	geneontology_Cellular_Component_noRedundant	99	18	5.97787	3.0111	0.000376458
Switching of origins to a post-replicative state	pathway_Reactome	90	17	5.43443	3.1282	0.000376458
transferase complex, transferring phosphorus-containing groups	geneontology_Cellular_Component_noRedundant	254	33	15.3372	2.15164	0.000425027
XBP1(S) activates chaperone genes	pathway_Reactome	57	13	3.44181	3.77709	0.000425027
Transcriptional Regulation by E2F6	pathway_Reactome	35	10	2.11339	4.73173	0.000447327
Human T-cell leukemia virus 1 infection	pathway_KEGG	255	33	15.3976	2.1432	0.000455221
nucleotide-excision repair	geneontology_Biological_Process_noRedundant	110	19	6.64208	2.86055	0.00046665
Translesion synthesis by POLK	pathway_Reactome	17	7	1.0265	6.81927	0.00050736
Translesion synthesis by POLI	pathway_Reactome	17	7	1.0265	6.81927	0.00050736
chromatin remodeling	geneontology_Biological_Process_noRedundant	150	23	9.05738	2.53936	0.000514176
helicase activity	geneontology_Molecular_Function_noRedundant	150	23	9.05738	2.53936	0.000514176
DNA packaging complex	geneontology_Cellular_Component_noRedundant	75	15	4.52869	3.31221	0.000534259
histone binding	geneontology_Molecular_Function_noRedundant	192	27	11.5935	2.3289	0.000538989
SUMOylation of DNA damage response and repair proteins	pathway_Reactome	76	15	4.58907	3.26863	0.000623495
regulation of cytoskeleton organization	geneontology_Biological_Process_noRedundant	500	53	30.1913	1.75547	0.000699233
female gamete generation	geneontology_Biological_Process_noRedundant	133	21	8.03088	2.61491	0.000699233
nuclear periphery	geneontology_Cellular_Component_noRedundant	133	21	8.03088	2.61491	0.000699233
APC/C-mediated degradation of cell cycle proteins	pathway_Reactome	86	16	5.1929	3.08113	0.000730809
Regulation of mitotic cell cycle	pathway_Reactome	86	16	5.1929	3.08113	0.000730809
G0 to G1 transition	geneontology_Biological_Process_noRedundant	45	11	2.71722	4.04826	0.000829274
Inhibition of replication initiation of damaged DNA by RB1/E2F1	pathway_Reactome	13	6	0.784973	7.64357	0.000837479
nucleic acid phosphodiester bond hydrolysis	geneontology_Biological_Process_noRedundant	288	35	17.3902	2.01263	0.000917153
G2 Phase	pathway_Reactome	5	4	0.301913	13.2489	0.000917153
Activation of NOXA and translocation to mitochondria	pathway_Reactome	5	4	0.301913	13.2489	0.000917153
Cilium Assembly	pathway_Reactome	199	27	12.0161	2.24698	0.000963946
Orc1 removal from chromatin	pathway_Reactome	71	14	4.28716	3.26556	0.00107293
E2F-enabled inhibition of pre-replication complex formation	pathway_Reactome	9	5	0.543443	9.2006	0.0011751
nucleotidyltransferase activity	geneontology_Molecular_Function_noRedundant	129	20	7.78935	2.56761	0.00130399
Cellular responses to stress	pathway_Reactome	426	46	25.723	1.78828	0.00133673
DNA repair	community-contributed_Hallmark50	150	22	9.05738	2.42896	0.00137865
Golgi-to-ER retrograde transport	pathway_Reactome	131	20	7.91012	2.52841	0.00160223
Gap-filling DNA repair synthesis and ligation in TC-NER	pathway_Reactome	65	13	3.92487	3.31221	0.00161303
Nuclear Pore Complex (NPC) Disassembly	pathway_Reactome	34	9	2.05301	4.38381	0.00192171
heterochromatin	geneontology_Cellular_Component_noRedundant	76	14	4.58907	3.05072	0.00223743
membrane docking	geneontology_Biological_Process_noRedundant	177	24	10.6877	2.24557	0.00232602
response to topologically incorrect protein	geneontology_Biological_Process_noRedundant	188	25	11.3519	2.20227	0.00233611
Oxidative Stress Induced Senescence	pathway_Reactome	125	19	7.54782	2.51728	0.00243861
muscle cell proliferation	geneontology_Biological_Process_noRedundant	182	24	10.9896	2.18388	0.00352589
protein localization to cytoskeleton	geneontology_Biological_Process_noRedundant	53	11	3.20028	3.4372	0.00369695
regulation of protein serine/threonine kinase activity	geneontology_Biological_Process_noRedundant	497	50	30.0101	1.6661	0.00369695
mismatch repair	geneontology_Biological_Process_noRedundant	30	8	1.81148	4.41629	0.00414952
protein serine/threonine kinase activity	geneontology_Molecular_Function_noRedundant	449	46	27.1118	1.69668	0.00425701
Nucleotide Excision Repair	pathway_Reactome	111	17	6.70246	2.53638	0.00468029
PRC2 methylates histones and DNA	pathway_Reactome	73	13	4.40793	2.94923	0.00516491
response to endoplasmic reticulum stress	geneontology_Biological_Process_noRedundant	268	31	16.1825	1.91565	0.00521529
Activation of NIMA Kinases NEK9, NEK6, NEK7	pathway_Reactome	7	4	0.422678	9.46347	0.00532834
establishment of organelle localization	geneontology_Biological_Process_noRedundant	494	49	29.829	1.6427	0.00568864
unfolded protein response; ER stress	community-contributed_Hallmark50	113	17	6.82323	2.49149	0.00568864
Pre-NOTCH Transcription and Translation	pathway_Reactome	93	15	5.61558	2.67114	0.00569492
DNA methylation	pathway_Reactome	65	12	3.92487	3.05743	0.0059567
Dual incision in TC-NER	pathway_Reactome	66	12	3.98525	3.0111	0.00686114
Cyclin A:Cdk2-associated events at S phase entry	pathway_Reactome	85	14	5.13252	2.72771	0.00695438
developmental maturation	geneontology_Biological_Process_noRedundant	273	31	16.4844	1.88056	0.00695438
Rev-mediated nuclear export of HIV RNA	pathway_Reactome	33	8	1.99262	4.01481	0.00797133
Bladder cancer	pathway_KEGG	41	9	2.47569	3.63536	0.00805371
Prostate cancer	pathway_KEGG	97	15	5.85711	2.56099	0.00875299
structural constituent of nuclear pore	geneontology_Molecular_Function_noRedundant	26	7	1.56995	4.45875	0.00875299
intercellular bridge	geneontology_Cellular_Component_noRedundant	59	11	3.56257	3.08766	0.00906841
spindle localization	geneontology_Biological_Process_noRedundant	42	9	2.53607	3.5488	0.00956681

## Sheet: DHT vs Veh DE genes
gene_id	log(FoldChange)	log(CountsPerMillion)	False Discovery Rate
MICAL1	1.50039	8.01175	7.40963e-85
SLC41A1	1.30035	8.6663	9.13564e-73
FKBP5	1.3327	9.75228	4.47524e-71
SMS	1.15728	8.55807	1.76949e-70
NUSAP1	-1.26706	6.98458	1.31924e-68
RRM2	-1.27669	7.01851	2.13634e-67
TPX2	-1.21605	7.4098	4.6405e-66
TYMS	-1.18347	6.87541	1.68831e-65
ACSL3	1.3599	9.58263	1.68831e-65
FEN1	-1.16776	6.85617	1.24532e-64
KIFC1	-1.3823	6.00093	1.39319e-63
SPAG5	-1.01596	7.37859	3.19936e-63
MCM4	-1.20808	7.06261	3.23671e-62
STEAP4	3.7405	4.75751	1.82513e-61
MCM7	-1.06535	8.22691	2.54309e-61
CDCA5	-1.28337	6.23812	1.53453e-59
TMPRSS2	1.03481	10.0786	4.73914e-58
CDC20	-1.14647	7.06685	2.15634e-57
KIF20A	-1.16897	6.49519	8.65634e-56
CHRNA2	1.32837	7.19293	7.1529e-53
NDRG1	1.02386	8.62771	1.94332e-52
KIF2C	-1.24228	5.98108	1.32979e-50
PRC1	-1.1647	6.87881	3.81722e-50
LMNB1	-1.0847	7.04996	3.10161e-49
TCF19	-1.29178	6.25212	6.53533e-49
KRT8	1.04588	10.9134	1.4774e-48
UGT2B28	2.15173	4.73845	3.5763e-48
FANCI	-1.08779	6.62416	4.06644e-48
MCM2	-1.21199	7.37005	7.14145e-48
E2F1	-1.17503	5.99634	2.93937e-47
HJURP	-1.32201	5.88876	1.01181e-46
HMGB2	-1.16852	7.56376	5.68128e-46
PLK1	-1.02222	7.17512	9.08443e-46
FAM83D	-1.20972	5.83842	8.39126e-44
CDC6	-1.12952	5.94521	1.68971e-43
ASF1B	-1.25257	5.73544	1.86767e-42
CIT	-1.30978	5.06276	8.04494e-42
NDC80	-1.35382	5.5581	8.90365e-42
MCM3	-1.03623	7.01535	1.12728e-41
UGT2B11	1.51894	6.11902	4.22161e-40
NCAPG	-1.16227	5.91712	7.9699e-40
CBWD1	1.06067	7.4923	1.21775e-39
ESPL1	-1.37699	5.49489	1.51061e-39
ST6GALNAC1	1.03525	6.46563	2.25468e-39
MYBL2	-1.03923	7.5059	5.09484e-39
GINS1	-1.21617	5.04366	7.92213e-39
CCNB2	-1.08107	6.09818	1.06633e-38
CDCA8	-1.147	5.40947	1.08919e-38
CDK1	-1.1056	6.77637	2.64164e-38
PCNA	-1.04151	7.31658	2.64164e-38
UBE2C	-1.25634	6.16726	3.76039e-38
NCAPH	-1.1707	5.35056	4.25285e-38
MLF1IP	-1.12605	5.88366	8.36898e-38
POLA2	-1.07986	5.85715	1.37145e-37
F5	1.19332	6.90531	1.43734e-37
TCOF1	-1.06926	6.93604	5.56045e-37
DTL	-1.46799	4.61236	3.49816e-36
GNMT	1.21948	6.16369	4.36141e-36
ORC6	-1.41043	4.68343	1.54449e-35
TMPO	-1.12552	6.68305	1.84104e-35
FANCD2	-1.16644	5.64696	2.3236e-35
RECQL4	-1.0609	6.25735	7.4918e-35
TOP2A	-1.40947	6.15917	7.71366e-35
MKI67	-1.19786	7.76896	9.9686e-35
ORM1	2.68578	3.58417	1.04218e-34
PGC	1.43747	5.09738	1.2274e-34
RACGAP1	-1.06619	6.0473	1.33628e-34
ADAM7	1.02902	5.26588	2.51007e-34
MELK	-1.21792	5.57669	2.9467e-34
CCNF	-1.04616	6.00093	3.46639e-34
BUB1B	-1.24551	5.73879	5.04039e-34
CADPS2	1.36366	5.62709	1.08722e-33
H2AFX	-1.03003	8.45911	1.99663e-33
TK1	-1.06191	7.31927	1.19765e-32
MCM5	-1.07627	6.75905	3.49799e-32
CHAF1A	-1.00718	6.47708	1.28569e-31
CENPF	-1.15946	7.1468	2.85353e-31
RAD54L	-1.33744	5.04554	4.16383e-31
CCNA2	-1.22092	5.64352	4.51363e-31
CAMK2N1	-1.13657	5.61647	6.61361e-31
KNTC1	-1.20081	4.96522	1.05466e-30
CDCA7L	-1.05264	4.925	1.55347e-30
WIPI1	1.39327	5.32072	1.98555e-30
CDC45	-1.26503	5.34492	5.22808e-30
GTSE1	-1.00121	5.2991	7.24791e-30
WDHD1	-1.09878	4.7634	1.06307e-29
MAF	1.50888	5.57517	1.06307e-29
TARP	1.38834	4.39486	3.35407e-29
KIF23	-1.15958	4.68597	8.11087e-29
DIAPH3	-1.24199	4.25633	1.15429e-28
PBK	-1.1895	5.3525	2.38407e-28
CLSPN	-1.32154	4.9745	6.86369e-28
UHRF1	-1.24869	4.82784	1.57676e-27
DDB2	-1.1311	5.02167	3.11818e-27
TONSL	-1.04372	6.54392	3.46437e-27
PKMYT1	-1.16667	5.97054	8.19824e-27
SMC4	-1.09011	6.40363	9.18427e-27
AURKA	-1.05393	5.78868	1.0116e-26
KIF15	-1.54313	3.95521	1.85248e-26
BRCA1	-1.32938	5.21057	1.0251e-25
CDCA3	-1.09271	5.89387	1.09611e-25
ZNF812	1.18892	4.64877	1.42445e-25
MCM10	-1.39635	4.855	1.62963e-25
RFC4	-1.03248	5.34325	2.17046e-25
C21orf58	-1.02692	4.78593	2.63914e-25
CDT1	-1.08162	5.61706	5.55273e-25
C9orf100	-1.11235	4.94456	6.90186e-25
PSRC1	-1.00039	5.13927	1.85233e-24
CEP55	-1.16941	4.9977	3.87043e-24
EXO1	-1.36995	4.09459	9.45431e-24
BUB1	-1.08608	5.32055	1.56102e-23
HMMR	-1.07546	5.9231	1.5867e-23
NEK2	-1.2653	4.64861	9.65711e-23
ORM2	2.27791	3.45897	1.77859e-22
PRKCA	1.12229	5.38477	1.88813e-22
CDCA2	-1.19934	4.81712	3.6427e-22
SHCBP1	-1.21918	4.72046	5.57395e-22
SKA3	-1.19007	4.58533	5.98618e-22
ANLN	-1.15084	5.60831	1.89855e-21
AURKB	-1.10044	5.5252	3.19509e-21
NUF2	-1.2725	4.65125	4.77621e-21
GINS4	-1.29491	4.41012	8.81254e-21
POLQ	-1.45569	4.65549	9.52296e-21
KIF18B	-1.24701	4.83028	1.5707e-20
CENPE	-1.15521	5.41686	1.7271e-20
DLGAP5	-1.12252	5.72649	2.02618e-20
KIF11	-1.24269	5.18122	6.57092e-20
SOCS2	1.29887	4.8235	9.72086e-20
UGT2B15	-1.0213	5.06843	1.78021e-19
CDKN2C	-1.02241	5.01892	3.40693e-19
TUBA3D	1.15463	4.53744	6.69902e-19
RFC5	-1.06755	4.94917	9.32937e-19
WDR62	-1.05034	5.58625	1.09809e-18
E2F2	-1.23445	3.75546	1.49137e-18
CDC7	-1.00613	4.59556	6.89703e-18
ORC1	-1.19596	4.35287	7.96583e-18
LAT2	1.80841	3.49434	8.15247e-18
BCHE	-1.00441	4.92801	8.49806e-18
KIF24	-1.36447	3.85893	9.19934e-18
TMEM194A	-1.07667	4.54799	9.88495e-18
SKA1	-1.24075	4.03634	2.18032e-17
DEPDC1B	-1.1672	4.37318	2.41516e-17
GINS2	-1.02608	4.9223	2.86577e-17
PSMC3IP	-1.06282	4.63197	2.98038e-17
CDCA4	-1.0423	4.61072	4.43261e-17
C1orf112	-1.11931	4.1747	1.05359e-16
EME1	-1.26083	4.31473	1.42263e-16
CDC25C	-1.12305	4.29044	1.83996e-16
SPC24	-1.05033	4.33688	2.84603e-16
WDR76	-1.40378	3.18224	2.95399e-16
AFF3	1.02549	5.10186	3.24613e-16
SGOL2	-1.1287	4.12656	4.31222e-16
RAD51	-1.07935	3.75698	7.20911e-16
SGOL1	-1.285	3.47534	1.16524e-15
KIF20B	-1.15605	4.10426	1.18986e-15
PLK4	-1.37775	3.95685	1.25729e-15
CEP78	-1.16272	4.11711	1.41262e-15
TTK	-1.24649	4.25663	1.90493e-15
OIP5	-1.14958	3.85321	3.41166e-15
INPP4B	1.03797	4.73724	3.58073e-15
BLM	-1.44642	3.36682	4.26775e-15
KIF14	-1.36197	3.70098	5.78914e-15
RFC3	-1.18466	4.30218	7.27217e-15
C15orf42	-1.24883	4.01045	7.90117e-15
GPSM2	-1.13496	4.15815	1.07047e-14
PAQR6	1.09006	4.49522	1.15865e-14
E2F8	-1.45672	3.39273	1.22156e-14
BRCA2	-1.41478	3.11286	1.39908e-14
CKAP2L	-1.37663	3.4972	1.52576e-14
DEPDC1	-1.08531	5.06165	1.61994e-14
POLD3	-1.01666	4.31587	2.40459e-14
FBXO5	-1.19666	3.9192	3.68883e-14
PRIM1	-1.21125	3.86207	5.92414e-14
CENPA	-1.16333	3.46097	6.43429e-14
NRM	-1.03433	4.31834	6.45341e-14
SLITRK3	-1.02532	3.98406	1.0098e-13
ARHGAP11A	-1.09129	5.05234	1.73049e-13
GSG2	-1.15996	3.3645	2.04091e-13
CSGALNACT1	1.46746	3.57096	3.22859e-13
XRCC2	-1.3023	3.10956	3.42244e-13
RAD51AP1	-1.15768	3.85832	8.25031e-13
ASPM	-1.4306	4.2794	8.31058e-13
NEIL3	-1.23068	3.26471	1.27844e-12
MYBPC1	1.50973	2.56647	1.48185e-12
HAUS8	-1.02802	3.8272	2.10596e-12
ESCO2	-1.45165	3.67805	2.44088e-12
ARMC12	1.37968	3.11803	3.00065e-12
ANO7	1.11912	4.18599	7.2261e-12
SH3D21	1.28262	3.67116	1.68868e-11
B3GALT4	1.18262	3.72029	2.56782e-11
LOC100128191	-1.10586	3.50886	2.7561e-11
TRAIP	-1.07542	3.81743	3.64041e-11
CASC5	-1.26326	3.66818	9.28045e-11
NAV3	-1.30885	2.30798	1.75354e-10
SPC25	-1.07155	3.73769	1.84077e-10
CENPI	-1.10423	2.93283	1.86329e-10
BRIP1	-1.41776	2.81723	4.93875e-10
HPGD	1.18932	3.5465	5.73887e-10
MND1	-1.27578	3.30766	6.54995e-10
FAM54A	-1.55824	2.32825	6.99764e-10
MNS1	-1.09502	3.74948	7.72838e-10
SLC2A3	1.63505	3.21207	8.47268e-10
FLT4	-1.7364	1.27519	9.3143e-10
FIGNL1	-1.01857	4.27773	1.12771e-09
CEP128	-1.24395	3.0355	1.16578e-09
E2F7	-1.58824	2.94201	1.23064e-09
GSTCD	-1.03503	3.70687	1.32375e-09
SPTB	1.78942	2.14788	1.57975e-09
DMBX1	-1.30436	2.55599	1.73171e-09
C1orf135	-1.33165	2.32758	1.86202e-09
HELLS	-1.53223	3.10094	1.88507e-09
SPOCK1	1.42442	2.37815	2.47007e-09
KIF18A	-1.30277	2.83009	3.87642e-09
SNCG	1.54007	1.7398	4.35027e-09
ATAD5	-1.30778	2.25138	4.35875e-09
LIN9	-1.27168	2.86329	4.74823e-09
CCNE2	-1.11895	3.64754	6.30996e-09
MMS22L	-1.29335	3.0002	7.56543e-09
TLL1	-1.43159	1.8764	8.08292e-09
ZNF367	-1.26754	3.38049	8.68847e-09
TTN	1.07795	3.77571	1.00706e-08
PLCH1	-1.60649	1.62739	1.72725e-08
ZNF726	-1.51561	1.31438	2.01332e-08
NPPC	1.45504	2.59982	3.35081e-08
RTTN	-1.08787	2.65689	1.15889e-07
CENPQ	-1.09655	2.83203	2.34113e-07
CCDC141	1.18994	4.32455	2.43559e-07
PARPBP	-1.0267	3.61858	2.47296e-07
C5orf34	-1.24434	2.08656	5.77148e-07
RDM1	-1.23917	2.14112	7.02186e-07
C4orf46	-1.09017	3.18487	8.0364e-07
RTKN2	-1.08436	2.71619	8.17126e-07
TERT	-1.04564	1.97142	8.52285e-07
MYL9	1.04481	2.49094	9.36585e-07
C17orf53	-1.05357	2.65899	1.02337e-06
EPS8L1	1.48766	2.58746	1.15952e-06
LOC144481	2.23907	1.2402	1.35699e-06
FAM72B	-1.00685	2.32737	1.7557e-06
DKFZP586I1420	-1.20672	1.7674	1.75773e-06
C1QTNF9B-AS1	1.10073	2.92272	1.78149e-06
CCDC150	-1.68177	1.32368	1.93379e-06
DNA2	-1.07637	3.40573	2.12165e-06
C18orf54	-1.37064	2.27838	2.26624e-06
LOC100288637	-1.25103	2.7873	2.35633e-06
RBL1	-1.17563	3.15015	3.66887e-06
C4orf21	-1.11661	2.54055	7.00729e-06
FANCB	-1.22628	1.26642	7.57886e-06
TMEM92	1.37566	1.42457	1.15337e-05
SLC22A1	1.20133	1.53108	1.40733e-05
FAM72A	-1.14168	1.9844	1.75329e-05
HIST1H1E	1.76312	1.35593	1.86944e-05
FAM81A	-1.05907	2.20162	2.33759e-05
WWTR1	1.05897	2.20958	2.73588e-05
CENPK	-1.01082	2.91818	3.00917e-05
AKAP12	1.10064	2.86387	3.62125e-05
SCARA3	-1.17827	1.78656	6.32711e-05
POLE2	-1.12344	2.88688	6.46607e-05
TG	1.61892	1.63879	7.99714e-05
ZNF519	-1.09469	1.25217	8.71069e-05
BAI2	-1.04187	2.21014	9.43634e-05
AMACR	1.09784	2.70454	0.000114342
BRDT	-1.30824	1.22701	0.000165963
LEF1	-1.31681	1.0767	0.000286092
TGM3	-1.13365	1.06323	0.000290264
MTBP	-1.01201	1.69832	0.000318661
DOCK8	1.21478	2.07942	0.000327408
LGI2	-1.23654	0.985462	0.000328604
CNIH2	-1.14487	1.72474	0.000470897
FAM83E	1.04588	2.0246	0.000587836
RIN2	-1.02774	1.54823	0.000610177
BORA	-1.08328	2.17665	0.000626956
TUBA3E	1.05869	2.24231	0.00067807
KCNG3	1.0957	1.0724	0.00105049
MIR29C	1.25285	1.51763	0.0011162
LOC100507634	1.07031	1.3051	0.00112019
BCL2	-1.31481	1.09301	0.00113895
ELOVL2	1.37634	1.35236	0.00116643
MYBL1	-1.18515	1.13249	0.00122097
BEST1	-1.11194	1.71097	0.00125753
LOC100128361	-1.14282	2.14019	0.00134785
TNS4	1.09081	1.83013	0.00149612
SLC38A4	1.05292	1.57407	0.00325786
ANTXR1	-1.00703	1.10357	0.00468374
FAM189A2	1.08503	1.35134	0.0115358
REP15	1.132	1.16051	0.0203514

## Sheet: DHT vs Veh pathways
Description	Database	Size	Overlap	Expect	EnrichmentRatio	False Discovery Rate
Cell Cycle	pathway_Reactome	641	97	9.37843	10.3429	0
Cell Cycle, Mitotic	pathway_Reactome	536	85	7.84218	10.8388	0
mitotic cell cycle phase transition	geneontology_Biological_Process_noRedundant	487	66	7.12526	9.26282	0
organelle fission	geneontology_Biological_Process_noRedundant	459	63	6.7156	9.38115	0
M Phase	pathway_Reactome	393	40	5.74996	6.95658	0
regulation of cell cycle phase transition	geneontology_Biological_Process_noRedundant	386	47	5.64754	8.32221	0
positive regulation of cell cycle	geneontology_Biological_Process_noRedundant	374	43	5.47197	7.85823	0
chromosomal region	geneontology_Cellular_Component_noRedundant	331	48	4.84284	9.91154	0
spindle	geneontology_Cellular_Component_noRedundant	328	43	4.79894	8.9603	0
chromosome segregation	geneontology_Biological_Process_noRedundant	312	51	4.56485	11.1723	0
Cell Cycle Checkpoints	pathway_Reactome	293	49	4.28686	11.4303	0
negative regulation of cell cycle process	geneontology_Biological_Process_noRedundant	278	33	4.0674	8.11329	0
DNA recombination	geneontology_Biological_Process_noRedundant	273	30	3.99424	7.51081	0
DNA replication	geneontology_Biological_Process_noRedundant	268	49	3.92109	12.4965	0
negative regulation of mitotic cell cycle	geneontology_Biological_Process_noRedundant	256	29	3.74552	7.74259	0
meiotic cell cycle	geneontology_Biological_Process_noRedundant	248	35	3.62847	9.64594	0
cell cycle G1/S phase transition	geneontology_Biological_Process_noRedundant	247	35	3.61384	9.68499	0
DNA conformation change	geneontology_Biological_Process_noRedundant	245	33	3.58458	9.20611	0
condensed chromosome	geneontology_Cellular_Component_noRedundant	223	35	3.2627	10.7273	0
cell cycle checkpoint	geneontology_Biological_Process_noRedundant	216	31	3.16028	9.80926	0
cell cycle G2/M phase transition	geneontology_Biological_Process_noRedundant	213	30	3.11639	9.62653	0
Mitotic Metaphase and Anaphase	pathway_Reactome	200	27	2.92619	9.22703	0
cell cycle progression: mitotic spindle assembly	community-contributed_Hallmark50	200	28	2.92619	9.56877	0
cell cycle progression: E2F targets	community-contributed_Hallmark50	200	56	2.92619	19.1375	0
Mitotic Anaphase	pathway_Reactome	199	26	2.91155	8.92994	0
cell cycle progression: G2/M checkpoint	community-contributed_Hallmark50	199	56	2.91155	19.2337	0
Mitotic Prometaphase	pathway_Reactome	198	31	2.89692	10.701	0
spindle organization	geneontology_Biological_Process_noRedundant	175	26	2.56041	10.1546	0
G2/M Checkpoints	pathway_Reactome	168	26	2.458	10.5777	0
S Phase	pathway_Reactome	161	30	2.35558	12.7357	0
Mitotic G1-G1/S phases	pathway_Reactome	149	30	2.18001	13.7614	0
RHO GTPases Activate Formins	pathway_Reactome	138	22	2.01907	10.8961	0
microtubule cytoskeleton organization involved in mitosis	geneontology_Biological_Process_noRedundant	132	24	1.93128	12.427	0
G1/S Transition	pathway_Reactome	131	26	1.91665	13.5653	0
DNA Replication	pathway_Reactome	127	30	1.85813	16.1453	0
Cell cycle	pathway_KEGG	124	27	1.81424	14.8823	0
Resolution of Sister Chromatid Cohesion	pathway_Reactome	124	24	1.81424	13.2287	0
Cell Cycle	pathway_Wikipathway_cancer	120	26	1.75571	14.8088	0
Synthesis of DNA	pathway_Reactome	119	26	1.74108	14.9333	0
Mitotic Spindle Checkpoint	pathway_Reactome	112	21	1.63866	12.8153	0
Amplification of signal from the kinetochores	pathway_Reactome	96	20	1.40457	14.2392	0
Amplification of signal from unattached kinetochores via a MAD2 inhibitory signal	pathway_Reactome	96	20	1.40457	14.2392	0
Retinoblastoma Gene in Cancer	pathway_Wikipathway_cancer	87	27	1.27289	21.2116	0
replication fork	geneontology_Cellular_Component_noRedundant	69	19	1.00953	18.8206	0
G1 to S cell cycle control	pathway_Wikipathway_cancer	64	17	0.936379	18.155	0
Activation of ATR in response to replication stress	pathway_Reactome	37	16	0.541344	29.556	0
DNA replication	pathway_KEGG	36	15	0.526713	28.4785	0
Activation of the pre-replicative complex	pathway_Reactome	33	15	0.482821	31.0674	0
DNA strand elongation	pathway_Reactome	32	18	0.46819	38.446	0
Activation of E2F1 target genes at G1/S	pathway_Reactome	28	13	0.409666	31.7332	0
G1/S-Specific Transcription	pathway_Reactome	28	13	0.409666	31.7332	0
double-strand break repair	geneontology_Biological_Process_noRedundant	218	26	3.18954	8.15164	1.4877e-14
Separation of Sister Chromatids	pathway_Reactome	188	24	2.75061	8.72532	2.91926e-14
microtubule	geneontology_Cellular_Component_noRedundant	402	33	5.88163	5.61069	5.0141e-14
Homology Directed Repair	pathway_Reactome	138	21	2.01907	10.4008	5.62621e-14
chromosome localization	geneontology_Biological_Process_noRedundant	78	17	1.14121	14.8964	6.90717e-14
HDR through Homologous Recombination (HRR)	pathway_Reactome	67	16	0.980272	16.322	9.50039e-14
DNA IR-damage and cellular response via ATR	pathway_Wikipathway_cancer	80	17	1.17047	14.524	1.00035e-13
catalytic activity, acting on DNA	geneontology_Molecular_Function_noRedundant	184	23	2.69209	8.54355	1.83567e-13
DNA Replication Pre-Initiation	pathway_Reactome	85	17	1.24363	13.6697	2.83655e-13
Unwinding of DNA	pathway_Reactome	12	9	0.175571	51.2613	3.17051e-13
midbody	geneontology_Cellular_Component_noRedundant	171	22	2.50189	8.79336	3.99279e-13
RHO GTPase Effectors	pathway_Reactome	316	28	4.62337	6.05618	1.16654e-12
Chromosome Maintenance	pathway_Reactome	110	18	1.6094	11.1843	1.65599e-12
DNA Double-Strand Break Repair	pathway_Reactome	166	21	2.42873	8.64648	2.2375e-12
HDR through Homologous Recombination (HRR) or Single Strand Annealing (SSA)	pathway_Reactome	132	19	1.93128	9.83802	3.42847e-12
cytokinesis	geneontology_Biological_Process_noRedundant	159	20	2.32632	8.59728	9.98757e-12
Extension of Telomeres	pathway_Reactome	30	11	0.438928	25.0611	1.15017e-11
regulation of DNA metabolic process	geneontology_Biological_Process_noRedundant	405	30	5.92553	5.06284	1.35325e-11
Signaling by Rho GTPases	pathway_Reactome	444	31	6.49613	4.77207	2.5015e-11
Homologous DNA Pairing and Strand Exchange	pathway_Reactome	42	12	0.614499	19.5281	2.70216e-11
Telomere C-strand (Lagging Strand) Synthesis	pathway_Reactome	24	10	0.351142	28.4785	2.96441e-11
DNA Repair	pathway_Reactome	316	26	4.62337	5.6236	5.06551e-11
regulation of cell division	geneontology_Biological_Process_noRedundant	158	19	2.31169	8.21911	8.39673e-11
G0 and Early G1	pathway_Reactome	27	10	0.395035	25.3142	1.17789e-10
Lagging Strand Synthesis	pathway_Reactome	20	9	0.292619	30.7568	1.77435e-10
telomere organization	geneontology_Biological_Process_noRedundant	146	18	2.13612	8.42651	2.05578e-10
Presynaptic phase of homologous DNA pairing and strand exchange	pathway_Reactome	39	11	0.570606	19.2777	2.73905e-10
tubulin binding	geneontology_Molecular_Function_noRedundant	321	25	4.69653	5.32308	4.34127e-10
Mitotic G2-G2/M phases	pathway_Reactome	196	20	2.86766	6.97432	4.34127e-10
protein localization to chromosome	geneontology_Biological_Process_noRedundant	81	14	1.18511	11.8133	4.65948e-10
Resolution of D-loop Structures through Holliday Junction Intermediates	pathway_Reactome	33	10	0.482821	20.7116	1.09445e-09
DNA strand elongation	geneontology_Biological_Process_noRedundant	24	9	0.351142	25.6306	1.20184e-09
Kinesins	pathway_Reactome	57	12	0.833963	14.3891	1.20331e-09
Resolution of D-Loop Structures	pathway_Reactome	34	10	0.497452	20.1025	1.47668e-09
Resolution of D-loop Structures through Synthesis-Dependent Strand Annealing (SDSA)	pathway_Reactome	26	9	0.380404	23.659	2.70206e-09
G2/M Transition	pathway_Reactome	194	19	2.8384	6.69391	2.74752e-09
ATPase activity	geneontology_Molecular_Function_noRedundant	438	27	6.40835	4.21326	1.18036e-08
DNA biosynthetic process	geneontology_Biological_Process_noRedundant	188	18	2.75061	6.54399	1.25161e-08
kinetochore organization	geneontology_Biological_Process_noRedundant	21	8	0.30725	26.0375	1.25161e-08
Polymerase switching on the C-strand of the telomere	pathway_Reactome	14	7	0.204833	34.1742	1.55181e-08
Polymerase switching	pathway_Reactome	14	7	0.204833	34.1742	1.55181e-08
Leading Strand Synthesis	pathway_Reactome	14	7	0.204833	34.1742	1.55181e-08
protein-DNA complex subunit organization	geneontology_Biological_Process_noRedundant	242	20	3.54068	5.64862	1.67959e-08
microtubule associated complex	geneontology_Cellular_Component_noRedundant	148	16	2.16538	7.38901	1.94302e-08
regulation of chromosome organization	geneontology_Biological_Process_noRedundant	329	23	4.81358	4.77815	2.16068e-08
Transcriptional Regulation by TP53	pathway_Reactome	365	24	5.34029	4.49414	3.06513e-08
Polo-like kinase mediated events	pathway_Reactome	16	7	0.234095	29.9024	4.78756e-08
TP53 Regulates Transcription of Cell Cycle Genes	pathway_Reactome	49	10	0.716916	13.9486	6.55534e-08
HDR through Single Strand Annealing (SSA)	pathway_Reactome	37	9	0.541344	16.6253	8.04152e-08
Telomere Maintenance	pathway_Reactome	82	12	1.19974	10.0022	8.48805e-08
Assembly of the pre-replicative complex	pathway_Reactome	68	11	0.994903	11.0564	1.31881e-07
establishment of organelle localization	geneontology_Biological_Process_noRedundant	494	27	7.22768	3.73564	1.38915e-07
single-stranded DNA binding	geneontology_Molecular_Function_noRedundant	107	13	1.56551	8.30401	1.8287e-07
helicase activity	geneontology_Molecular_Function_noRedundant	150	15	2.19464	6.83484	1.8287e-07
DNA IR-Double Strand Breaks (DSBs) and cellular response via ATM	pathway_Wikipathway_cancer	55	10	0.804701	12.427	2.01133e-07
Homologous recombination	pathway_KEGG	41	9	0.599868	15.0033	2.01133e-07
Switching of origins to a post-replicative state	pathway_Reactome	90	12	1.31678	9.11311	2.36681e-07
signal transduction in response to DNA damage	geneontology_Biological_Process_noRedundant	131	14	1.91665	7.3044	2.43178e-07
regulation of microtubule-based process	geneontology_Biological_Process_noRedundant	204	17	2.98471	5.6957	2.67915e-07
Regulation of TP53 Activity through Phosphorylation	pathway_Reactome	92	12	1.34605	8.915	2.97281e-07
PCNA-Dependent Long Patch Base Excision Repair	pathway_Reactome	21	7	0.30725	22.7828	4.00004e-07
regulation of cyclin-dependent protein kinase activity	geneontology_Biological_Process_noRedundant	96	12	1.40457	8.54355	4.77467e-07
protein-DNA complex	geneontology_Cellular_Component_noRedundant	163	15	2.38484	6.28973	5.25438e-07
COPI-dependent Golgi-to-ER retrograde traffic	pathway_Reactome	97	12	1.4192	8.45547	5.28534e-07
Removal of the Flap Intermediate	pathway_Reactome	14	6	0.204833	29.2922	7.5431e-07
androgen response	community-contributed_Hallmark50	101	12	1.47772	8.1206	8.2502e-07
Processive synthesis on the lagging strand	pathway_Reactome	15	6	0.219464	27.3393	1.22078e-06
DNA Damage Response	pathway_Wikipathway_cancer	68	10	0.994903	10.0512	1.5127e-06
damaged DNA binding	geneontology_Molecular_Function_noRedundant	69	10	1.00953	9.90556	1.73203e-06
Transcription of E2F targets under negative control by p107 (RBL1) and p130 (RBL2) in complex with HDAC1	pathway_Reactome	16	6	0.234095	25.6306	1.88155e-06
Resolution of AP sites via the multiple-nucleotide patch replacement pathway	pathway_Reactome	26	7	0.380404	18.4015	1.95162e-06
Orc1 removal from chromatin	pathway_Reactome	71	10	1.0388	9.62653	2.23264e-06
Fanconi anemia pathway	pathway_KEGG	54	9	0.79007	11.3914	2.23264e-06
microtubule organizing center organization	geneontology_Biological_Process_noRedundant	134	13	1.96054	6.63081	2.35148e-06
signal transduction by p53 class mediator	geneontology_Biological_Process_noRedundant	218	16	3.18954	5.01639	3.81226e-06
G2/M DNA damage checkpoint	pathway_Reactome	95	11	1.38994	7.91402	3.81226e-06
Factors involved in megakaryocyte development and platelet production	pathway_Reactome	166	14	2.42873	5.76432	4.23461e-06
Processing of DNA double-strand break ends	pathway_Reactome	98	11	1.43383	7.67175	5.18187e-06
Transcription of E2F targets under negative control by DREAM complex	pathway_Reactome	19	6	0.277988	21.5837	5.71889e-06
Recognition of DNA damage by PCNA-containing replication complex	pathway_Reactome	31	7	0.453559	15.4335	6.8262e-06
Condensation of Prometaphase Chromosomes	pathway_Reactome	11	5	0.16094	31.0674	7.24913e-06
CDC6 association with the ORC:origin complex	pathway_Reactome	11	5	0.16094	31.0674	7.24913e-06
chromatin assembly or disassembly	geneontology_Biological_Process_noRedundant	155	13	2.26779	5.73244	1.20674e-05
APC/C-mediated degradation of cell cycle proteins	pathway_Reactome	86	10	1.25826	7.94748	1.27368e-05
Regulation of mitotic cell cycle	pathway_Reactome	86	10	1.25826	7.94748	1.27368e-05
Golgi-to-ER retrograde transport	pathway_Reactome	131	12	1.91665	6.26092	1.27368e-05
E2F mediated regulation of DNA replication	pathway_Reactome	22	6	0.32188	18.6405	1.41768e-05
DNA Mismatch Repair	pathway_Wikipathway_cancer	22	6	0.32188	18.6405	1.41768e-05
negative regulation of organelle organization	geneontology_Biological_Process_noRedundant	371	20	5.42807	3.68455	1.44819e-05
anatomical structure homeostasis	geneontology_Biological_Process_noRedundant	408	21	5.96942	3.51793	1.58411e-05
Phosphorylation of Emi1	pathway_Reactome	6	4	0.0877856	45.5656	1.60818e-05
Regulation of TP53 Activity	pathway_Reactome	160	13	2.34095	5.5533	1.62852e-05
postreplication repair	geneontology_Biological_Process_noRedundant	51	8	0.746177	10.7213	1.66595e-05
motor activity	geneontology_Molecular_Function_noRedundant	135	12	1.97518	6.07541	1.66595e-05
Mismatch repair	pathway_KEGG	23	6	0.336511	17.83	1.80381e-05
AURKA Activation by TPX2	pathway_Reactome	73	9	1.06806	8.42651	2.70036e-05
TP53 Regulates Transcription of Genes Involved in G1 Cell Cycle Arrest	pathway_Reactome	14	5	0.204833	24.4101	2.72316e-05
Cyclin A/B1/B2 associated events during G2/M transition	pathway_Reactome	25	6	0.365773	16.4036	3.00554e-05
Gap-filling DNA repair synthesis and ligation in GG-NER	pathway_Reactome	25	6	0.365773	16.4036	3.00554e-05
Base Excision Repair	pathway_Reactome	39	7	0.570606	12.2677	3.11456e-05
Resolution of Abasic Sites (AP sites)	pathway_Reactome	39	7	0.570606	12.2677	3.11456e-05
Regulation of sister chromatid separation at the metaphase-anaphase transition	pathway_Wikipathway_cancer	15	5	0.219464	22.7828	3.90417e-05
regulation of response to DNA damage stimulus	geneontology_Biological_Process_noRedundant	203	14	2.97008	4.71368	4.05168e-05
Dual Incision in GG-NER	pathway_Reactome	41	7	0.599868	11.6692	4.35453e-05
Oocyte meiosis	pathway_KEGG	124	11	1.81424	6.06316	4.63172e-05
microtubule organizing center part	geneontology_Cellular_Component_noRedundant	178	13	2.60431	4.99173	4.95125e-05
female gamete generation	geneontology_Biological_Process_noRedundant	133	11	1.94591	5.65287	9.04221e-05
microtubule polymerization or depolymerization	geneontology_Biological_Process_noRedundant	108	10	1.58014	6.32855	9.04221e-05
TP53 Regulates Transcription of Genes Involved in G2 Cell Cycle Arrest	pathway_Reactome	18	5	0.263357	18.9857	0.000102759
CENP-A containing chromatin organization	geneontology_Biological_Process_noRedundant	31	6	0.453559	13.2287	0.000108163
Nucleotide excision repair	pathway_KEGG	47	7	0.687654	10.1795	0.000108164
Regulation of PLK1 Activity at G2/M Transition	pathway_Reactome	88	9	1.28752	6.99017	0.000118477
Termination of translesion DNA synthesis	pathway_Reactome	32	6	0.46819	12.8153	0.000129098
DNA Damage Bypass	pathway_Reactome	49	7	0.716916	9.76405	0.000141486
Generic Transcription Pathway	pathway_Reactome	1169	37	17.1036	2.16329	0.000147607
Removal of the Flap Intermediate from the C-strand	pathway_Reactome	10	4	0.146309	27.3393	0.000182787
microtubule-based movement	geneontology_Biological_Process_noRedundant	271	15	3.96498	3.78312	0.000236148
DNA repair	community-contributed_Hallmark50	150	11	2.19464	5.01221	0.000269646
Processive synthesis on the C-strand of the telomere	pathway_Reactome	11	4	0.16094	24.8539	0.000278928
Translesion synthesis by Y family DNA polymerases bypasses lesions on DNA template	pathway_Reactome	39	6	0.570606	10.5151	0.000406804
DNA damage response, detection of DNA damage	geneontology_Biological_Process_noRedundant	39	6	0.570606	10.5151	0.000406804
DNA secondary structure binding	geneontology_Molecular_Function_noRedundant	24	5	0.351142	14.2392	0.000438806
ATM Signaling Pathway	pathway_Wikipathway_cancer	40	6	0.585237	10.2523	0.000467344
intercellular bridge	geneontology_Cellular_Component_noRedundant	59	7	0.863225	8.10913	0.000467893
response to radiation	geneontology_Biological_Process_noRedundant	443	19	6.4815	2.93142	0.000585474
sperm development and male fertility	community-contributed_Hallmark50	135	10	1.97518	5.06284	0.000585474
G2/M DNA replication checkpoint	pathway_Reactome	5	3	0.0731546	41.009	0.000592557
spindle localization	geneontology_Biological_Process_noRedundant	42	6	0.614499	9.76405	0.000605873
nucleotide-excision repair	geneontology_Biological_Process_noRedundant	110	9	1.6094	5.59214	0.000659841
Intra-Golgi and retrograde Golgi-to-ER traffic	pathway_Reactome	200	12	2.92619	4.1009	0.00076388
cellular process involved in reproduction in multicellular organism	geneontology_Biological_Process_noRedundant	345	16	5.04767	3.16978	0.000975632
Depolymerisation of the Nuclear Lamina	pathway_Reactome	15	4	0.219464	18.2262	0.00102344
RNA Polymerase II Transcription	pathway_Reactome	1292	37	18.9032	1.95734	0.00117171
Translesion synthesis by REV1	pathway_Reactome	16	4	0.234095	17.0871	0.00133437
MHC class II antigen presentation	pathway_Reactome	121	9	1.77034	5.08376	0.00135181
interstrand cross-link repair	geneontology_Biological_Process_noRedundant	50	6	0.731546	8.2018	0.00159338
p53 signaling pathway	pathway_KEGG	72	7	1.05343	6.64498	0.00160069
Translesion synthesis by POLK	pathway_Reactome	17	4	0.248726	16.082	0.00167956
Translesion synthesis by POLI	pathway_Reactome	17	4	0.248726	16.082	0.00167956
Nuclear Envelope Breakdown	pathway_Reactome	51	6	0.746177	8.04098	0.00174659
transferase complex, transferring phosphorus-containing groups	geneontology_Cellular_Component_noRedundant	254	13	3.71626	3.49814	0.00177233
Progesterone-mediated oocyte maturation	pathway_KEGG	99	8	1.44846	5.5231	0.00183912
Deposition of new CENPA-containing nucleosomes at the centromere	pathway_Reactome	74	7	1.08269	6.46539	0.00183912
Nucleosome assembly	pathway_Reactome	74	7	1.08269	6.46539	0.00183912
Activation of NIMA Kinases NEK9, NEK6, NEK7	pathway_Reactome	7	3	0.102417	29.2922	0.00184294
Gene expression (Transcription)	pathway_Reactome	1429	39	20.9076	1.86535	0.00190444
Base excision repair	pathway_KEGG	33	5	0.482821	10.3558	0.00192284
protein serine/threonine kinase activity	geneontology_Molecular_Function_noRedundant	449	18	6.56929	2.74002	0.00199286
protein localization to cytoskeleton	geneontology_Biological_Process_noRedundant	53	6	0.775439	7.73755	0.00207506
Activation of APC/C and APC/C:Cdc20 mediated degradation of mitotic proteins	pathway_Reactome	76	7	1.11195	6.29524	0.00210406
heterochromatin	geneontology_Cellular_Component_noRedundant	76	7	1.11195	6.29524	0.00210406
Translesion Synthesis by POLH	pathway_Reactome	19	4	0.277988	14.3891	0.00249264
Transcriptional Regulation by E2F6	pathway_Reactome	35	5	0.512083	9.76405	0.00249264
Telomere C-strand synthesis initiation	pathway_Reactome	8	3	0.117047	25.6306	0.00277523
DNA replication initiation	pathway_Reactome	8	3	0.117047	25.6306	0.00277523
Regulation of APC/C activators between G1/S and early anaphase	pathway_Reactome	80	7	1.17047	5.98048	0.00283947
RHO GTPases activate CIT	pathway_Reactome	20	4	0.292619	13.6697	0.00301722
cell cycle arrest	geneontology_Biological_Process_noRedundant	240	12	3.51142	3.41742	0.00373803
Global Genome Nucleotide Excision Repair (GG-NER)	pathway_Reactome	84	7	1.229	5.6957	0.00379815
E2F-enabled inhibition of pre-replication complex formation	pathway_Reactome	9	3	0.131678	22.7828	0.0040203
Meiotic recombination	pathway_Reactome	86	7	1.25826	5.56324	0.00435431
Meiosis	pathway_Reactome	118	8	1.72645	4.63379	0.0056158
MicroRNAs in cancer	pathway_KEGG	150	9	2.19464	4.1009	0.00595572
chromatin remodeling	geneontology_Biological_Process_noRedundant	150	9	2.19464	4.1009	0.00595572
Gap-filling DNA repair synthesis and ligation in TC-NER	pathway_Reactome	65	6	0.95101	6.30908	0.00597378
base-excision repair	geneontology_Biological_Process_noRedundant	43	5	0.62913	7.94748	0.00631778
Recruitment of NuMA to mitotic centrosomes	pathway_Reactome	92	7	1.34605	5.20042	0.00640289
Dual incision in TC-NER	pathway_Reactome	66	6	0.965641	6.21349	0.00640289
regulation of cytoskeleton organization	geneontology_Biological_Process_noRedundant	500	18	7.31546	2.46054	0.00668578
SUMOylation of DNA replication proteins	pathway_Reactome	44	5	0.643761	7.76686	0.00691612
APC-Cdc20 mediated degradation of Nek2A	pathway_Reactome	25	4	0.365773	10.9357	0.00696894
G0 to G1 transition	geneontology_Biological_Process_noRedundant	45	5	0.658392	7.59426	0.00761986
cell division site	geneontology_Cellular_Component_noRedundant	69	6	1.00953	5.94334	0.00796387
Loss of Nlp from mitotic centrosomes	pathway_Reactome	70	6	1.02417	5.85843	0.00852927
Loss of proteins required for interphase microtubule organization from the centrosome	pathway_Reactome	70	6	1.02417	5.85843	0.00852927
Anchoring of the basal body to the plasma membrane	pathway_Reactome	98	7	1.43383	4.88203	0.00899077
Cellular senescence	pathway_KEGG	160	9	2.34095	3.8446	0.00899077

## Sheet: MeT vs DHT DE genes
gene_id	log(FoldChange)	log(CountsPerMillion)	False Discovery Rate
NDRG1	2.36688	8.62771	2.09815e-286
GADD45G	2.66285	6.15612	5.84934e-190
NCAPD3	2.21922	8.56381	1.68422e-162
ODC1	1.60049	9.93351	9.74684e-147
MCM4	-2.0525	7.06261	4.0774e-146
KRT8	1.70991	10.9134	2.20363e-127
MCM2	-2.04226	7.37005	1.00429e-115
PAK1IP1	1.59495	7.59438	1.01432e-115
ERRFI1	2.15898	6.44984	6.39327e-112
ASF1B	-2.57763	5.73544	6.17401e-110
STEAP4	3.18733	4.75751	1.12431e-109
LMNB1	-1.76389	7.04996	1.60643e-109
MICAL1	1.55876	8.01175	4.97255e-100
RHOU	1.60284	7.6231	1.0801e-99
RRM2	-1.6977	7.01851	7.75561e-99
FKBP5	1.49344	9.75228	1.17584e-91
TYMS	-1.52498	6.87541	3.29942e-89
SLC41A1	1.39303	8.6663	2.72727e-88
CDCA5	-1.8195	6.23812	9.63248e-88
E2F1	-1.86114	5.99634	4.65134e-86
SAT1	1.38028	7.93571	1.34945e-85
DTL	-3.02869	4.61236	4.56669e-85
MYC	-1.35799	7.75925	7.58659e-85
HMGCS2	1.50611	6.65164	2.93342e-84
PPAP2A	1.19466	8.87455	3.2043e-84
NCAPH	-2.08435	5.35056	4.04733e-80
TCF19	-1.88119	6.25212	4.76792e-80
MCM3	-1.53272	7.01535	2.93364e-79
CTBP1	-1.25695	7.33967	2.23231e-78
SLC29A1	-1.90543	5.66148	7.94781e-78
WNT7B	1.31653	6.28087	2.80657e-76
MCM10	-2.9283	4.855	1.78963e-71
TSC22D1	1.07471	7.30519	3.03466e-71
TPX2	-1.33472	7.4098	3.00254e-70
CDK1	-1.61261	6.77637	9.39581e-70
CDC20	-1.36652	7.06685	1.52951e-69
CYP2U1	1.47612	6.43861	1.03594e-68
UGT2B11	1.86278	6.11902	4.20375e-68
KIF2C	-1.68201	5.98108	6.7059e-68
PACS1	1.2123	8.16118	4.98866e-67
CDC6	-1.58505	5.94521	5.31085e-67
PLK1	-1.32011	7.17512	1.44372e-66
UHRF1	-2.36265	4.82784	1.79799e-66
NUSAP1	-1.34749	6.98458	1.79842e-66
TBC1D1	1.06092	7.50559	1.26476e-65
TONSL	-1.75558	6.54392	1.26476e-65
CLSPN	-2.48467	4.9745	2.7217e-65
MCM7	-1.13219	8.22691	3.86554e-65
KIFC1	-1.58931	6.00093	1.56385e-62
FAM105A	1.39714	6.39516	1.76181e-62
PKMYT1	-2.01225	5.97054	5.32609e-62
MCM5	-1.60082	6.75905	1.44789e-61
SPDEF	1.28054	9.38433	2.1323e-60
KRT18	1.31605	10.3386	5.53648e-59
NCAPG	-1.59448	5.91712	1.0737e-58
FEN1	-1.19823	6.85617	2.07942e-58
ESPL1	-1.97812	5.49489	5.31681e-58
SMS	1.00908	8.55807	8.34888e-57
WIPI1	1.6924	5.32072	7.06473e-56
KIF20A	-1.30812	6.49519	8.07571e-56
BUB1B	-1.79095	5.73879	2.59101e-55
EXO1	-2.8524	4.09459	4.65049e-55
KIF18B	-2.50977	4.83028	6.73724e-55
CDCA8	-1.61215	5.40947	8.08047e-55
SLC16A6	1.5663	6.22097	2.4577e-54
RAD54L	-2.12531	5.04554	3.1865e-53
CCNA2	-1.76849	5.64352	2.41472e-51
MLF1IP	-1.46897	5.88366	7.70637e-51
TOP2A	-1.86321	6.15917	8.93182e-51
PCNA	-1.24925	7.31658	1.19491e-50
LIFR	1.8046	5.55524	1.19491e-50
ACSL3	1.17044	9.58263	2.60881e-50
TSKU	1.18449	6.58246	4.00978e-50
MYBL2	-1.22927	7.5059	5.73e-50
MKI67	-1.47789	7.76896	1.05735e-49
RECQL4	-1.38476	6.25735	1.95455e-49
GINS1	-1.63091	5.04366	2.7597e-49
TMPO	-1.3956	6.68305	6.07633e-49
LONRF1	1.27622	5.99275	7.17095e-49
CIT	-1.71196	5.06276	8.78906e-49
CXCR7	-1.68034	5.08734	1.68638e-48
PRC1	-1.2202	6.87881	3.02061e-48
CENPF	-1.49856	7.1468	7.99613e-48
AURKB	-1.89039	5.5252	9.21492e-48
TK1	-1.34052	7.31927	1.64931e-47
TCOF1	-1.27375	6.93604	1.74878e-47
HJURP	-1.50665	5.88876	4.69628e-47
KIF23	-1.81413	4.68597	8.84593e-47
GTSE1	-1.46575	5.2991	1.58303e-46
RCC1	-1.0541	6.814	1.86094e-46
WDR62	-1.84119	5.58625	1.97666e-45
CCNB2	-1.29823	6.09818	3.06486e-45
SEC14L2	1.87248	4.44341	8.67211e-45
CDT1	-1.60778	5.61706	8.82158e-45
ACAD8	1.24563	5.98776	1.33681e-43
FANCA	-1.68092	5.11848	1.36261e-43
CDC45	-1.75929	5.34492	1.62867e-43
UGT2B28	1.74193	4.73845	2.59879e-43
ORC6	-1.93668	4.68343	5.6527e-43
MELK	-1.54158	5.57669	1.32044e-42
ZNF812	1.35548	4.64877	2.28229e-42
UBE2C	-1.45287	6.16726	4.58402e-42
H2AFX	-1.17268	8.45911	8.12996e-42
MCM6	-1.0306	6.2772	8.82012e-42
NR4A1	1.33614	5.43514	1.25612e-41
CDCA4	-1.91101	4.61072	6.07428e-41
GNMT	1.21997	6.16369	8.70507e-41
KNTC1	-1.58703	4.96522	1.10684e-40
SNHG1	-1.24298	5.89401	1.48746e-40
FANCI	-1.06383	6.62416	1.63914e-40
WDHD1	-1.49532	4.7634	1.2177e-39
E2F2	-2.34021	3.75546	1.3558e-39
GEMIN4	-1.12592	6.20047	5.5614e-39
IQGAP3	-1.24342	5.88163	2.39076e-38
CCNF	-1.20392	6.00093	5.79554e-38
FAM83D	-1.24369	5.83842	7.43609e-38
APPBP2	1.02387	6.61907	1.15915e-37
RACGAP1	-1.18709	6.0473	8.23767e-37
BRCA1	-1.76583	5.21057	9.79564e-37
C15orf42	-2.39632	4.01045	1.04209e-36
CBLL1	1.23145	5.67518	5.63905e-36
ORM1	1.96094	3.58417	5.01316e-35
LAMA1	1.33348	4.50552	6.07576e-35
DNMT1	-1.00374	7.44978	1.10503e-34
UBE2T	-1.17421	6.30211	1.56592e-34
ANLN	-1.57666	5.60831	1.83555e-34
SLC2A3	2.37936	3.21207	4.28249e-34
SNX25	1.11265	5.69339	4.95865e-34
TP53	-1.0145	6.86529	2.2827e-33
CEP55	-1.54281	4.9977	1.15104e-32
CDCA3	-1.34534	5.89387	1.19797e-32
CSGALNACT1	1.93322	3.57096	1.90798e-32
C9orf100	-1.47502	4.94456	2.34591e-32
ZNF367	-3.06059	3.38049	3.63718e-32
CHAF1A	-1.06888	6.47708	3.6874e-32
C21orf58	-1.33213	4.78593	8.97549e-32
POLA2	-1.08507	5.85715	1.03621e-31
PSRC1	-1.30697	5.13927	1.76229e-31
LRRC16A	1.18707	5.46204	3.1595e-31
NDC80	-1.30677	5.5581	5.11356e-31
GSG2	-2.30294	3.3645	9.72792e-31
FAM64A	-1.39137	5.17444	1.11618e-30
MAF	1.42328	5.57517	1.13526e-30
MDC1	-1.00203	7.47156	1.33004e-30
RAD51	-1.90431	3.75698	1.70296e-30
NAT1	1.50702	4.75742	3.86348e-30
AURKA	-1.21288	5.78868	6.2747e-30
TRIP13	-1.07438	5.45135	1.16727e-29
ANKRD37	1.82388	4.17097	1.72353e-29
B3GALT4	1.64982	3.72029	2.73727e-29
PTPRN2	1.78071	3.08328	2.95628e-29
ZBTB24	1.02454	5.31955	6.81766e-29
BUB1	-1.31845	5.32055	8.61539e-29
CDCA2	-1.55537	4.81712	9.33684e-29
SLITRK3	-1.71271	3.98406	2.54568e-28
KIF4A	-1.0283	5.89931	5.52507e-28
CHEK2	-1.44627	4.21441	6.11488e-28
CDCA7L	-1.13174	4.925	1.06224e-27
LRRC45	-1.08171	6.02636	1.07361e-27
DNAJB9	1.19941	4.8996	1.11985e-27
ARHGAP11A	-1.70751	5.05234	1.6907e-27
ORC1	-1.72553	4.35287	1.91885e-27
EAF2	1.36388	5.06721	3.53669e-27
RAP1GAP	1.24794	5.30195	4.11229e-27
TMCC3	2.38541	2.84377	4.89715e-27
SPC24	-1.58414	4.33688	6.93435e-27
SHCBP1	-1.5497	4.72046	8.14337e-27
CHEK1	-1.71181	4.48128	1.13329e-26
KIF20B	-1.75633	4.10426	1.72878e-26
RMI2	-2.07425	3.45365	3.44484e-26
CENPE	-1.40018	5.41686	6.80688e-26
INCENP	-1.14391	5.83524	8.65374e-26
TERT	-3.11046	1.97142	1.52509e-25
RNASEH2A	-1.09309	6.46065	1.84739e-25
XRCC2	-2.27136	3.10956	1.95272e-25
POLQ	-1.80757	4.65549	2.62365e-25
PTPN21	1.3731	5.10715	5.03776e-25
CASC5	-2.28271	3.66818	7.39542e-25
TUBA3D	1.18044	4.53744	9.15306e-25
RAD51AP1	-1.94747	3.85832	9.65532e-25
KIF11	-1.51075	5.18122	9.7025e-25
POLR1E	-1.02396	5.46638	1.10003e-24
MAD2L1	-1.49505	5.13784	1.10937e-24
EME1	-1.80434	4.31473	1.94691e-24
HAUS8	-1.76661	3.8272	2.56285e-24
E2F8	-2.36326	3.39273	3.04901e-24
CKS2	-1.07655	6.37701	3.34534e-24
REP15	2.78691	1.16051	3.88438e-24
CCNE2	-2.14691	3.64754	6.36657e-24
TIPARP	1.68442	3.96307	6.48697e-24
DEPDC1	-1.50109	5.06165	8.09553e-24
CAP2	1.08339	5.53728	8.50013e-24
BCHE	-1.2521	4.92801	1.24887e-23
SLC25A19	-1.15558	4.49056	1.36333e-23
SNAI2	1.66516	3.122	1.36333e-23
RFC5	-1.31643	4.94917	1.53578e-23
E2F7	-3.3256	2.94201	1.78972e-23
SKA1	-1.71627	4.03634	2.31987e-23
KIF15	-1.77768	3.95521	3.0456e-23
TTN	1.53666	3.77571	3.3528e-23
RFC3	-1.67318	4.30218	4.05043e-23
TMEM194A	-1.34994	4.54799	6.75776e-23
EZH2	-1.02869	5.39379	8.47466e-23
SGK1	1.68072	4.12675	8.52843e-23
PCDH1	1.01531	6.23968	9.14828e-23
TMEM48	-1.03038	5.50549	1.02121e-22
FICD	1.25575	4.14073	1.02361e-22
DEPDC1B	-1.52588	4.37318	1.30701e-22
PSMC3IP	-1.38424	4.63197	1.62813e-22
GINS4	-1.53626	4.41012	2.12046e-22
PIAS1	1.08271	5.25105	2.99444e-22
VLDLR	1.37403	3.38171	4.97748e-22
SMC4	-1.01635	6.40363	5.76776e-22
TG	2.54568	1.63879	7.38216e-22
PODXL	-1.04456	5.175	9.28668e-22
ORM2	1.81995	3.45897	1.49609e-21
CAMK2N1	-1.00736	5.61647	1.49674e-21
TTK	-1.65635	4.25663	1.49674e-21
C20orf72	-1.09038	5.00894	4.2288e-21
HMMR	-1.06424	5.9231	4.89052e-21
SLC10A7	1.08359	5.00638	5.36291e-21
BRCA2	-2.13519	3.11286	5.45164e-21
CENPA	-1.7662	3.46097	1.05793e-20
GINS2	-1.23452	4.9223	1.3502e-20
CDCA7	-2.07956	3.09158	1.06861e-19
MERTK	1.45087	4.03444	1.53345e-19
CENPI	-1.9075	2.93283	1.93117e-19
LYAR	-1.05776	4.93225	2.66254e-19
ESCO2	-2.09962	3.67805	3.31237e-19
RFWD3	-1.29671	4.6773	4.22563e-19
SOCS2	1.1655	4.8235	4.57185e-19
PRIM1	-1.58746	3.86207	2.38006e-18
SKP2	-1.20605	4.48382	4.02708e-18
BLM	-1.96714	3.36682	4.57684e-18
CCNE1	-1.06334	4.26701	5.38941e-18
KIF24	-1.59172	3.85893	1.35606e-17
RUNX1	2.45572	1.54525	1.56372e-17
DLGAP5	-1.08771	5.72649	1.78598e-17
FIGNL1	-1.49759	4.27773	1.85821e-17
PIF1	-1.57553	4.02742	2.24322e-17
HHIPL2	2.56231	0.623952	2.32268e-17
NEIL3	-1.81537	3.26471	2.83419e-17
CDC7	-1.08058	4.59556	3.76207e-17
C4orf46	-2.03057	3.18487	5.05568e-17
HS3ST1	1.29549	3.47225	6.0379e-17
ZNF385B	1.12152	4.22953	8.05009e-17
HLF	-1.43924	2.63668	1.20983e-16
NEK2	-1.19914	4.64861	1.29398e-16
TBX15	1.19943	3.64935	1.61082e-16
OAS3	-1.26575	4.56786	2.30079e-16
SH3D21	1.36513	3.67116	2.34029e-16
CLCN2	-1.08896	4.48561	2.37744e-16
ID2	1.01632	4.45109	4.44875e-16
FAM72B	-2.13504	2.32737	4.77156e-16
SKA3	-1.11669	4.58533	5.83386e-16
DBF4B	-1.14042	4.40146	6.79296e-16
BRIP1	-2.20461	2.81723	7.22058e-16
ACTA2	1.52186	2.1205	7.8851e-16
WNT10B	-1.028	3.77862	8.43126e-16
WEE1	-1.36532	4.31225	9.3575e-16
SNHG4	-1.27085	3.33039	1.45049e-15
SLC27A2	-1.21308	3.72565	1.55694e-15
C11orf82	-1.5089	4.00667	5.52105e-15
CENPK	-2.08187	2.91818	6.90393e-15
CRISPLD2	1.58574	3.25931	7.29861e-15
DCLRE1B	-1.19266	3.92804	7.67895e-15
SPC25	-1.47295	3.73769	7.8598e-15
PLK3	-1.3931	2.67284	1.04052e-14
TRIM59	-1.09399	3.40855	1.07438e-14
LOC100128191	-1.54308	3.50886	1.18641e-14
MYL9	1.3114	2.49094	1.31364e-14
CCDC141	1.59797	4.32455	1.56008e-14
RASD1	1.31711	3.86347	1.61096e-14
SGOL1	-1.48133	3.47534	1.61096e-14
FAM176B	1.26938	3.80091	2.16091e-14
STIL	-1.07145	4.58294	2.27023e-14
ASPM	-1.62517	4.2794	2.32929e-14
MMP16	-1.5282	3.62043	3.50325e-14
MND1	-1.84631	3.30766	3.71411e-14
DBF4	-1.04727	4.36211	4.30517e-14
C1orf135	-2.18253	2.32758	4.94109e-14
FAM198B	-1.08571	4.81532	6.47208e-14
NUF2	-1.13423	4.65125	7.75467e-14
CDC25C	-1.15588	4.29044	9.90471e-14
IL17RB	-1.26635	3.58136	1.11738e-13
SGOL2	-1.14411	4.12656	1.34474e-13
FGD4	1.13797	4.28732	1.54192e-13
SCNN1G	2.14144	1.30302	1.67998e-13
GPSM2	-1.2093	4.15815	2.16982e-13
CDH26	-1.11431	3.85963	4.3058e-13
ANGPT2	2.15439	1.05868	5.47153e-13
DMBX1	-2.01428	2.55599	6.16637e-13
S100P	1.57207	2.92551	6.17183e-13
FLJ43663	1.67739	2.35045	9.49295e-13
SORBS2	-1.33963	2.85289	1.22829e-12
LOC100289019	-1.51981	2.5652	1.29038e-12
DNA2	-1.69053	3.40573	1.7299e-12
BARD1	-1.63216	3.50747	3.88346e-12
MNS1	-1.34559	3.74948	5.97006e-12
ABTB1	1.07313	2.97027	6.19897e-12
KIF14	-1.3518	3.70098	7.53846e-12
LIN9	-1.71125	2.86329	1.00543e-11
MYB	-2.27132	1.4643	1.24337e-11
PARPBP	-1.4208	3.61858	1.26907e-11
OIP5	-1.11277	3.85321	2.85312e-11
C9orf40	-1.00861	3.97906	3.12306e-11
CKAP2L	-1.3641	3.4972	3.25875e-11
LOC642846	-1.71005	3.10018	3.81285e-11
SLC7A2	-1.31363	3.8305	6.42495e-11
DSCC1	-1.13527	3.61454	7.22622e-11
OPTN	1.09667	3.09859	7.46291e-11
HELLS	-1.85686	3.10094	1.07469e-10
SNORA61	-1.79864	1.56006	1.46293e-10
PRKY	-1.12182	3.32349	1.47995e-10
LOC283174	-1.2626	2.61211	1.71123e-10
SOX8	-1.30677	2.82192	1.72626e-10
ATAD5	-1.71333	2.25138	1.8128e-10
ANG	1.15849	3.11024	1.90484e-10
PLK4	-1.22412	3.95685	1.95446e-10
ADCY1	-1.00054	3.44464	2.56092e-10
AKAP12	1.43169	2.86387	2.8433e-10
WDR76	-1.28306	3.18224	3.21883e-10
FAM72D	-1.69806	2.58452	3.37845e-10
FAM83E	1.52419	2.0246	3.42795e-10
DDX12P	-1.23211	3.44998	4.35323e-10
BEND3	-1.16839	3.09663	4.74113e-10
NAV3	-1.56409	2.30798	5.20067e-10
KIAA1524	-1.1197	3.73011	5.45888e-10
QRICH2	-1.0092	3.4536	5.84954e-10
TRAIP	-1.12525	3.81743	7.19648e-10
PART1	1.22998	3.0601	1.10303e-09
IL1RN	-1.40835	2.56872	1.38687e-09
AUTS2	-1.19737	2.86493	1.48163e-09
GEN1	-1.08084	3.39522	1.67734e-09
FBXO5	-1.05526	3.9192	1.95512e-09
SFTPA2	-1.02158	2.60194	2.57544e-09
LGI2	-2.79556	0.985462	3.04892e-09
CHRNA5	-1.05548	3.00823	3.25413e-09
C4orf21	-1.59013	2.54055	8.35754e-09
LPCAT4	-1.07735	2.44936	8.35754e-09
FANCB	-2.06699	1.26642	8.35754e-09
NPPC	1.26797	2.59982	8.60256e-09
C18orf54	-1.99357	2.27838	1.01483e-08
SLC6A6	-1.20324	3.33693	1.02322e-08
ERCC6L	-1.15992	4.1245	1.18973e-08
KCNK5	-1.85317	1.32136	1.36518e-08
DONSON	-1.02063	3.41326	1.4756e-08
CENPL	-1.11284	3.53997	1.60812e-08
SLA2	1.84693	1.51881	1.67715e-08
ELOVL2	1.79529	1.35236	2.09839e-08
SPRY1	-1.31551	2.2292	2.56347e-08
C17orf53	-1.42091	2.65899	3.00788e-08
ZAK	-1.09328	3.44032	3.14293e-08
TGM3	-2.17168	1.06323	3.20694e-08
LRIG3	-1.2681	2.25394	4.38107e-08
FERMT1	-1.54889	2.29609	5.83738e-08
PMAIP1	-1.26413	2.52602	5.95092e-08
ABCA12	-1.39236	2.2115	7.10115e-08
TNFAIP3	1.45187	2.16924	7.63863e-08
RBL1	-1.4061	3.15015	1.2961e-07
IER5	-1.20269	2.65326	1.70613e-07
LRRN1	-1.04659	3.49524	1.84557e-07
PTGER4	1.13301	2.93325	1.94471e-07
C1QTNF9B-AS1	1.05341	2.92272	2.01621e-07
CEP72	-1.26793	2.41624	2.0593e-07
TRNP1	-1.04778	3.25497	2.96385e-07
SPTB	1.24351	2.14788	3.23505e-07
STON2	-1.26555	2.48621	3.69353e-07
RELT	-1.72611	2.73291	3.93986e-07
MTBP	-1.63828	1.69832	4.24908e-07
SSTR5	-1.36654	1.76086	4.30004e-07
ARPM1	-1.1907	2.40096	5.2686e-07
C5orf34	-1.51641	2.08656	5.87275e-07
SCML2	-1.0621	2.88159	6.15474e-07
KAZN	-1.12269	2.44717	6.18727e-07
KIF18A	-1.28398	2.83009	6.56399e-07
SASS6	-1.00438	3.28237	6.90098e-07
S1PR3	-1.31475	2.25738	8.1478e-07
FOXN4	-1.60119	1.92373	9.1926e-07
ZNF530	-1.06966	2.74809	9.48484e-07
PAG1	-1.12341	2.89575	1.24467e-06
DGKH	-1.2439	2.10558	1.34754e-06
CEP152	-1.16845	3.15379	1.43192e-06
NINL	-1.43195	1.50584	1.60317e-06
PPARGC1B	-1.30537	2.56552	1.65087e-06
CECR6	1.22433	3.43316	1.71933e-06
OSBPL3	-1.38369	2.07919	1.84107e-06
ZNF396	1.03694	1.84802	2.50801e-06
GJC1	-1.3478	1.65135	2.78691e-06
KSR2	-1.28879	1.50538	2.79864e-06
GLS2	-1.18392	1.96041	2.83789e-06
SLC16A10	-1.06052	2.5063	2.85862e-06
FAM72A	-1.42252	1.9844	3.34777e-06
RNASE4	1.08454	2.94828	3.72632e-06
TAF4B	-1.06841	2.63041	4.41792e-06
RADIL	-1.48197	1.16107	5.43137e-06
NUAK2	-1.08932	2.69294	5.94069e-06
ZNF695	-1.524	1.69793	6.44671e-06
FAM54A	-1.36126	2.32825	7.96689e-06
IL36RN	-1.19909	2.08195	9.11983e-06
NDUFA4L2	1.39547	1.93728	9.15647e-06
MMS22L	-1.08856	3.0002	1.05061e-05
ZNF273	-1.32416	1.82373	1.06933e-05
LOC144481	1.60113	1.2402	1.13057e-05
FAM69A	1.0236	2.71705	1.22807e-05
RPP25	-1.29549	2.31935	1.28661e-05
SOBP	-1.31144	1.793	1.31361e-05
LOC100288637	-1.26544	2.7873	1.35294e-05
SLITRK6	1.02551	2.37541	1.8855e-05
CCDC18	-1.06807	2.95627	2.24847e-05
BMX	-1.31593	1.87118	2.34805e-05
CHAC2	-1.33788	1.88143	2.44438e-05
GAS2L3	-1.527	1.26643	3.75137e-05
FAM189A2	1.32934	1.35134	3.79988e-05
EPS8L1	1.13277	2.58746	5.0869e-05
C19orf57	-1.08334	2.23264	5.39828e-05
LOC100507266	-1.46461	1.25232	5.52693e-05
PPP1R14C	-1.0369	2.51956	6.99362e-05
CDKN1C	1.04071	1.53342	7.63754e-05
FMNL3	-1.13744	1.50929	8.12833e-05
TLL1	-1.17699	1.8764	8.68947e-05
TNS4	1.1517	1.83013	8.68947e-05
COL5A2	-1.28681	1.31331	9.05735e-05
CENPJ	-1.01414	3.34122	9.23479e-05
SNORD36A	-1.05858	1.32413	0.00013418
LOC100335030	-1.18515	1.66713	0.000152541
SPIN4	-1.02286	2.517	0.000160732
MIR17HG	-1.12405	1.52114	0.000216152
PTCRA	1.08805	1.68894	0.0002473
STARD9	-1.3061	1.28775	0.000279183
THBS1	-1.04517	2.63786	0.000305826
KLHL11	-1.1372	1.4243	0.000347237
FAM86HP	-1.17777	1.90118	0.000467099
BAI2	-1.04018	2.21014	0.000511364
POLE2	-1.03298	2.88688	0.000521189
NPIP	1.27272	4.04876	0.000651818
HIST1H1E	1.20236	1.35593	0.000712973
LOC646862	1.00047	1.44402	0.00108944
LOC100505815	-1.1911	1.35913	0.00110641
MYBL1	-1.39984	1.13249	0.00119073
FRMPD2	-1.21549	1.17301	0.00133217
SCARA3	-1.10431	1.78656	0.00166615
GPR157	-1.05542	1.41072	0.00170213
SP4	-1.08641	1.79531	0.00218881
CHRNB1	1.01219	1.52678	0.00246332
ZC3HAV1L	-1.00189	1.51546	0.00399641
CCDC150	-1.29636	1.32368	0.00484646
LOC728558	-1.00108	1.36107	0.00557807
BEST1	-1.05739	1.71097	0.00595759
SNORA67	-1.01414	1.30913	0.00731275
LOC100128361	-1.03137	2.14019	0.00832515
LOC100132247	-1.2329	4.37145	0.038224

## Sheet: MeT vs DHT pathways
Description	Database	Size	Overlap	Expect	EnrichmentRatio	False Discovery Rate
Cell Cycle	pathway_Reactome	641	112	14.2598	7.85424	0
Cell Cycle, Mitotic	pathway_Reactome	536	95	11.924	7.96715	0
mitotic cell cycle phase transition	geneontology_Biological_Process_noRedundant	487	91	10.8339	8.39956	0
organelle fission	geneontology_Biological_Process_noRedundant	459	73	10.211	7.14915	0
M Phase	pathway_Reactome	393	45	8.74276	5.14712	0
regulation of cell cycle phase transition	geneontology_Biological_Process_noRedundant	386	65	8.58704	7.56955	0
positive regulation of cell cycle	geneontology_Biological_Process_noRedundant	374	55	8.32008	6.61051	0
chromosomal region	geneontology_Cellular_Component_noRedundant	331	58	7.36349	7.87669	0
spindle	geneontology_Cellular_Component_noRedundant	328	43	7.29676	5.89303	0
chromosome segregation	geneontology_Biological_Process_noRedundant	312	58	6.94082	8.35637	0
Cell Cycle Checkpoints	pathway_Reactome	293	61	6.51814	9.3585	0
negative regulation of cell cycle process	geneontology_Biological_Process_noRedundant	278	43	6.18445	6.95293	0
DNA replication	geneontology_Biological_Process_noRedundant	268	61	5.96198	10.2315	0
negative regulation of mitotic cell cycle	geneontology_Biological_Process_noRedundant	256	41	5.69503	7.19926	0
meiotic cell cycle	geneontology_Biological_Process_noRedundant	248	38	5.51706	6.88773	0
cell cycle G1/S phase transition	geneontology_Biological_Process_noRedundant	247	49	5.49481	8.9175	0
DNA conformation change	geneontology_Biological_Process_noRedundant	245	36	5.45032	6.60512	0
condensed chromosome	geneontology_Cellular_Component_noRedundant	223	38	4.9609	7.65989	0
double-strand break repair	geneontology_Biological_Process_noRedundant	218	35	4.84967	7.21698	0
cell cycle checkpoint	geneontology_Biological_Process_noRedundant	216	43	4.80518	8.94867	0
cell cycle G2/M phase transition	geneontology_Biological_Process_noRedundant	213	42	4.73844	8.86367	0
cell cycle progression: mitotic spindle assembly	community-contributed_Hallmark50	200	37	4.44924	8.31602	0
cell cycle progression: E2F targets	community-contributed_Hallmark50	200	71	4.44924	15.9578	0
cell cycle progression: G2/M checkpoint	community-contributed_Hallmark50	199	66	4.427	14.9085	0
Mitotic Prometaphase	pathway_Reactome	198	36	4.40475	8.173	0
spindle organization	geneontology_Biological_Process_noRedundant	175	30	3.89309	7.70597	0
G2/M Checkpoints	pathway_Reactome	168	34	3.73736	9.09732	0
S Phase	pathway_Reactome	161	33	3.58164	9.21366	0
Mitotic G1-G1/S phases	pathway_Reactome	149	36	3.31468	10.8608	0
microtubule cytoskeleton organization involved in mitosis	geneontology_Biological_Process_noRedundant	132	28	2.9365	9.53516	0
G1/S Transition	pathway_Reactome	131	32	2.91425	10.9805	0
DNA Replication	pathway_Reactome	127	32	2.82527	11.3264	0
Cell cycle	pathway_KEGG	124	38	2.75853	13.7755	0
Resolution of Sister Chromatid Cohesion	pathway_Reactome	124	26	2.75853	9.42531	0
Cell Cycle	pathway_Wikipathway_cancer	120	36	2.66954	13.4854	0
Synthesis of DNA	pathway_Reactome	119	27	2.6473	10.1991	0
Mitotic Spindle Checkpoint	pathway_Reactome	112	24	2.49158	9.63246	0
Amplification of signal from the kinetochores	pathway_Reactome	96	23	2.13564	10.7696	0
Amplification of signal from unattached kinetochores via a MAD2 inhibitory signal	pathway_Reactome	96	23	2.13564	10.7696	0
Retinoblastoma Gene in Cancer	pathway_Wikipathway_cancer	87	34	1.93542	17.5672	0
DNA IR-damage and cellular response via ATR	pathway_Wikipathway_cancer	80	23	1.7797	12.9236	0
replication fork	geneontology_Cellular_Component_noRedundant	69	20	1.53499	13.0294	0
G1 to S cell cycle control	pathway_Wikipathway_cancer	64	22	1.42376	15.4521	0
Activation of ATR in response to replication stress	pathway_Reactome	37	18	0.82311	21.8683	0
Activation of the pre-replicative complex	pathway_Reactome	33	17	0.734125	23.1568	0
DNA strand elongation	pathway_Reactome	32	17	0.711879	23.8805	0
Activation of E2F1 target genes at G1/S	pathway_Reactome	28	14	0.622894	22.4757	1.61167e-14
G1/S-Specific Transcription	pathway_Reactome	28	14	0.622894	22.4757	1.61167e-14
DNA recombination	geneontology_Biological_Process_noRedundant	273	34	6.07321	5.59835	2.36817e-14
DNA replication	pathway_KEGG	36	15	0.800863	18.7298	3.09441e-14
catalytic activity, acting on DNA	geneontology_Molecular_Function_noRedundant	184	28	4.0933	6.84044	5.30904e-14
Mitotic Metaphase and Anaphase	pathway_Reactome	200	29	4.44924	6.51796	5.9508e-14
Unwinding of DNA	pathway_Reactome	12	10	0.266954	37.4596	1.09472e-13
regulation of DNA metabolic process	geneontology_Biological_Process_noRedundant	405	40	9.00971	4.43965	1.4326e-13
HDR through Homologous Recombination (HRR)	pathway_Reactome	67	18	1.4905	12.0765	2.60212e-13
DNA Double-Strand Break Repair	pathway_Reactome	166	26	3.69287	7.04059	2.6676e-13
Homology Directed Repair	pathway_Reactome	138	24	3.06998	7.81765	2.6676e-13
RHO GTPases Activate Formins	pathway_Reactome	138	24	3.06998	7.81765	2.6676e-13
Mitotic Anaphase	pathway_Reactome	199	28	4.427	6.32483	3.7369e-13
regulation of chromosome organization	geneontology_Biological_Process_noRedundant	329	35	7.319	4.78207	8.76751e-13
DNA Replication Pre-Initiation	pathway_Reactome	85	19	1.89093	10.048	1.59793e-12
microtubule	geneontology_Cellular_Component_noRedundant	402	38	8.94298	4.24915	2.69513e-12
Separation of Sister Chromatids	pathway_Reactome	188	26	4.18229	6.21669	5.06526e-12
Resolution of D-loop Structures through Holliday Junction Intermediates	pathway_Reactome	33	13	0.734125	17.7082	5.5361e-12
cytokinesis	geneontology_Biological_Process_noRedundant	159	24	3.53715	6.78513	6.31974e-12
DNA Repair	pathway_Reactome	316	33	7.0298	4.6943	7.90013e-12
HDR through Homologous Recombination (HRR) or Single Strand Annealing (SSA)	pathway_Reactome	132	22	2.9365	7.49191	8.12284e-12
G0 and Early G1	pathway_Reactome	27	12	0.600648	19.9784	8.12284e-12
Resolution of D-Loop Structures	pathway_Reactome	34	13	0.756371	17.1873	8.15086e-12
Homologous DNA Pairing and Strand Exchange	pathway_Reactome	42	14	0.934341	14.9838	8.52621e-12
regulation of cell division	geneontology_Biological_Process_noRedundant	158	23	3.5149	6.54357	4.16874e-11
signal transduction in response to DNA damage	geneontology_Biological_Process_noRedundant	131	21	2.91425	7.20596	6.05613e-11
Presynaptic phase of homologous DNA pairing and strand exchange	pathway_Reactome	39	13	0.867602	14.9838	6.09663e-11
Regulation of TP53 Activity through Phosphorylation	pathway_Reactome	92	18	2.04665	8.79486	7.28912e-11
Transcriptional Regulation by TP53	pathway_Reactome	365	34	8.11987	4.18726	7.85311e-11
TP53 Regulates Transcription of Cell Cycle Genes	pathway_Reactome	49	14	1.09006	12.8433	8.71016e-11
Resolution of D-loop Structures through Synthesis-Dependent Strand Annealing (SDSA)	pathway_Reactome	26	11	0.578401	19.0179	1.47773e-10
RHO GTPase Effectors	pathway_Reactome	316	31	7.0298	4.4098	1.97378e-10
midbody	geneontology_Cellular_Component_noRedundant	171	23	3.8041	6.04611	2.0288e-10
androgen response	community-contributed_Hallmark50	101	18	2.24687	8.01116	3.56941e-10
Mitotic G2-G2/M phases	pathway_Reactome	196	24	4.36026	5.50426	5.2052e-10
DNA Damage Response	pathway_Wikipathway_cancer	68	15	1.51274	9.91577	7.88717e-10
Signaling by Rho GTPases	pathway_Reactome	444	36	9.87732	3.64471	8.81563e-10
G2/M DNA damage checkpoint	pathway_Reactome	95	17	2.11339	8.04395	1.21802e-09
DNA strand elongation	geneontology_Biological_Process_noRedundant	24	10	0.533909	18.7298	1.60313e-09
G2/M Transition	pathway_Reactome	194	23	4.31576	5.3293	2.57875e-09
telomere organization	geneontology_Biological_Process_noRedundant	146	20	3.24795	6.15774	3.3508e-09
signal transduction by p53 class mediator	geneontology_Biological_Process_noRedundant	218	24	4.84967	4.94879	4.59552e-09
microtubule organizing center organization	geneontology_Biological_Process_noRedundant	134	19	2.98099	6.37372	5.33076e-09
chromosome localization	geneontology_Biological_Process_noRedundant	78	15	1.7352	8.64452	5.78106e-09
DNA IR-Double Strand Breaks (DSBs) and cellular response via ATM	pathway_Wikipathway_cancer	55	13	1.22354	10.6249	6.33303e-09
Regulation of TP53 Activity	pathway_Reactome	160	20	3.55939	5.61894	1.68657e-08
Polo-like kinase mediated events	pathway_Reactome	16	8	0.355939	22.4757	2.29659e-08
tubulin binding	geneontology_Molecular_Function_noRedundant	321	28	7.14103	3.921	2.82759e-08
Switching of origins to a post-replicative state	pathway_Reactome	90	15	2.00216	7.49191	4.50661e-08
protein localization to chromosome	geneontology_Biological_Process_noRedundant	81	14	1.80194	7.76939	9.76678e-08
Chromosome Maintenance	pathway_Reactome	110	16	2.44708	6.5384	9.76678e-08
regulation of cyclin-dependent protein kinase activity	geneontology_Biological_Process_noRedundant	96	15	2.13564	7.02367	1.10557e-07
Kinesins	pathway_Reactome	57	12	1.26803	9.46347	1.24404e-07
ATPase activity	geneontology_Molecular_Function_noRedundant	438	32	9.74384	3.28413	1.34639e-07
microtubule associated complex	geneontology_Cellular_Component_noRedundant	148	18	3.29244	5.46707	1.80487e-07
HDR through Single Strand Annealing (SSA)	pathway_Reactome	37	10	0.82311	12.149	1.8333e-07
helicase activity	geneontology_Molecular_Function_noRedundant	150	18	3.33693	5.39418	2.19669e-07
TP53 Regulates Transcription of Genes Involved in G1 Cell Cycle Arrest	pathway_Reactome	14	7	0.311447	22.4757	2.5518e-07
DNA biosynthetic process	geneontology_Biological_Process_noRedundant	188	20	4.18229	4.78207	2.5518e-07
kinetochore organization	geneontology_Biological_Process_noRedundant	21	8	0.46717	17.1244	2.88977e-07
Extension of Telomeres	pathway_Reactome	30	9	0.667386	13.4854	3.73477e-07
ATM Signaling Pathway	pathway_Wikipathway_cancer	40	10	0.889848	11.2379	3.97024e-07
Fanconi anemia pathway	pathway_KEGG	54	11	1.2013	9.15678	7.39878e-07
protein-DNA complex subunit organization	geneontology_Biological_Process_noRedundant	242	22	5.38358	4.0865	7.92477e-07
regulation of response to DNA damage stimulus	geneontology_Biological_Process_noRedundant	203	20	4.51598	4.42872	8.95649e-07
Assembly of the pre-replicative complex	pathway_Reactome	68	12	1.51274	7.93261	9.08475e-07
Telomere C-strand (Lagging Strand) Synthesis	pathway_Reactome	24	8	0.533909	14.9838	9.24097e-07
Processing of DNA double-strand break ends	pathway_Reactome	98	14	2.18013	6.42164	1.04537e-06
Orc1 removal from chromatin	pathway_Reactome	71	12	1.57948	7.59743	1.46497e-06
p53 signaling pathway	pathway_KEGG	72	12	1.60173	7.49191	1.7083e-06
AURKA Activation by TPX2	pathway_Reactome	73	12	1.62397	7.38928	1.98677e-06
negative regulation of organelle organization	geneontology_Biological_Process_noRedundant	371	27	8.25334	3.2714	2.13227e-06
Generic Transcription Pathway	pathway_Reactome	1169	55	26.0058	2.11491	2.83321e-06
Transcription of E2F targets under negative control by DREAM complex	pathway_Reactome	19	7	0.422678	16.5611	2.96104e-06
single-stranded DNA binding	geneontology_Molecular_Function_noRedundant	107	14	2.38034	5.8815	3.06337e-06
Lagging Strand Synthesis	pathway_Reactome	20	7	0.444924	15.733	4.39543e-06
Homologous recombination	pathway_KEGG	41	9	0.912095	9.8674	6.40864e-06
motor activity	geneontology_Molecular_Function_noRedundant	135	15	3.00324	4.99461	9.35715e-06
APC/C-mediated degradation of cell cycle proteins	pathway_Reactome	86	12	1.91317	6.2723	1.18329e-05
Regulation of mitotic cell cycle	pathway_Reactome	86	12	1.91317	6.2723	1.18329e-05
cell cycle arrest	geneontology_Biological_Process_noRedundant	240	20	5.33909	3.74596	1.22695e-05
Regulation of sister chromatid separation at the metaphase-anaphase transition	pathway_Wikipathway_cancer	15	6	0.333693	17.9806	1.33847e-05
early estrogen response	community-contributed_Hallmark50	200	18	4.44924	4.04563	1.48014e-05
Regulation of PLK1 Activity at G2/M Transition	pathway_Reactome	88	12	1.95767	6.12975	1.48014e-05
Oocyte meiosis	pathway_KEGG	124	14	2.75853	5.07517	1.79816e-05
regulation of microtubule-based process	geneontology_Biological_Process_noRedundant	204	18	4.53823	3.96631	1.94453e-05
Transcription of E2F targets under negative control by p107 (RBL1) and p130 (RBL2) in complex with HDAC1	pathway_Reactome	16	6	0.355939	16.8568	2.02248e-05
Cyclin A/B1/B2 associated events during G2/M transition	pathway_Reactome	25	7	0.556155	12.5864	2.25421e-05
heterochromatin	geneontology_Cellular_Component_noRedundant	76	11	1.69071	6.50614	2.30727e-05
Factors involved in megakaryocyte development and platelet production	pathway_Reactome	166	16	3.69287	4.33267	2.42572e-05
RNA Polymerase II Transcription	pathway_Reactome	1292	56	28.7421	1.94836	2.66274e-05
Gene expression (Transcription)	pathway_Reactome	1429	60	31.7898	1.8874	2.93367e-05
G2/M DNA replication checkpoint	pathway_Reactome	5	4	0.111231	35.9612	2.96792e-05
MicroRNAs in cancer	pathway_KEGG	150	15	3.33693	4.49515	3.23509e-05
interstrand cross-link repair	geneontology_Biological_Process_noRedundant	50	9	1.11231	8.09127	3.35065e-05
COPI-dependent Golgi-to-ER retrograde traffic	pathway_Reactome	97	12	2.15788	5.56101	3.93021e-05
TP53 Regulates Transcription of Genes Involved in G2 Cell Cycle Arrest	pathway_Reactome	18	6	0.400432	14.9838	4.19908e-05
Condensation of Prometaphase Chromosomes	pathway_Reactome	11	5	0.244708	20.4325	5.27334e-05
CDC6 association with the ORC:origin complex	pathway_Reactome	11	5	0.244708	20.4325	5.27334e-05
microtubule organizing center part	geneontology_Cellular_Component_noRedundant	178	16	3.95982	4.04058	5.70761e-05
late estrogen response	community-contributed_Hallmark50	200	17	4.44924	3.82088	5.94178e-05
Cellular senescence	pathway_KEGG	160	15	3.55939	4.2142	6.90348e-05
Phosphorylation of Emi1	pathway_Reactome	6	4	0.133477	29.9677	8.16002e-05
anatomical structure homeostasis	geneontology_Biological_Process_noRedundant	408	25	9.07645	2.75438	0.000119143
intercellular bridge	geneontology_Cellular_Component_noRedundant	59	9	1.31253	6.85701	0.000131549
Chk1/Chk2(Cds1) mediated inactivation of Cyclin B:Cdk1 complex	pathway_Reactome	13	5	0.289201	17.289	0.000135071
E2F mediated regulation of DNA replication	pathway_Reactome	22	6	0.489417	12.2595	0.000146282
response to radiation	geneontology_Biological_Process_noRedundant	443	26	9.85507	2.63824	0.000162561
Polymerase switching on the C-strand of the telomere	pathway_Reactome	14	5	0.311447	16.0541	0.000198448
Polymerase switching	pathway_Reactome	14	5	0.311447	16.0541	0.000198448
Leading Strand Synthesis	pathway_Reactome	14	5	0.311447	16.0541	0.000198448
Removal of the Flap Intermediate	pathway_Reactome	14	5	0.311447	16.0541	0.000198448
Transcriptional Regulation by E2F6	pathway_Reactome	35	7	0.778617	8.9903	0.000219391
Processive synthesis on the lagging strand	pathway_Reactome	15	5	0.333693	14.9838	0.000288597
Telomere Maintenance	pathway_Reactome	82	10	1.82419	5.48189	0.00029313
transferase complex, transferring phosphorus-containing groups	geneontology_Cellular_Component_noRedundant	254	18	5.65054	3.18554	0.000348528
Human T-cell leukemia virus 1 infection	pathway_KEGG	255	18	5.67278	3.17305	0.00036448
protein-DNA complex	geneontology_Cellular_Component_noRedundant	163	14	3.62613	3.86086	0.00036448
damaged DNA binding	geneontology_Molecular_Function_noRedundant	69	9	1.53499	5.86324	0.000446492
Loss of Nlp from mitotic centrosomes	pathway_Reactome	70	9	1.55723	5.77948	0.000496436
Loss of proteins required for interphase microtubule organization from the centrosome	pathway_Reactome	70	9	1.55723	5.77948	0.000496436
nuclear chromatin	geneontology_Cellular_Component_noRedundant	341	21	7.58596	2.76827	0.000565614
microtubule polymerization or depolymerization	geneontology_Biological_Process_noRedundant	108	11	2.40259	4.57839	0.000588596
spindle localization	geneontology_Biological_Process_noRedundant	42	7	0.934341	7.49191	0.000720075
Golgi-to-ER retrograde transport	pathway_Reactome	131	12	2.91425	4.11769	0.000738062
Small cell lung cancer	pathway_KEGG	92	10	2.04665	4.88603	0.000759607
female gamete generation	geneontology_Biological_Process_noRedundant	133	12	2.95875	4.05577	0.000847696
chromatin assembly or disassembly	geneontology_Biological_Process_noRedundant	155	13	3.44816	3.77012	0.000878551
CENP-A containing chromatin organization	geneontology_Biological_Process_noRedundant	31	6	0.689632	8.70029	0.00106553
ATM Signaling Network in Development and Disease	pathway_Wikipathway_cancer	45	7	1.00108	6.99245	0.00109854
G0 to G1 transition	geneontology_Biological_Process_noRedundant	45	7	1.00108	6.99245	0.00109854
Anchoring of the basal body to the plasma membrane	pathway_Reactome	98	10	2.18013	4.58689	0.00126708
Progesterone-mediated oocyte maturation	pathway_KEGG	99	10	2.20237	4.54055	0.00137431
protein C-terminus binding	geneontology_Molecular_Function_noRedundant	187	14	4.16004	3.36535	0.00151571
PCNA-Dependent Long Patch Base Excision Repair	pathway_Reactome	21	5	0.46717	10.7027	0.00154849
Recruitment of mitotic centrosome proteins and complexes	pathway_Reactome	82	9	1.82419	4.9337	0.00161523
Centrosome maturation	pathway_Reactome	82	9	1.82419	4.9337	0.00161523
Activation of NOXA and translocation to mitochondria	pathway_Reactome	5	3	0.111231	26.9709	0.00200031
DNA secondary structure binding	geneontology_Molecular_Function_noRedundant	24	5	0.533909	9.36489	0.00299538
protein localization to cytoskeleton	geneontology_Biological_Process_noRedundant	53	7	1.17905	5.93699	0.00304861
protein serine/threonine kinase activity	geneontology_Molecular_Function_noRedundant	449	23	9.98855	2.30264	0.00355161
APC-Cdc20 mediated degradation of Nek2A	pathway_Reactome	25	5	0.556155	8.9903	0.00361771
Recruitment of NuMA to mitotic centrosomes	pathway_Reactome	92	9	2.04665	4.39743	0.00381607
SUMO E3 ligases SUMOylate target proteins	pathway_Reactome	181	13	4.02656	3.22856	0.00388326
Fanconi Anemia Pathway	pathway_Reactome	40	6	0.889848	6.74272	0.00429955
Resolution of AP sites via the multiple-nucleotide patch replacement pathway	pathway_Reactome	26	5	0.578401	8.64452	0.00430633
Activation of APC/C and APC/C:Cdc20 mediated degradation of mitotic proteins	pathway_Reactome	76	8	1.69071	4.73173	0.00506558
SUMOylation	pathway_Reactome	187	13	4.16004	3.12497	0.00523291
establishment of organelle localization	geneontology_Biological_Process_noRedundant	494	24	10.9896	2.18388	0.00543746
base-excision repair	geneontology_Biological_Process_noRedundant	43	6	0.956587	6.2723	0.00629175
Activation of NIMA Kinases NEK9, NEK6, NEK7	pathway_Reactome	7	3	0.155723	19.2649	0.00632496
microtubule-based movement	geneontology_Biological_Process_noRedundant	271	16	6.02872	2.65396	0.00689345
Regulation of APC/C activators between G1/S and early anaphase	pathway_Reactome	80	8	1.7797	4.49515	0.0069932
SUMOylation of DNA replication proteins	pathway_Reactome	44	6	0.978833	6.12975	0.00700735
Cyclin E associated events during G1/S transition	pathway_Reactome	83	8	1.84644	4.33267	0.00889304
MYC targets, variant 1	community-contributed_Hallmark50	200	13	4.44924	2.92185	0.00956473
Recognition of DNA damage by PCNA-containing replication complex	pathway_Reactome	31	5	0.689632	7.25024	0.00956473
Telomere C-strand synthesis initiation	pathway_Reactome	8	3	0.17797	16.8568	0.00956473
DNA replication initiation	pathway_Reactome	8	3	0.17797	16.8568	0.00956473

## Sheet: DHT DE genes; compared with MeT
DHT vs Vehicle DE genes	Also regulated by MeT?	DHT vs Veh (log FoldChange)	MeT vs Veh (log FoldChange)	DHT direction	MeT direction	Same direction?	MeT-DHT	MeT stronger?
FLT4	Y	-1.7364	-2.63701	down	down	Y	-0.90061	Y
CCDC150	Y	-1.68177	-2.97812	down	down	Y	-1.29636	Y
PLCH1	Y	-1.60649	-2.49368	down	down	Y	-0.887189	Y
E2F7	Y	-1.58824	-4.91385	down	down	Y	-3.3256	Y
FAM54A	Y	-1.55824	-2.9195	down	down	Y	-1.36126	Y
KIF15	Y	-1.54313	-3.3208	down	down	Y	-1.77768	Y
HELLS	Y	-1.53223	-3.3891	down	down	Y	-1.85686	Y
ZNF726	Y	-1.51561	-1.79213	down	down	Y	-0.276518	Y
DTL	Y	-1.46799	-4.49669	down	down	Y	-3.02869	Y
E2F8	Y	-1.45672	-3.81998	down	down	Y	-2.36326	Y
POLQ	Y	-1.45569	-3.26326	down	down	Y	-1.80757	Y
ESCO2	Y	-1.45165	-3.55128	down	down	Y	-2.09962	Y
BLM	Y	-1.44642	-3.41356	down	down	Y	-1.96714	Y
TLL1	Y	-1.43159	-2.60858	down	down	Y	-1.17699	Y
ASPM	Y	-1.4306	-3.05577	down	down	Y	-1.62517	Y
BRIP1	Y	-1.41776	-3.62238	down	down	Y	-2.20461	Y
BRCA2	Y	-1.41478	-3.54997	down	down	Y	-2.13519	Y
ORC6	Y	-1.41043	-3.34711	down	down	Y	-1.93668	Y
TOP2A	Y	-1.40947	-3.27268	down	down	Y	-1.86321	Y
WDR76	Y	-1.40378	-2.68684	down	down	Y	-1.28306	Y
MCM10	Y	-1.39635	-4.32466	down	down	Y	-2.9283	Y
KIFC1	Y	-1.3823	-2.9716	down	down	Y	-1.58931	Y
PLK4	Y	-1.37775	-2.60187	down	down	Y	-1.22412	Y
ESPL1	Y	-1.37699	-3.35512	down	down	Y	-1.97812	Y
CKAP2L	Y	-1.37663	-2.74072	down	down	Y	-1.3641	Y
C18orf54	Y	-1.37064	-3.36421	down	down	Y	-1.99357	Y
EXO1	Y	-1.36995	-4.22236	down	down	Y	-2.8524	Y
KIF24	Y	-1.36447	-2.95619	down	down	Y	-1.59172	Y
KIF14	Y	-1.36197	-2.71377	down	down	Y	-1.3518	Y
NDC80	Y	-1.35382	-2.66059	down	down	Y	-1.30677	Y
RAD54L	Y	-1.33744	-3.46275	down	down	Y	-2.12531	Y
C1orf135	Y	-1.33165	-3.51417	down	down	Y	-2.18253	Y
BRCA1	Y	-1.32938	-3.09521	down	down	Y	-1.76583	Y
HJURP	Y	-1.32201	-2.82867	down	down	Y	-1.50665	Y
CLSPN	Y	-1.32154	-3.80621	down	down	Y	-2.48467	Y
LEF1	N	-1.31681	N/A			Y
BCL2	Y	-1.31481	-2.22535	down	down	Y	-0.910544	Y
CIT	Y	-1.30978	-3.02174	down	down	Y	-1.71196	Y
NAV3	Y	-1.30885	-2.87294	down	down	Y	-1.56409	Y
BRDT	Y	-1.30824	-2.04241	down	down	Y	-0.734169	Y
ATAD5	Y	-1.30778	-3.02111	down	down	Y	-1.71333	Y
DMBX1	Y	-1.30436	-3.31864	down	down	Y	-2.01428	Y
KIF18A	Y	-1.30277	-2.58675	down	down	Y	-1.28398	Y
XRCC2	Y	-1.3023	-3.57366	down	down	Y	-2.27136	Y
GINS4	Y	-1.29491	-2.83117	down	down	Y	-1.53626	Y
MMS22L	Y	-1.29335	-2.38191	down	down	Y	-1.08856	Y
TCF19	Y	-1.29178	-3.17297	down	down	Y	-1.88119	Y
SGOL1	Y	-1.285	-2.76634	down	down	Y	-1.48133	Y
CDCA5	Y	-1.28337	-3.10287	down	down	Y	-1.8195	Y
RRM2	Y	-1.27669	-2.97438	down	down	Y	-1.6977	Y
MND1	Y	-1.27578	-3.12209	down	down	Y	-1.84631	Y
NUF2	Y	-1.2725	-2.40672	down	down	Y	-1.13423	Y
LIN9	Y	-1.27168	-2.98293	down	down	Y	-1.71125	Y
ZNF367	Y	-1.26754	-4.32813	down	down	Y	-3.06059	Y
NUSAP1	Y	-1.26706	-2.61455	down	down	Y	-1.34749	Y
NEK2	Y	-1.2653	-2.46444	down	down	Y	-1.19914	Y
CDC45	Y	-1.26503	-3.02432	down	down	Y	-1.75929	Y
CASC5	Y	-1.26326	-3.54596	down	down	Y	-2.28271	Y
EME1	Y	-1.26083	-3.06517	down	down	Y	-1.80434	Y
UBE2C	Y	-1.25634	-2.70921	down	down	Y	-1.45287	Y
ASF1B	Y	-1.25257	-3.8302	down	down	Y	-2.57763	Y
LOC100288637	Y	-1.25103	-2.51647	down	down	Y	-1.26544	Y
C15orf42	Y	-1.24883	-3.64515	down	down	Y	-2.39632	Y
UHRF1	Y	-1.24869	-3.61134	down	down	Y	-2.36265	Y
KIF18B	Y	-1.24701	-3.75678	down	down	Y	-2.50977	Y
TTK	Y	-1.24649	-2.90284	down	down	Y	-1.65635	Y
BUB1B	Y	-1.24551	-3.03646	down	down	Y	-1.79095	Y
C5orf34	Y	-1.24434	-2.76075	down	down	Y	-1.51641	Y
CEP128	Y	-1.24395	-2.23337	down	down	Y	-0.989425	Y
KIF11	Y	-1.24269	-2.75344	down	down	Y	-1.51075	Y
KIF2C	Y	-1.24228	-2.92428	down	down	Y	-1.68201	Y
DIAPH3	Y	-1.24199	-2.22925	down	down	Y	-0.98726	Y
SKA1	Y	-1.24075	-2.95702	down	down	Y	-1.71627	Y
RDM1	Y	-1.23917	-1.56178	down	down	Y	-0.322609	Y
LGI2	Y	-1.23654	-4.03209	down	down	Y	-2.79556	Y
E2F2	Y	-1.23445	-3.57466	down	down	Y	-2.34021	Y
NEIL3	Y	-1.23068	-3.04605	down	down	Y	-1.81537	Y
FANCB	Y	-1.22628	-3.29328	down	down	Y	-2.06699	Y
CCNA2	Y	-1.22092	-2.98941	down	down	Y	-1.76849	Y
SHCBP1	Y	-1.21918	-2.76888	down	down	Y	-1.5497	Y
MELK	Y	-1.21792	-2.7595	down	down	Y	-1.54158	Y
GINS1	Y	-1.21617	-2.84708	down	down	Y	-1.63091	Y
TPX2	Y	-1.21605	-2.55077	down	down	Y	-1.33472	Y
MCM2	Y	-1.21199	-3.25425	down	down	Y	-2.04226	Y
PRIM1	Y	-1.21125	-2.7987	down	down	Y	-1.58746	Y
FAM83D	Y	-1.20972	-2.45341	down	down	Y	-1.24369	Y
MCM4	Y	-1.20808	-3.26059	down	down	Y	-2.0525	Y
DKFZP586I1420	N	-1.20672	N/A			Y
KNTC1	Y	-1.20081	-2.78784	down	down	Y	-1.58703	Y
CDCA2	Y	-1.19934	-2.75471	down	down	Y	-1.55537	Y
MKI67	Y	-1.19786	-2.67576	down	down	Y	-1.47789	Y
FBXO5	Y	-1.19666	-2.25191	down	down	Y	-1.05526	Y
ORC1	Y	-1.19596	-2.92149	down	down	Y	-1.72553	Y
SKA3	Y	-1.19007	-2.30676	down	down	Y	-1.11669	Y
PBK	Y	-1.1895	-2.07243	down	down	Y	-0.882927	Y
MYBL1	Y	-1.18515	-2.58499	down	down	Y	-1.39984	Y
RFC3	Y	-1.18466	-2.85784	down	down	Y	-1.67318	Y
TYMS	Y	-1.18347	-2.70844	down	down	Y	-1.52498	Y
SCARA3	Y	-1.17827	-2.28258	down	down	Y	-1.10431	Y
RBL1	Y	-1.17563	-2.58173	down	down	Y	-1.4061	Y
E2F1	Y	-1.17503	-3.03618	down	down	Y	-1.86114	Y
NCAPH	Y	-1.1707	-3.25505	down	down	Y	-2.08435	Y
CEP55	Y	-1.16941	-2.71222	down	down	Y	-1.54281	Y
KIF20A	Y	-1.16897	-2.47709	down	down	Y	-1.30812	Y
HMGB2	Y	-1.16852	-1.92992	down	down	Y	-0.761394	Y
FEN1	Y	-1.16776	-2.36599	down	down	Y	-1.19823	Y
DEPDC1B	Y	-1.1672	-2.69309	down	down	Y	-1.52588	Y
PKMYT1	Y	-1.16667	-3.17892	down	down	Y	-2.01225	Y
FANCD2	Y	-1.16644	-2.13342	down	down	Y	-0.966977	Y
PRC1	Y	-1.1647	-2.3849	down	down	Y	-1.2202	Y
CENPA	Y	-1.16333	-2.92953	down	down	Y	-1.7662	Y
CEP78	Y	-1.16272	-1.87971	down	down	Y	-0.716998	Y
NCAPG	Y	-1.16227	-2.75675	down	down	Y	-1.59448	Y
GSG2	Y	-1.15996	-3.4629	down	down	Y	-2.30294	Y
KIF23	Y	-1.15958	-2.97371	down	down	Y	-1.81413	Y
CENPF	Y	-1.15946	-2.65802	down	down	Y	-1.49856	Y
RAD51AP1	Y	-1.15768	-3.10514	down	down	Y	-1.94747	Y
KIF20B	Y	-1.15605	-2.91237	down	down	Y	-1.75633	Y
CENPE	Y	-1.15521	-2.55539	down	down	Y	-1.40018	Y
ANLN	Y	-1.15084	-2.7275	down	down	Y	-1.57666	Y
OIP5	Y	-1.14958	-2.26235	down	down	Y	-1.11277	Y
CDCA8	Y	-1.147	-2.75916	down	down	Y	-1.61215	Y
CDC20	Y	-1.14647	-2.513	down	down	Y	-1.36652	Y
CNIH2	Y	-1.14487	-1.21141	down	down	Y	-0.0665443	Y
LOC100128361	Y	-1.14282	-2.17419	down	down	Y	-1.03137	Y
FAM72A	Y	-1.14168	-2.5642	down	down	Y	-1.42252	Y
CAMK2N1	Y	-1.13657	-2.14393	down	down	Y	-1.00736	Y
GPSM2	Y	-1.13496	-2.34426	down	down	Y	-1.2093	Y
TGM3	Y	-1.13365	-3.30533	down	down	Y	-2.17168	Y
DDB2	Y	-1.1311	-2.00279	down	down	Y	-0.871692	Y
CDC6	Y	-1.12952	-2.71456	down	down	Y	-1.58505	Y
SGOL2	Y	-1.1287	-2.27281	down	down	Y	-1.14411	Y
MLF1IP	Y	-1.12605	-2.59502	down	down	Y	-1.46897	Y
TMPO	Y	-1.12552	-2.52112	down	down	Y	-1.3956	Y
POLE2	Y	-1.12344	-2.15642	down	down	Y	-1.03298	Y
CDC25C	Y	-1.12305	-2.27893	down	down	Y	-1.15588	Y
DLGAP5	Y	-1.12252	-2.21023	down	down	Y	-1.08771	Y
C1orf112	Y	-1.11931	-1.62682	down	down	Y	-0.507511	Y
CCNE2	Y	-1.11895	-3.26585	down	down	Y	-2.14691	Y
C4orf21	Y	-1.11661	-2.70675	down	down	Y	-1.59013	Y
C9orf100	Y	-1.11235	-2.58737	down	down	Y	-1.47502	Y
BEST1	Y	-1.11194	-2.16933	down	down	Y	-1.05739	Y
LOC100128191	Y	-1.10586	-2.64894	down	down	Y	-1.54308	Y
CDK1	Y	-1.1056	-2.71822	down	down	Y	-1.61261	Y
CENPI	Y	-1.10423	-3.01173	down	down	Y	-1.9075	Y
AURKB	Y	-1.10044	-2.99083	down	down	Y	-1.89039	Y
WDHD1	Y	-1.09878	-2.5941	down	down	Y	-1.49532	Y
CENPQ	Y	-1.09655	-2.06973	down	down	Y	-0.973187	Y
MNS1	Y	-1.09502	-2.44062	down	down	Y	-1.34559	Y
ZNF519	Y	-1.09469	-1.76136	down	down	Y	-0.666671	Y
CDCA3	Y	-1.09271	-2.43805	down	down	Y	-1.34534	Y
ARHGAP11A	Y	-1.09129	-2.7988	down	down	Y	-1.70751	Y
C4orf46	Y	-1.09017	-3.12073	down	down	Y	-2.03057	Y
SMC4	Y	-1.09011	-2.10645	down	down	Y	-1.01635	Y
RTTN	Y	-1.08787	-1.63953	down	down	Y	-0.551664	Y
FANCI	Y	-1.08779	-2.15162	down	down	Y	-1.06383	Y
BUB1	Y	-1.08608	-2.40453	down	down	Y	-1.31845	Y
DEPDC1	Y	-1.08531	-2.58639	down	down	Y	-1.50109	Y
LMNB1	Y	-1.0847	-2.84859	down	down	Y	-1.76389	Y
RTKN2	Y	-1.08436	-2.06478	down	down	Y	-0.980418	Y
BORA	Y	-1.08328	-1.72587	down	down	Y	-0.642594	Y
CDT1	Y	-1.08162	-2.6894	down	down	Y	-1.60778	Y
CCNB2	Y	-1.08107	-2.3793	down	down	Y	-1.29823	Y
POLA2	Y	-1.07986	-2.16493	down	down	Y	-1.08507	Y
RAD51	Y	-1.07935	-2.98367	down	down	Y	-1.90431	Y
TMEM194A	Y	-1.07667	-2.42661	down	down	Y	-1.34994	Y
DNA2	Y	-1.07637	-2.76689	down	down	Y	-1.69053	Y
MCM5	Y	-1.07627	-2.67709	down	down	Y	-1.60082	Y
HMMR	Y	-1.07546	-2.1397	down	down	Y	-1.06424	Y
TRAIP	Y	-1.07542	-2.20067	down	down	Y	-1.12525	Y
SPC25	Y	-1.07155	-2.5445	down	down	Y	-1.47295	Y
TCOF1	Y	-1.06926	-2.34301	down	down	Y	-1.27375	Y
RFC5	Y	-1.06755	-2.38398	down	down	Y	-1.31643	Y
RACGAP1	Y	-1.06619	-2.25328	down	down	Y	-1.18709	Y
MCM7	Y	-1.06535	-2.19755	down	down	Y	-1.13219	Y
PSMC3IP	Y	-1.06282	-2.44706	down	down	Y	-1.38424	Y
TK1	Y	-1.06191	-2.40243	down	down	Y	-1.34052	Y
RECQL4	Y	-1.0609	-2.44567	down	down	Y	-1.38476	Y
FAM81A	Y	-1.05907	-2.04924	down	down	Y	-0.990169	Y
AURKA	Y	-1.05393	-2.26681	down	down	Y	-1.21288	Y
C17orf53	Y	-1.05357	-2.47448	down	down	Y	-1.42091	Y
CDCA7L	Y	-1.05264	-2.18438	down	down	Y	-1.13174	Y
WDR62	Y	-1.05034	-2.89153	down	down	Y	-1.84119	Y
SPC24	Y	-1.05033	-2.63448	down	down	Y	-1.58414	Y
CCNF	Y	-1.04616	-2.25008	down	down	Y	-1.20392	Y
TERT	Y	-1.04564	-4.1561	down	down	Y	-3.11046	Y
TONSL	Y	-1.04372	-2.7993	down	down	Y	-1.75558	Y
CDCA4	Y	-1.0423	-2.9533	down	down	Y	-1.91101	Y
BAI2	Y	-1.04187	-2.08205	down	down	Y	-1.04018	Y
PCNA	Y	-1.04151	-2.29076	down	down	Y	-1.24925	Y
MYBL2	Y	-1.03923	-2.2685	down	down	Y	-1.22927	Y
MCM3	Y	-1.03623	-2.56895	down	down	Y	-1.53272	Y
GSTCD	Y	-1.03503	-1.99654	down	down	Y	-0.961511	Y
NRM	Y	-1.03433	-1.93358	down	down	Y	-0.89925	Y
RFC4	Y	-1.03248	-1.93463	down	down	Y	-0.902151	Y
H2AFX	Y	-1.03003	-2.20271	down	down	Y	-1.17268	Y
HAUS8	Y	-1.02802	-2.79464	down	down	Y	-1.76661	Y
RIN2	Y	-1.02774	-1.08761	down	down	Y	-0.0598774	Y
C21orf58	Y	-1.02692	-2.35905	down	down	Y	-1.33213	Y
PARPBP	Y	-1.0267	-2.4475	down	down	Y	-1.4208	Y
GINS2	Y	-1.02608	-2.26059	down	down	Y	-1.23452	Y
SLITRK3	Y	-1.02532	-2.73803	down	down	Y	-1.71271	Y
CDKN2C	Y	-1.02241	-1.84896	down	down	Y	-0.82655	Y
PLK1	Y	-1.02222	-2.34233	down	down	Y	-1.32011	Y
UGT2B15	Y	-1.0213	-1.58315	down	down	Y	-0.561856	Y
FIGNL1	Y	-1.01857	-2.51617	down	down	Y	-1.49759	Y
POLD3	Y	-1.01666	-1.93025	down	down	Y	-0.91359	Y
SPAG5	Y	-1.01596	-1.96586	down	down	Y	-0.949904	Y
MTBP	Y	-1.01201	-2.65029	down	down	Y	-1.63828	Y
CENPK	Y	-1.01082	-3.0927	down	down	Y	-2.08187	Y
CHAF1A	Y	-1.00718	-2.07606	down	down	Y	-1.06888	Y
ANTXR1	Y	-1.00703	-1.86435	down	down	Y	-0.85732	Y
FAM72B	Y	-1.00685	-3.14189	down	down	Y	-2.13504	Y
CDC7	Y	-1.00613	-2.0867	down	down	Y	-1.08058	Y
BCHE	Y	-1.00441	-2.25651	down	down	Y	-1.2521	Y
GTSE1	Y	-1.00121	-2.46696	down	down	Y	-1.46575	Y
PSRC1	Y	-1.00039	-2.30736	down	down	Y	-1.30697	Y
NDRG1	Y	1.02386	3.39074	up	up	Y	2.36688	Y
AFF3	Y	1.02549	1.78214	up	up	Y	0.756645	Y
ADAM7	Y	1.02902	1.20261	up	up	Y	0.173594	Y
TMPRSS2	Y	1.03481	1.9133	up	up	Y	0.878494	Y
ST6GALNAC1	Y	1.03525	1.77891	up	up	Y	0.743659	Y
INPP4B	Y	1.03797	1.77954	up	up	Y	0.741574	Y
MYL9	Y	1.04481	2.35621	up	up	Y	1.3114	Y
FAM83E	Y	1.04588	2.57006	up	up	Y	1.52419	Y
KRT8	Y	1.04588	2.75578	up	up	Y	1.70991	Y
SLC38A4	Y	1.05292	1.95643	up	up	Y	0.903509	Y
TUBA3E	Y	1.05869	1.54968	up	up	Y	0.490992	Y
WWTR1	Y	1.05897	1.39527	up	up	Y	0.336302	Y
CBWD1	Y	1.06067	1.77839	up	up	Y	0.717717	Y
LOC100507634	Y	1.07031	1.30328	up	up	Y	0.23297	Y
TTN	Y	1.07795	2.61461	up	up	Y	1.53666	Y
FAM189A2	Y	1.08503	2.41436	up	up	Y	1.32934	Y
PAQR6	Y	1.09006	1.06469	up	up	Y	-0.0253668	N
TNS4	Y	1.09081	2.24251	up	up	Y	1.1517	Y
KCNG3	Y	1.0957	1.6285	up	up	Y	0.532802	Y
AMACR	Y	1.09784	2.00566	up	up	Y	0.907815	Y
AKAP12	Y	1.10064	2.53233	up	up	Y	1.43169	Y
C1QTNF9B-AS1	Y	1.10073	2.15414	up	up	Y	1.05341	Y
ANO7	Y	1.11912	1.58203	up	up	Y	0.462917	Y
PRKCA	Y	1.12229	2.027	up	up	Y	0.904708	Y
REP15	Y	1.132	3.91891	up	up	Y	2.78691	Y
TUBA3D	Y	1.15463	2.33507	up	up	Y	1.18044	Y
SMS	Y	1.15728	2.16635	up	up	Y	1.00908	Y
B3GALT4	Y	1.18262	2.83244	up	up	Y	1.64982	Y
ZNF812	Y	1.18892	2.5444	up	up	Y	1.35548	Y
HPGD	Y	1.18932	2.10972	up	up	Y	0.920399	Y
CCDC141	Y	1.18994	2.78791	up	up	Y	1.59797	Y
F5	Y	1.19332	2.04585	up	up	Y	0.852529	Y
SLC22A1	Y	1.20133	1.7792	up	up	Y	0.577869	Y
DOCK8	Y	1.21478	1.66315	up	up	Y	0.448368	Y
GNMT	Y	1.21948	2.43946	up	up	Y	1.21997	Y
MIR29C	N	1.25285	N/A			Y
SH3D21	Y	1.28262	2.64775	up	up	Y	1.36513	Y
SOCS2	Y	1.29887	2.46437	up	up	Y	1.1655	Y
SLC41A1	Y	1.30035	2.69338	up	up	Y	1.39303	Y
CHRNA2	Y	1.32837	1.63417	up	up	Y	0.305805	Y
FKBP5	Y	1.3327	2.82615	up	up	Y	1.49344	Y
ACSL3	Y	1.3599	2.53034	up	up	Y	1.17044	Y
CADPS2	Y	1.36366	2.25091	up	up	Y	0.88725	Y
TMEM92	Y	1.37566	2.26777	up	up	Y	0.892111	Y
ELOVL2	Y	1.37634	3.17163	up	up	Y	1.79529	Y
ARMC12	Y	1.37968	2.12302	up	up	Y	0.74334	Y
TARP	Y	1.38834	2.0082	up	up	Y	0.619863	Y
WIPI1	Y	1.39327	3.08567	up	up	Y	1.6924	Y
SPOCK1	Y	1.42442	1.86288	up	up	Y	0.438467	Y
PGC	Y	1.43747	2.19956	up	up	Y	0.762083	Y
NPPC	Y	1.45504	2.723	up	up	Y	1.26797	Y
CSGALNACT1	Y	1.46746	3.40068	up	up	Y	1.93322	Y
EPS8L1	Y	1.48766	2.62043	up	up	Y	1.13277	Y
MICAL1	Y	1.50039	3.05915	up	up	Y	1.55876	Y
MAF	Y	1.50888	2.93216	up	up	Y	1.42328	Y
MYBPC1	Y	1.50973	1.52394	up	up	Y	0.0142137	Y
UGT2B11	Y	1.51894	3.38172	up	up	Y	1.86278	Y
SNCG	Y	1.54007	2.14142	up	up	Y	0.601351	Y
TG	Y	1.61892	4.1646	up	up	Y	2.54568	Y
SLC2A3	Y	1.63505	4.01441	up	up	Y	2.37936	Y
HIST1H1E	Y	1.76312	2.96548	up	up	Y	1.20236	Y
SPTB	Y	1.78942	3.03293	up	up	Y	1.24351	Y
LAT2	Y	1.80841	2.42761	up	up	Y	0.619198	Y
UGT2B28	Y	2.15173	3.89365	up	up	Y	1.74193	Y
LOC144481	Y	2.23907	3.8402	up	up	Y	1.60113	Y
ORM2	Y	2.27791	4.09787	up	up	Y	1.81995	Y
ORM1	Y	2.68578	4.64672	up	up	Y	1.96094	Y
STEAP4	Y	3.7405	6.92783	up	up	Y	3.18733	Y
							Average difference in downregulation =		-1.51101
							Average difference in upregulation =		1.17302
